# Supplementary material for: Tumor Derived SIGLEC Family Genes May Play Roles in Tumor Genesis, Progression, and Immune Microenvironment Regulation
Source: Front Oncol. 2020 Nov 9;10:586820. doi: 10.3389/fonc.2020.586820 (PMC7681003; doi:10.3389/fonc.2020.586820)
Supplement: Supplementary file 2 [file Table_2.xlsx]

## Sheet: B cell
Coefficients																			Adj.P
	cancer	B cell memory_CIBERSORT	B cell memory_CIBERSORT-ABS	B cell memory_XCELL	B cell naive_CIBERSORT	B cell naive_CIBERSORT-ABS	B cell naive_XCELL	B cell plasma_CIBERSORT	B cell plasma_CIBERSORT-ABS	B cell plasma_XCELL	B cell_EPIC	B cell_MCPCOUNTER	B cell_QUANTISEQ	B cell_TIMER	B cell_XCELL	Class-switched memory B cell_XCELL				cancer	B cell memory_CIBERSORT	B cell memory_CIBERSORT-ABS	B cell memory_XCELL	B cell naive_CIBERSORT	B cell naive_CIBERSORT-ABS	B cell naive_XCELL	B cell plasma_CIBERSORT	B cell plasma_CIBERSORT-ABS	B cell plasma_XCELL	B cell_EPIC	B cell_MCPCOUNTER	B cell_QUANTISEQ	B cell_TIMER	B cell_XCELL	Class-switched memory B cell_XCELL
	ACC (n=79)	-0.09906	-0.0997668	0.179911	0.26258	0.334895	0.110752	-0.080254	-0.071323	-0.00871095	-0.0218539	0.846608	-0.140864	0.0330926	0.340879	-0.132078				ACC (n=79)	0.477621	0.474585	0.172618	0.0378824	0.0067272	0.4245	0.567852	0.61392	0.955161	0.891538	2.96551e-20	0.296904	0.822168	0.00575644	0.330284
	BLCA (n=408)	0.243426	0.288117	0.425521	0.400208	0.449335	0.310859	-0.0440195	0.237516	0.247261	0.572806	0.675839	0.493164	0.0880019	0.44304	0.319607				BLCA (n=408)	6.11384e-06	5.84862e-08	7.9705e-17	7.51234e-15	7.81554e-19	3.98761e-09	0.474073	1.04338e-05	4.2472e-06	2.57249e-32	5.60207e-49	5.42486e-23	0.127575	2.79368e-18	1.34811e-09
	BRCA (n=1100)	0.181194	0.193708	0.173484	0.244889	0.340987	0.21857	-0.0957475	0.00229362	0.0981203	0.282761	0.562991	0.408866	0.160702	0.271748	0.320689				BRCA (n=1100)	2.93659e-08	2.76405e-09	1.15111e-07	2.48971e-14	1.93816e-27	1.41008e-11	0.00465248	0.955161	0.00365283	7.17592e-19	5.17611e-82	5.0249e-40	1.01003e-06	1.73471e-17	3.23365e-24
	BRCA-Basal (n=191)	0.309987	0.357411	0.549017	0.390311	0.514865	0.442441	-0.0453045	0.148078	0.343713	0.664998	0.731224	0.618846	0.357931	0.631784	0.549256				BRCA-Basal (n=191)	7.3765e-05	3.547e-06	2.26276e-14	3.01255e-07	1.68167e-12	3.60888e-09	0.616479	0.0748977	8.89904e-06	1.25585e-22	2.75538e-29	6.58732e-19	3.4305e-06	6.64883e-20	2.22845e-14
	BRCA-Her2 (n=82)	0.24081	0.257098	0.42561	0.16133	0.324679	0.318074	-0.252262	-0.131703	0.198493	0.402868	0.534786	0.538343	0.309501	0.457068	0.432616				BRCA-Her2 (n=82)	0.0614523	0.0443112	0.000412097	0.22978	0.00929767	0.0110021	0.0488507	0.335553	0.130823	0.000916357	3.57218e-06	2.984e-06	0.0136312	0.000124013	0.000316091
	BRCA-LumA (n=568)	0.182092	0.193505	0.259234	0.152422	0.286502	0.290936	-0.0807051	0.0395349	0.224951	0.285297	0.647601	0.361193	0.143777	0.382551	0.289822				BRCA-LumA (n=568)	7.31993e-05	2.33368e-05	7.65763e-09	0.00102523	1.28665e-10	6.39224e-11	0.09508	0.444485	6.85988e-07	1.5567e-10	4.29604e-61	1.36969e-16	0.00200844	1.29508e-18	7.64245e-11
	BRCA-LumB (n=219)	0.169841	0.173854	0.0943006	0.126838	0.198529	0.195102	-0.0540628	-0.0309981	0.0852736	0.205456	0.579767	0.238302	-0.110039	0.303939	0.207052				BRCA-LumB (n=219)	0.0287793	0.0253411	0.249887	0.11182	0.00989487	0.0113396	0.527643	0.721196	0.302004	0.00745922	8.24526e-18	0.00170072	0.173476	4.45852e-05	0.007004
	CESC (n=306)	0.17204	0.202318	0.280949	0.142134	0.207304	0.265829	0.0692202	0.232597	0.230619	0.582296	0.667793	0.439342	0.367595	0.46335	0.306816				CESC (n=306)	0.00720243	0.00140327	5.42668e-06	0.0281001	0.00104201	1.83613e-05	0.314095	0.000208046	0.000235168	1.58466e-25	6.53777e-36	8.34929e-14	1.06816e-09	2.10414e-15	5.54129e-07
	CHOL (n=36)	0.0616252	0.00732076	0.322575	-0.0261047	0.0837272	0.197943	-0.362518	-0.329117	0.107376	0.0579098	0.763253	0.38652	0.411007	0.601973	0.190209				CHOL (n=36)	0.769864	0.970249	0.0845541	0.908937	0.688765	0.31728	0.0487516	0.077783	0.605895	0.784203	2.91893e-07	0.0335599	0.0227454	0.000281568	0.338669
	COAD (n=458)	0.201568	0.221092	0.412537	0.206415	0.430946	0.235603	0.0403883	0.316006	0.238547	0.708021	0.802798	0.564891	0.10197	0.540419	0.465257				COAD (n=458)	0.00152242	0.000463574	4.49227e-12	0.00115156	3.47698e-13	0.000179394	0.572531	2.60225e-07	0.000146616	8.59898e-42	1.77167e-61	1.32664e-23	0.127342	2.40434e-21	1.98623e-15
	DLBC (n=48)	0.530111	0.571284	0.476325	-0.0284392	0.0132878	0.441945	0.150313	0.136764	0.112525	0.419241	0.736333	0.436177	0.49916	0.588734	0.0625795				DLBC (n=48)	0.000748355	0.000212087	0.00311994	0.894175	0.95012	0.00677561	0.422083	0.468871	0.553633	0.0108483	1.26408e-07	0.00760568	0.00173414	0.000118294	0.745992
	ESCA (n=185)	0.320297	0.33866	0.384966	0.268791	0.399915	0.409842	0.0403689	0.247926	0.209475	0.633707	0.708333	0.546655	0.522129	0.565582	0.388222				ESCA (n=185)	2.87394e-05	8.66063e-06	2.86542e-07	0.000551523	8.42659e-08	3.65352e-08	0.650265	0.0015525	0.00829478	1.03666e-20	1.12533e-27	1.09662e-14	2.6929e-13	7.80567e-16	2.20673e-07
	GBM (n=153)	-0.251375	-0.222805	0.123308	0.246423	0.282573	0.0866889	0.152476	0.219852	-0.14724	0.265541	0.702454	0.212494	0.40959	0.201229	0.247449				GBM (n=153)	0.0055553	0.0147455	0.200262	0.00662443	0.00160481	0.384252	0.106781	0.0162207	0.120536	0.00324055	8.83082e-21	0.0205451	1.88588e-06	0.0286407	0.00642273
	HNSC (n=522)	0.234555	0.280135	0.431298	0.258656	0.300295	0.266251	0.0343863	0.328669	0.293969	0.583633	0.708458	0.6117	-0.14778	0.546982	0.360792				HNSC (n=522)	4.16747e-07	9.93284e-10	9.3484e-23	1.97061e-08	4.405e-11	6.99224e-09	0.517357	3.49793e-13	1.1843e-10	7.17916e-45	4.21307e-74	2.50353e-50	0.00195536	1.77179e-38	8.40469e-16
	HNSC-HPV- (n=422)	0.151856	0.190245	0.33825	0.23694	0.272657	0.201578	0.0294927	0.293337	0.194327	0.536637	0.691374	0.561339	-0.183192	0.477118	0.272009				HNSC-HPV- (n=422)	0.00431788	0.000279831	1.57969e-11	4.43453e-06	9.42519e-08	0.000113339	0.617126	7.71737e-09	0.000205157	4.27416e-30	1.5127e-56	2.12291e-33	0.00048246	3.63684e-23	1.01378e-07
	HNSC-HPV+ (n=98)	0.502721	0.548582	0.666914	0.306422	0.376962	0.467773	0.0830248	0.339545	0.503594	0.715699	0.76536	0.698309	0.0519103	0.736151	0.593031				HNSC-HPV+ (n=98)	1.45991e-06	8.29874e-08	4.36198e-12	0.00633447	0.000565179	9.74379e-06	0.510716	0.00217164	1.39142e-06	1.71516e-14	1.5791e-17	1.35931e-13	0.68619	1.18049e-15	3.39302e-09
	KICH (n=66)	-0.0592496	-0.0592496	-0.019147	0.133363	0.317377	0.125201	-0.0679534	0.135481	0.0808854	-0.00675325	0.87266	0.11233	0.305068	0.753968	0.175468				KICH (n=66)	0.692265	0.692265	0.908937	0.35529	0.0164254	0.391469	0.650265	0.347309	0.58796	0.963846	2.12344e-20	0.447587	0.0217297	1.91457e-12	0.212803
	KIRC (n=533)	0.0854051	0.0917977	0.0386668	0.082488	0.1387	0.2257	-0.0959521	0.117375	-0.0377603	0.267401	0.552694	0.397711	-0.0326448	0.277818	0.217101				KIRC (n=533)	0.0951714	0.0718566	0.480377	0.108485	0.0052139	2.72734e-06	0.0584619	0.0190761	0.489839	1.8743e-08	5.50614e-37	4.35069e-18	0.553633	4.66135e-09	6.68316e-06
	KIRP (n=290)	0.0238018	0.100265	0.416082	0.0681326	0.141022	0.375097	-0.217071	-0.0482129	-0.0896139	-0.0374342	0.748339	0.259012	0.364932	0.469819	0.19385				KIRP (n=290)	0.749805	0.147765	1.39417e-11	0.34021	0.0360352	1.84688e-09	0.000908612	0.511388	0.200262	0.61392	3.80557e-46	6.09256e-05	5.43866e-09	7.73727e-15	0.00331739
	LGG (n=516)	-0.00907337	-0.00776354	0.00245954	0.177723	0.190086	0.00451248	0.112502	0.122699	-0.303297	-0.0949108	0.867173	-0.0809275	0.105322	-0.0060955	-0.0327927				LGG (n=516)	0.881348	0.898511	0.963846	0.000208046	6.81644e-05	0.942026	0.0222844	0.0121632	5.29669e-11	0.0565112	1.93388e-143	0.10863	0.0329011	0.920333	0.544294
	LIHC (n=371)	0.143959	0.167339	0.175866	0.0772051	0.224419	0.0699177	-0.0523808	0.0395922	-0.0436542	0.104584	0.679741	0.385779	0.315878	0.245952	0.215892				LIHC (n=371)	0.0124059	0.00341397	0.00200047	0.201468	6.20942e-05	0.251787	0.404074	0.532819	0.489839	0.0761315	1.09436e-46	5.1269e-13	6.99224e-09	9.74072e-06	0.000120722
	LUAD (n=515)	0.487278	0.552539	0.428596	0.075738	0.187627	0.258501	-0.0800185	0.172561	0.107065	0.548642	0.644673	0.615543	0.356888	0.533981	0.512416				LUAD (n=515)	1.17486e-29	1.88036e-39	1.63372e-22	0.128863	6.5889e-05	1.95439e-08	0.107394	0.000257008	0.0274101	8.05045e-39	1.27175e-57	3.24071e-51	1.67724e-15	1.87244e-36	3.51317e-33
	LUSC (n=501)	0.379049	0.415011	0.559181	0.240812	0.346806	0.499884	-0.0570367	0.225111	0.27642	0.624349	0.703803	0.607946	0.299445	0.655875	0.491218				LUSC (n=501)	5.97875e-17	2.12344e-20	2.6633e-39	3.01255e-07	3.17638e-14	2.13646e-30	0.272234	1.90157e-06	3.04982e-09	2.30108e-51	1.29012e-70	4.19649e-48	1.00487e-10	2.50404e-58	2.98226e-29
	MESO (n=87)	0.424988	0.429346	0.493781	0.44452	0.475634	0.227193	-0.163838	-0.0906636	-0.0122839	0.40531	0.73877	0.34347	0.165688	0.284936	0.23128				MESO (n=87)	0.000116124	9.59871e-05	4.2472e-06	4.92237e-05	1.07269e-05	0.054516	0.179542	0.480536	0.932925	0.000258925	3.85172e-15	0.00246447	0.174431	0.0136913	0.0496715
	OV (n=303)	-0.0382215	-0.0266663	0.223102	0.164604	0.140634	0.0903739	-0.0442029	-0.057993	0.0525515	0.131933	0.657186	0.15749	-0.187889	0.170666	-0.0330905				OV (n=303)	0.61392	0.726239	0.00079611	0.0153145	0.0402287	0.204054	0.556049	0.437154	0.480536	0.0558024	5.03403e-31	0.0207643	0.00533377	0.0117427	0.661745
	PAAD (n=179)	0.145377	0.221394	0.695978	0.660597	0.725561	0.606567	0.0203356	0.320259	0.211723	0.81339	0.880162	0.717	0.299333	0.781413	0.605814				PAAD (n=179)	0.0833671	0.00649142	4.37371e-25	6.86853e-22	3.59629e-28	9.64558e-18	0.830539	4.76267e-05	0.00934776	2.77483e-40	5.32956e-55	3.02905e-27	0.00015732	3.09481e-35	1.07919e-17
	PCPG (n=181)	0.143121	0.144899	0.212441	-0.0371258	0.0360495	0.0384691	-0.274472	-0.103715	-0.103407	-0.00314537	0.415486	0.277531	0.185271	0.201504	0.012487				PCPG (n=181)	0.0928786	0.0885091	0.00999443	0.688954	0.694894	0.679348	0.000683094	0.237214	0.2384	0.970249	7.52615e-08	0.00058579	0.0262352	0.0149505	0.904408
	PRAD (n=498)	0.283115	0.30104	0.288164	0.0837219	0.339542	0.206331	-0.248211	0.0604391	-0.029057	0.480307	0.395702	0.418552	0.0741944	0.275975	0.137551				PRAD (n=498)	1.43421e-08	1.41077e-09	7.49047e-09	0.122943	4.90149e-12	5.37396e-05	8.4988e-07	0.27794	0.617104	2.14152e-24	2.88112e-16	3.09744e-18	0.175622	3.47739e-08	0.00855504
	READ (n=166)	0.23748	0.251113	0.302438	0.444704	0.555433	0.158793	-0.0443758	0.168718	0.151461	0.614384	0.743765	0.588699	0.263295	0.455563	0.425734				READ (n=166)	0.0370559	0.0268658	0.00672237	2.78298e-05	4.36518e-08	0.180326	0.72764	0.152267	0.203272	4.69689e-10	2.76246e-16	3.81998e-09	0.0198336	1.62765e-05	6.81644e-05
	SARC (n=260)	0.107054	0.125651	0.159519	0.104115	0.197382	0.124558	-0.0411528	0.0297357	0.047213	0.185843	0.690506	0.148113	0.190394	0.241912	0.0737241				SARC (n=260)	0.131345	0.0732691	0.0204831	0.143454	0.00365283	0.0758935	0.58796	0.694894	0.532819	0.00644007	1.06119e-34	0.0320006	0.00519981	0.000291431	0.314095
	SKCM (n=471)	0.266939	0.296607	0.499481	0.159864	0.191331	0.45323	-0.0324472	0.0456604	0.285612	0.320057	0.761366	0.396786	0.20705	0.527837	0.373248				SKCM (n=471)	2.28398e-08	3.90636e-10	3.93801e-29	0.00121017	8.95788e-05	1.46682e-23	0.556718	0.402542	1.88831e-09	1.06286e-11	2.2724e-85	7.45077e-18	2.02479e-05	5.57862e-33	8.66024e-16
	SKCM-Metastasis (n=368)	0.295011	0.313172	0.481061	0.179968	0.210355	0.442449	-0.0879345	-0.0203	0.231531	0.322894	0.761963	0.39163	0.244253	0.49748	0.345309				SKCM-Metastasis (n=368)	4.95871e-08	6.09037e-09	5.32839e-21	0.00133387	0.000150534	1.3647e-17	0.135336	0.749805	2.67454e-05	1.8742e-09	1.42635e-66	9.79311e-14	8.66063e-06	1.36067e-22	9.8487e-11
	SKCM-Primary (n=103)	0.115848	0.143408	0.426499	-0.0574902	-0.0590657	0.359028	-0.0807763	-0.0249783	0.221184	0.00619305	0.667678	0.190119	0.0119144	0.455303	0.281051				SKCM-Primary (n=103)	0.309751	0.200154	1.96588e-05	0.626576	0.617104	0.000446997	0.489839	0.841055	0.0388007	0.960344	8.84065e-14	0.0806195	0.928609	4.15619e-06	0.00742107
	STAD (n=415)	0.477747	0.513735	0.630572	0.288625	0.519059	0.533267	0.0468712	0.239812	0.184286	0.760708	0.825984	0.758037	0.387136	0.669677	0.554514				STAD (n=415)	4.38058e-22	6.86807e-26	4.79389e-42	3.47739e-08	1.68364e-26	3.59629e-28	0.437154	6.16353e-06	0.000641474	9.36349e-71	2.07229e-93	4.28939e-70	2.71137e-14	3.54427e-49	8.36647e-31
	TGCT (n=150)	0.197627	0.208291	0.402913	0.0731145	0.299527	0.19429	0.136943	0.261294	0.132101	0.418514	0.721156	0.315405	0.0124872	0.275647	0.162956				TGCT (n=150)	0.0261391	0.0186099	1.20105e-06	0.453674	0.000480434	0.0286407	0.135046	0.00264781	0.150984	3.92235e-07	6.77923e-24	0.00022	0.908937	0.00143946	0.071649
	THCA (n=509)	0.127176	0.138176	0.243123	0.036014	0.0974774	0.136194	-0.0628927	0.104066	-0.0846105	0.12184	0.662776	0.152193	-0.0692317	0.324604	0.359947				THCA (n=509)	0.00849451	0.00413437	1.65053e-07	0.497843	0.0473385	0.00474462	0.216674	0.0331481	0.0885091	0.0118745	2.62747e-61	0.00146703	0.171588	9.05734e-13	1.28713e-15
	THYM (n=120)	-0.00633477	0.117889	0.640267	0.498021	0.499311	0.424235	0.125837	0.160201	0.199483	0.649038	0.354683	0.45628	-0.136813	0.563893	0.60957				THYM (n=120)	0.957601	0.268089	6.56639e-14	4.81821e-08	4.38679e-08	6.11384e-06	0.235082	0.121984	0.0488507	2.26276e-14	0.000221021	8.58968e-07	0.193124	2.12447e-10	2.19843e-12
	UCEC (n=545)	0.0609924	0.0701997	0.357257	-0.0801085	0.0426695	0.16488	-0.00299246	0.135943	0.259518	0.390208	0.537018	0.42961	0.253736	0.47138	0.204082				UCEC (n=545)	0.632498	0.583862	0.00126657	0.528609	0.742543	0.16935	0.977925	0.264904	0.0233909	0.000365325	2.1103e-07	6.97921e-05	0.0269375	9.20886e-06	0.0816766
	UCS (n=57)	0.0123534	0.0248848	-0.183752	0.122214	0.148278	-0.0372894	-0.0420911	0.0130099	-0.0492396	0.119024	0.781306	0.180248	-0.0180406	0.121686	0.0505099				UCS (n=57)	0.94741	0.894175	0.243383	0.458153	0.35529	0.830539	0.80734	0.945238	0.769864	0.470442	2.1869e-11	0.253023	0.92258	0.45972	0.765384
	UVM (n=80)	0.062075	0.0743654	0.269203	-0.132919	-0.146132	0.110905	-0.0598206	0.0345262	0.00455594	-0.143748	0.857198	0.126602	0.136213	0.32162	0.13733				UVM (n=80)	0.650265	0.58796	0.0281001	0.312748	0.263055	0.409236	0.662732	0.80734	0.970249	0.271033	2.1851e-22	0.337886	0.300015	0.00759389	0.296384

## Sheet: CD4 T
Coefficients																			Adj.P
	cancer	T cell CD4+ (non-regulatory)_QUANTISEQ	T cell CD4+ (non-regulatory)_XCELL	T cell CD4+ central memory_XCELL	T cell CD4+ effector memory_XCELL	T cell CD4+ memory activated_CIBERSORT	T cell CD4+ memory activated_CIBERSORT-ABS	T cell CD4+ memory resting_CIBERSORT	T cell CD4+ memory resting_CIBERSORT-ABS	T cell CD4+ memory_XCELL	T cell CD4+ naive_CIBERSORT	T cell CD4+ naive_CIBERSORT-ABS	T cell CD4+ naive_XCELL	T cell CD4+ Th1_XCELL	T cell CD4+ Th2_XCELL	T cell CD4+_EPIC	T cell CD4+_TIMER			cancer	T cell CD4+ (non-regulatory)_QUANTISEQ	T cell CD4+ (non-regulatory)_XCELL	T cell CD4+ central memory_XCELL	T cell CD4+ effector memory_XCELL	T cell CD4+ memory activated_CIBERSORT	T cell CD4+ memory activated_CIBERSORT-ABS	T cell CD4+ memory resting_CIBERSORT	T cell CD4+ memory resting_CIBERSORT-ABS	T cell CD4+ memory_XCELL	T cell CD4+ naive_CIBERSORT	T cell CD4+ naive_CIBERSORT-ABS	T cell CD4+ naive_XCELL	T cell CD4+ Th1_XCELL	T cell CD4+ Th2_XCELL	T cell CD4+_EPIC	T cell CD4+_TIMER
	ACC (n=79)	0.25091	-0.0771188	-0.167688	-0.055852	-0.268697	-0.268697	0.0975646	0.258225	-0.0178263	-0.0290795	-0.0305172	-0.018163	-0.23085	0.109198	0.269058	-0.133122			ACC (n=79)	0.0839861	0.661581	0.291953	0.762245	0.0602828	0.0602828	0.576172	0.07409	0.939146	0.898319	0.895073	0.938356	0.121615	0.543108	0.0602828	0.433443
	BLCA (n=408)	-0.0801726	0.0448048	-0.0304464	0.093624	-0.010574	0.0120461	0.136331	0.279112	0.0425887	-0.227841	-0.220569	0.262669	-0.15064	-0.0320525	-0.093008	0.200785			BLCA (n=408)	0.253485	0.564317	0.695227	0.167472	0.913763	0.902601	0.0282335	6.05524e-07	0.578862	7.60852e-05	0.000132688	3.40813e-06	0.0135078	0.680295	0.170008	0.000586749
	BRCA (n=1100)	0.250429	0.00294153	0.123683	0.227029	-0.052253	-0.0426143	0.153674	0.251936	0.0904441	0.0424852	0.0427773	0.216157	-0.130495	-0.213459	0.277853	0.290472			BRCA (n=1100)	3.50973e-14	0.963446	0.000524806	9.49969e-12	0.217479	0.322088	1.12824e-05	2.46056e-14	0.0152062	0.322932	0.321155	1.11422e-10	0.000236576	1.88376e-10	1.99868e-17	4.30024e-19
	BRCA-Basal (n=191)	-0.0575905	0.0667624	0.0634815	0.0797774	0.0353937	0.0696892	0.348501	0.579091	0.287657	0.0313725	0.032208	0.318483	-0.0545057	0.0548353	0.232056	0.44722			BRCA-Basal (n=191)	0.60411	0.55495	0.573749	0.468718	0.764196	0.545167	2.30101e-05	2.1284e-15	0.000642123	0.801571	0.794105	0.000129159	0.621573	0.621573	0.00787348	9.45298e-09
	BRCA-Her2 (n=82)	0.134814	0.00621191	0.11222	0.34011	0.0901001	0.105586	0.148907	0.281581	0.109765	NA	NA	0.224017	0.268712	-0.0860981	0.219703	0.363411			BRCA-Her2 (n=82)	0.430303	0.978897	0.534696	0.0124762	0.60411	0.550598	0.365148	0.0480971	0.543207	NA	NA	0.140208	0.0626356	0.621573	0.15028	0.00674693
	BRCA-LumA (n=568)	0.118927	0.0090329	0.106742	0.251346	0.152651	0.153516	0.0596046	0.188069	0.145263	0.0376575	0.0381742	0.263389	0.0100354	0.0848774	0.183931	0.316767			BRCA-LumA (n=568)	0.0223822	0.913015	0.0453162	8.81229e-08	0.00228046	0.00217976	0.321155	0.000118547	0.00390933	0.565049	0.558297	1.73819e-08	0.90307	0.129779	0.000169084	3.95622e-12
	BRCA-LumB (n=219)	-0.0214064	-0.0981985	0.0131469	0.159582	-0.0123849	-0.00714577	0.0963094	0.16159	0.0652346	-0.0789797	-0.0789797	0.181393	-0.0440393	-0.0496615	0.153726	0.34089			BRCA-LumB (n=219)	0.878357	0.321155	0.920679	0.0734186	0.924806	0.963446	0.324508	0.0688741	0.549079	0.449603	0.449603	0.0366307	0.682909	0.638975	0.0858934	1.28857e-05
	CESC (n=306)	-0.0796658	0.144758	-0.0126489	0.20446	-0.00526342	0.0237312	0.129309	0.298383	0.0475059	-0.0926502	-0.0926502	0.274079	-0.0631566	-0.0657857	0.081265	0.334721			CESC (n=306)	0.327609	0.0468255	0.912552	0.00275964	0.963446	0.811339	0.0821928	4.40675e-06	0.590247	0.252743	0.252743	3.11447e-05	0.468718	0.449603	0.321155	1.38527e-07
	CHOL (n=36)	-0.0471297	-0.0701497	0.404196	0.269281	-0.340319	-0.340319	0.194798	0.279733	0.25199	0.144923	0.144923	-0.179701	0.273005	0.130468	0.218536	0.230668			CHOL (n=36)	0.889732	0.806631	0.0469787	0.244954	0.113646	0.113646	0.433443	0.224357	0.276964	0.573749	0.573749	0.47506	0.239577	0.607371	0.35866	0.322932
	COAD (n=458)	-0.120135	-0.0229817	-0.000874688	0.156557	-0.0926483	-0.0457497	-0.00194619	0.524759	0.0754768	0.0483622	0.0487171	0.343863	-0.325794	-0.0630575	0.353769	0.433318			COAD (n=458)	0.115918	0.821769	0.993209	0.0296247	0.253925	0.60411	0.986903	3.84832e-19	0.365148	0.583781	0.583271	6.22719e-08	3.88713e-07	0.470803	2.16109e-08	1.29737e-12
	DLBC (n=48)	0.0804386	-0.0141107	0.145712	-0.342426	-0.373318	-0.340035	0.382289	0.393824	0.0398422	0.171728	0.169056	0.172761	-0.295238	-0.0339019	-0.482027	-0.0130684			DLBC (n=48)	0.743372	0.963446	0.546065	0.0761746	0.0472846	0.0783874	0.0417108	0.0341667	0.898319	0.456833	0.463611	0.454012	0.145402	0.912552	0.00579543	0.966035
	ESCA (n=185)	-0.112298	0.161703	-0.101083	0.0998167	-0.0381589	-0.00249746	0.0204948	0.437759	0.225243	-0.175117	-0.175117	0.333899	-0.182966	-0.282878	0.121996	0.309573			ESCA (n=185)	0.264248	0.0793665	0.321155	0.322932	0.738766	0.986903	0.888906	1.19814e-08	0.00886997	0.0535766	0.0535766	3.84208e-05	0.0424702	0.000642123	0.223315	0.000155817
	GBM (n=153)	0.0721509	-0.253891	0.323772	0.0400429	-0.154318	-0.155229	-0.285344	-0.127663	-0.132298	0.0168005	0.0178725	0.11167	0.0351233	-0.251572	0.391703	0.149836			GBM (n=153)	0.573749	0.0101543	0.000622649	0.764196	0.165785	0.162966	0.00319562	0.267419	0.252743	0.916813	0.912552	0.340251	0.802066	0.0110068	2.14098e-05	0.180557
	HNSC (n=522)	-0.180259	0.154762	-0.0702803	0.00565526	0.0213893	0.0757655	0.183127	0.428285	0.292934	-0.180522	-0.179881	0.300675	-0.140496	0.039957	0.147136	0.423133			HNSC (n=522)	0.000357719	0.0025899	0.246847	0.953394	0.760315	0.206771	0.000279011	1.60262e-21	5.83395e-10	0.000352208	0.000363806	1.80158e-10	0.00693999	0.550598	0.00440796	5.42251e-21
	HNSC-HPV- (n=422)	-0.101058	0.102238	0.000610688	0.0306057	-0.011716	0.0390142	0.175876	0.414257	0.246013	-0.174487	-0.174147	0.22048	-0.172864	-0.000922542	0.104702	0.367783			HNSC-HPV- (n=422)	0.109323	0.104529	0.993439	0.681099	0.902601	0.593338	0.00198297	2.14521e-16	6.4065e-06	0.0021732	0.00218102	6.74054e-05	0.0023527	0.991621	0.0934139	7.73325e-13
	HNSC-HPV+ (n=98)	-0.303004	0.294413	-0.0662103	-0.0204259	-0.0602101	0.0155431	0.216157	0.433208	0.390445	-0.211034	-0.209601	0.529822	-0.149095	0.0594181	0.232075	0.580346			HNSC-HPV+ (n=98)	0.013796	0.0176575	0.678711	0.919361	0.710465	0.941506	0.10644	0.000149544	0.000814536	0.116888	0.120269	1.06988e-06	0.30301	0.711122	0.0764525	3.36389e-08
	KICH (n=66)	0.111269	-0.24194	0.0799705	0.0647804	NA	NA	0.205962	0.458208	0.0802815	0.111501	0.111501	0.10501	-0.123365	-0.054588	-0.0412616	0.133538			KICH (n=66)	0.550598	0.126424	0.667485	0.738246	NA	NA	0.217479	0.000661687	0.667412	0.550598	0.550598	0.573749	0.509534	0.786997	0.853957	0.461981
	KIRC (n=533)	-0.0260264	-0.070951	-0.00177789	0.162314	-0.00972016	-0.00873041	-0.0386863	0.180004	0.0258973	0.0120131	0.0120131	0.145902	-0.168513	0.125418	0.250353	0.181631			KIRC (n=533)	0.711122	0.256021	0.985272	0.00218102	0.912552	0.920366	0.574022	0.00057288	0.711122	0.895073	0.895073	0.00671423	0.00140464	0.0230146	6.05524e-07	0.000503224
	KIRP (n=290)	0.0587465	0.058147	-0.0414737	0.272624	0.0951966	0.0951966	-0.0744445	0.286451	0.0914515	NA	NA	0.0932228	-0.0933529	-0.0114141	0.193877	0.283506			KIRP (n=290)	0.534696	0.537332	0.652103	6.92726e-05	0.255607	0.255607	0.393189	2.61834e-05	0.27681	NA	NA	0.265625	0.265625	0.920679	0.00686954	3.11724e-05
	LGG (n=516)	-0.0754019	0.0654113	0.00783756	0.0816618	0.00211318	0.00260879	-0.1691	-0.152415	0.0504867	0.0764378	0.0807928	0.0150232	-0.1592	-0.273378	0.00257477	-0.0244055			LGG (n=516)	0.217479	0.289205	0.924806	0.169993	0.981268	0.976936	0.00105278	0.00359955	0.444001	0.210153	0.175277	0.853957	0.00220577	1.74871e-08	0.976936	0.724491
	LIHC (n=371)	0.235524	0.141823	-0.00498849	0.133951	0.0396951	0.0407164	0.118187	0.339842	0.20505	-0.0602076	-0.059563	0.23416	-0.110357	0.0468626	0.179033	0.356418			LIHC (n=371)	7.45261e-05	0.0269411	0.963446	0.0392328	0.613275	0.60411	0.0758325	1.41298e-09	0.000662998	0.436612	0.443957	8.21804e-05	0.103718	0.558297	0.00361051	1.72055e-10
	LUAD (n=515)	-0.0345111	0.0571964	0.159922	0.177519	-0.193113	-0.178949	0.29089	0.538423	-0.0166051	-0.0731851	-0.0731851	0.375827	-0.194773	-0.310845	0.407746	0.430148			LUAD (n=515)	0.602277	0.356553	0.00179857	0.000435639	0.000112907	0.000387313	7.52425e-10	6.61085e-36	0.825757	0.224874	0.224874	2.16758e-16	9.61525e-05	3.49674e-11	2.05521e-19	1.00137e-21
	LUSC (n=501)	-0.11116	0.0249354	0.0801995	0.114829	-0.025061	0.0048339	0.258321	0.494458	0.125178	-0.0722776	-0.0720636	0.212058	-0.0638972	-0.103683	0.176177	0.35022			LUSC (n=501)	0.0453162	0.716633	0.180341	0.0373243	0.715719	0.963446	1.30741e-07	9.32939e-29	0.0205261	0.242125	0.243116	2.64022e-05	0.30301	0.0647482	0.000606517	9.83826e-14
	MESO (n=87)	0.133014	0.0319857	-0.00495045	-0.147584	-0.110275	-0.108249	0.134414	0.296138	0.170302	NA	NA	0.350079	-0.310042	-0.278142	0.0698207	0.0905623			MESO (n=87)	0.381924	0.880352	0.981268	0.321155	0.4925	0.505354	0.374635	0.0197533	0.246847	NA	NA	0.00426439	0.013796	0.0315106	0.667412	0.576172
	OV (n=303)	-0.076974	-0.000364164	0.166461	-0.10207	-0.0916202	-0.0905823	0.0810274	0.0358549	-0.0682201	0.0929322	0.0929322	-0.0993708	-0.0155689	-0.198246	0.224564	0.251774			OV (n=303)	0.38301	0.997021	0.0272932	0.231671	0.284732	0.289851	0.353521	0.709656	0.456833	0.27681	0.27681	0.244954	0.898319	0.00669231	0.00177507	0.000359244
	PAAD (n=179)	0.0719251	0.0186072	-0.102631	-0.0954488	0.0548365	0.0581672	-0.059825	0.550655	0.127735	0.212312	0.212312	0.57621	-0.350777	0.00737001	0.295638	0.350084			PAAD (n=179)	0.534984	0.899027	0.322932	0.366866	0.621573	0.60411	0.593338	1.65942e-13	0.211306	0.0178768	0.0178768	5.73481e-15	2.36708e-05	0.963446	0.000499768	2.44894e-05
	PCPG (n=181)	-0.137801	0.118439	-0.119775	0.281489	0.0519766	0.0548616	0.151759	0.324476	-0.0456281	-0.0462579	-0.0462579	-0.0268082	-0.195902	0.215477	-0.113273	0.237151			PCPG (n=181)	0.171668	0.255607	0.252743	0.00117085	0.650245	0.625225	0.123193	0.000130563	0.694988	0.689596	0.689596	0.843373	0.0348481	0.0176828	0.277612	0.00779868
	PRAD (n=498)	0.1737	0.0746631	-0.0771477	0.219151	-0.0635708	-0.0621815	0.229357	0.526853	0.178171	NA	NA	0.193682	-0.311789	0.0917211	0.197069	0.556766			PRAD (n=498)	0.0018165	0.256021	0.243116	5.20335e-05	0.342413	0.356882	2.17433e-05	5.48851e-29	0.00132037	NA	NA	0.000416233	1.27242e-09	0.145928	0.00032669	6.46631e-33
	READ (n=166)	-0.0393711	-0.0902714	0.00202439	0.224858	-0.189296	-0.152498	-0.054394	0.434062	0.0785378	-0.113929	-0.113929	0.244562	-0.346946	-0.28152	0.287965	0.458469			READ (n=166)	0.825757	0.570402	0.991621	0.0858426	0.169416	0.287129	0.738766	0.000131372	0.613275	0.456833	0.456833	0.0572521	0.00353415	0.0234639	0.0197533	4.51166e-05
	SARC (n=260)	0.0237319	0.0263639	-0.00920812	0.327473	0.101592	0.102788	-0.0603377	0.211385	0.0315643	-0.0518132	-0.0515928	0.191721	0.0183959	-0.17851	0.0333656	0.29163			SARC (n=260)	0.825757	0.801571	0.941506	1.83277e-06	0.239851	0.233302	0.534696	0.00382206	0.748416	0.583271	0.583271	0.00982449	0.880672	0.0176828	0.734595	3.10857e-05
	SKCM (n=471)	0.0420552	0.137294	0.0346309	-0.0861568	-0.0300942	-0.00305616	0.11275	0.164305	0.23802	0.10898	0.114767	0.334871	-0.022467	0.0439199	0.140037	0.244181			SKCM (n=471)	0.549369	0.0118483	0.612951	0.154535	0.665847	0.974601	0.0468255	0.00202267	2.85168e-06	0.0564158	0.0426906	4.40058e-12	0.756855	0.534765	0.00999732	1.40716e-06
	SKCM-Metastasis (n=368)	0.129868	0.140072	0.100926	-0.0662487	-0.0553188	-0.02704	0.14937	0.181245	0.165978	0.167859	0.174162	0.359972	-0.0194088	-0.0605501	0.188385	0.233175			SKCM-Metastasis (n=368)	0.0436424	0.0269411	0.139041	0.366865	0.472582	0.738766	0.0169111	0.00275169	0.00679973	0.00616479	0.00420137	5.81429e-11	0.827578	0.426415	0.00179857	7.14349e-05
	SKCM-Primary (n=103)	-0.0230571	0.0714438	-0.0495375	-0.0672584	-0.0890432	-0.0905353	-0.0784589	-0.0233176	0.0840336	-0.0582917	-0.0596485	0.148988	0.0715657	0.101026	-0.0911892	0.182046			SKCM-Primary (n=103)	0.902601	0.621573	0.746615	0.647811	0.550598	0.546065	0.591918	0.902601	0.573749	0.695227	0.689596	0.265625	0.621573	0.490709	0.545634	0.157061
	STAD (n=415)	0.0814912	0.213308	-0.117026	0.00588569	-0.162681	-0.111965	-0.00139469	0.549614	0.152026	0.0692665	0.0692665	0.543028	-0.336184	-0.156222	0.365685	0.606338			STAD (n=415)	0.239851	0.000183396	0.0627039	0.959326	0.00603187	0.0778931	0.989404	4.22591e-29	0.0110068	0.321155	0.321155	1.68985e-28	3.18543e-10	0.00863253	4.40058e-12	1.28588e-36
	TGCT (n=150)	0.194801	0.0690201	-0.00899821	0.0212389	-0.0521736	-0.0283027	0.305173	0.402706	0.154598	-0.161453	-0.16143	0.353152	-0.233511	-0.36022	-0.0204404	0.589981			TGCT (n=150)	0.0521933	0.573749	0.962764	0.895073	0.67082	0.844957	0.000889971	4.40675e-06	0.145928	0.123512	0.123512	8.40323e-05	0.015473	5.90971e-05	0.898319	1.07258e-13
	THCA (n=509)	-0.270476	-0.0031721	-0.00391075	-0.0395204	0.0410716	0.0410288	0.0557951	0.20845	0.126133	-0.0649135	-0.0653268	0.153906	-0.0823094	0.0099795	0.149632	0.0815614			THCA (n=509)	1.75496e-08	0.973641	0.963446	0.556954	0.546065	0.546065	0.37316	2.98832e-05	0.0178768	0.287938	0.284732	0.00286613	0.161616	0.908116	0.00389135	0.165785
	THYM (n=120)	0.161632	-0.109162	-0.201222	-0.189447	-0.0256053	-0.016564	0.129886	0.224587	-0.0115477	-0.299701	-0.212388	0.0174223	-0.23587	-0.207541	0.358228	0.00878459			THYM (n=120)	0.188539	0.411362	0.081513	0.107735	0.888906	0.923566	0.307218	0.0468255	0.954	0.00468622	0.0627039	0.920599	0.0348481	0.0710193	0.000493697	0.963446
	UCEC (n=545)	-0.148695	0.0485934	0.00701204	0.159289	0.0307883	0.0311814	0.184345	0.32811	0.0954126	-0.0777981	-0.0766638	0.116355	0.00256646	-0.162645	-0.0690126	0.321808			UCEC (n=545)	0.307218	0.77475	0.974601	0.268799	0.880672	0.880672	0.190446	0.00697057	0.550598	0.621573	0.621859	0.454012	0.9905	0.258398	0.66684	0.00847252
	UCS (n=57)	0.0446762	-0.114532	0.140706	-0.0621525	-0.112363	-0.112363	-0.0122475	0.111532	0.00791172	-0.132582	-0.132582	0.115166	0.0913774	-0.109102	0.18604	-0.0999217			UCS (n=57)	0.85995	0.578523	0.4925	0.779691	0.583271	0.583271	0.963446	0.585475	0.976936	0.532412	0.532412	0.576172	0.661071	0.593338	0.322932	0.621573
	UVM (n=80)	-0.134706	-0.102641	0.0158944	0.106378	0.163663	0.16173	0.0228978	0.0811083	0.0877523	0.000375559	0.0112491	0.0435084	-0.138135	0.064026	0.171009	-0.13361			UVM (n=80)	0.407891	0.550598	0.944865	0.543108	0.290537	0.298137	0.916004	0.626311	0.60411	0.997414	0.963446	0.823456	0.389983	0.711122	0.267419	0.412224

## Sheet: CD8 T
Coefficients													Adj.P
	cancer	T cell CD8+ central memory_XCELL	T cell CD8+ effector memory_XCELL	T cell CD8+ naive_XCELL	T cell CD8+_CIBERSORT	T cell CD8+_CIBERSORT-ABS	T cell CD8+_EPIC	T cell CD8+_MCPCOUNTER	T cell CD8+_QUANTISEQ	T cell CD8+_TIMER	T cell CD8+_XCELL			cancer	T cell CD8+ central memory_XCELL	T cell CD8+ effector memory_XCELL	T cell CD8+ naive_XCELL	T cell CD8+_CIBERSORT	T cell CD8+_CIBERSORT-ABS	T cell CD8+_EPIC	T cell CD8+_MCPCOUNTER	T cell CD8+_QUANTISEQ	T cell CD8+_TIMER	T cell CD8+_XCELL
	ACC (n=79)	-0.115763	-0.154661	-0.0344705	-0.0152538	0.0766743	-0.0116382	-0.00713268	-0.0906106	0.161721	-0.149048			ACC (n=79)	0.460722	0.293309	0.855606	0.947842	0.652943	0.960575	0.970513	0.586618	0.268207	0.314263
	BLCA (n=408)	0.23746	0.120663	-0.0261686	0.0646779	0.316744	0.198595	0.301555	0.259707	0.0531915	0.236918			BLCA (n=408)	1.91088e-05	0.042686	0.729951	0.322068	4.42588e-09	0.000440548	2.64218e-08	2.46269e-06	0.438085	1.9896e-05
	BRCA (n=1100)	0.196016	-0.0167613	0.113917	0.107893	0.223223	0.091603	0.153765	0.179042	0.000738234	0.193455			BRCA (n=1100)	4.07463e-09	0.714186	0.00104834	0.00200339	1.55429e-11	0.009738	5.85126e-06	8.78874e-08	0.986386	6.46805e-09
	BRCA-Basal (n=191)	0.500436	0.173192	0.243692	0.213478	0.457059	0.162171	0.326248	0.383905	0.0240683	0.460077			BRCA-Basal (n=191)	2.81967e-11	0.0454899	0.0034857	0.011482	2.19358e-09	0.0631497	4.46559e-05	1.03099e-06	0.838528	1.65198e-09
	BRCA-Her2 (n=82)	0.325523	0.0672079	0.16679	0.227453	0.38549	0.084943	0.38538	0.34979	0.0973792	0.278564			BRCA-Her2 (n=82)	0.0126153	0.69678	0.255205	0.10124	0.00247438	0.615765	0.00247438	0.00697	0.556227	0.03731
	BRCA-LumA (n=568)	0.260612	-0.0279802	0.0950156	0.150995	0.26675	0.119158	0.290454	0.282038	0.000514755	0.309171			BRCA-LumA (n=568)	1.43366e-08	0.656959	0.060325	0.00178635	6.09018e-09	0.0156217	2.06381e-10	7.04476e-10	0.990684	9.99023e-12
	BRCA-LumB (n=219)	0.052172	-0.00523316	0.0624437	0.0278726	0.108146	0.0919444	0.106097	0.0581191	-0.174971	0.0824238			BRCA-LumB (n=219)	0.611437	0.969224	0.532342	0.801609	0.218247	0.31009	0.22882	0.564376	0.0328823	0.372014
	CESC (n=306)	0.302607	0.123987	0.0413735	0.0737023	0.380685	0.0685135	0.161622	0.199577	0.250901	0.266745			CESC (n=306)	1.64008e-06	0.075005	0.627843	0.329245	6.30812e-10	0.372014	0.0160913	0.0024799	9.11382e-05	2.93687e-05
	CHOL (n=36)	0.194995	0.286019	-0.185135	-0.00968723	0.063745	-0.104336	-0.0480104	-0.0274887	-0.269079	-0.0458225			CHOL (n=36)	0.379185	0.163729	0.412942	0.970513	0.809052	0.680072	0.86411	0.931322	0.1943	0.869916
	COAD (n=458)	0.389079	0.107185	-0.153401	0.168891	0.526119	-0.0387115	0.23979	0.337061	0.300985	0.26682			COAD (n=458)	2.73973e-10	0.135083	0.0239863	0.0120782	2.79221e-19	0.655355	0.000214233	6.81735e-08	2.07886e-06	3.08614e-05
	DLBC (n=48)	-0.287643	-0.341451	0.108422	-0.30591	-0.216148	-0.452377	-0.322324	-0.465353	-0.0316637	-0.249446			DLBC (n=48)	0.124587	0.0569419	0.634701	0.0963632	0.270817	0.00779744	0.0759104	0.0058932	0.90774	0.19134
	ESCA (n=185)	0.326494	0.0644625	-0.0815104	0.213793	0.463482	0.0736571	0.445551	0.355897	0.227516	0.210475			ESCA (n=185)	3.24675e-05	0.532342	0.399563	0.00994897	6.30812e-10	0.457225	3.33595e-09	5.09962e-06	0.00587407	0.011301
	GBM (n=153)	-0.202663	0.110645	-0.0989693	-0.0666963	0.0610171	0.19741	0.0675618	-0.00685763	-0.0465882	-0.0188432			GBM (n=153)	0.0369371	0.302352	0.367484	0.581075	0.615765	0.042811	0.575124	0.966138	0.707249	0.894052
	HNSC (n=522)	0.404293	0.131316	-0.096641	0.20299	0.459902	0.0562197	0.460062	0.412943	-0.326881	0.254669			HNSC (n=522)	4.01339e-19	0.00903376	0.0626335	2.51912e-05	4.03415e-25	0.319395	4.03415e-25	7.37352e-20	1.71144e-12	6.84089e-08
	HNSC-HPV- (n=422)	0.313662	0.0866671	-0.125257	0.115117	0.387313	-0.0592783	0.410031	0.346272	-0.284304	0.16677			HNSC-HPV- (n=422)	1.39689e-09	0.145441	0.026747	0.0436732	1.82796e-14	0.349594	3.17093e-16	1.53756e-11	4.99385e-08	0.00246273
	HNSC-HPV+ (n=98)	0.579985	0.232064	0.0054868	0.337119	0.580274	0.399564	0.47763	0.46949	-0.393271	0.472418			HNSC-HPV+ (n=98)	1.98536e-08	0.0567278	0.971444	0.00355563	1.97939e-08	0.000374492	1.10602e-05	1.64876e-05	0.00047852	1.43949e-05
	KICH (n=66)	0.389888	0.199543	0.0472819	0.0731672	0.297905	-0.00997317	0.332228	0.00397728	0.0576231	0.113312			KICH (n=66)	0.00378635	0.185034	0.803353	0.685987	0.0342889	0.966138	0.0159422	0.982283	0.751809	0.506941
	KIRC (n=533)	0.162465	0.116011	0.0255744	-0.0225951	0.189349	0.268618	0.19859	0.205383	-0.0179049	0.190475			KIRC (n=533)	0.00148912	0.027724	0.703488	0.739376	0.000158718	3.36906e-08	6.77869e-05	3.61983e-05	0.801609	0.000143913
	KIRP (n=290)	0.213251	0.0328057	0.0509319	0.0417628	0.290602	-0.0362184	0.300538	0.291328	0.239882	0.213681			KIRP (n=290)	0.00177585	0.714186	0.556227	0.63827	1.04043e-05	0.685987	4.8553e-06	9.91021e-06	0.000359261	0.00174337
	LGG (n=516)	0.0157269	-0.0193247	-0.0913743	0.0651927	0.0686351	0.0478267	0.117759	0.00460244	0.192198	0.058359			LGG (n=516)	0.824369	0.778543	0.0865277	0.245565	0.217042	0.423877	0.022282	0.960575	8.96499e-05	0.308417
	LIHC (n=371)	0.142973	0.0179818	-0.144851	0.0201665	0.260768	0.0820733	0.197602	0.239185	0.139592	0.0857434			LIHC (n=371)	0.0177783	0.828321	0.0160913	0.803353	4.96014e-06	0.209208	0.00073744	3.03617e-05	0.0211874	0.185707
	LUAD (n=515)	0.28844	0.0849229	-0.171879	0.0452093	0.38435	0.137709	0.257214	0.291064	0.164401	0.28709			LUAD (n=515)	7.04476e-10	0.109744	0.000440548	0.447284	2.79727e-17	0.0058932	4.89918e-08	5.19272e-10	0.000814471	8.48863e-10
	LUSC (n=501)	0.376776	0.188093	-0.0757259	0.136237	0.483857	0.04273	0.352828	0.362962	0.209215	0.32575			LUSC (n=501)	3.87178e-16	0.00013442	0.167749	0.00759696	4.62661e-27	0.486841	3.60219e-14	5.6679e-15	1.90934e-05	4.75188e-12
	MESO (n=87)	-0.0813955	-0.092412	0.0906152	-0.184185	-0.00134818	0.022142	-0.0309876	-0.0521198	-0.114724	0.00424799			MESO (n=87)	0.599009	0.542705	0.551929	0.157796	0.990684	0.906294	0.860005	0.743501	0.423877	0.979012
	OV (n=303)	-0.151481	0.0113162	0.0524616	-0.151262	-0.14768	0.237021	-0.113364	-0.1623	-0.112037	-0.0921197			OV (n=303)	0.0358323	0.916245	0.551929	0.0359826	0.0411071	0.000551198	0.132432	0.0229148	0.137405	0.234626
	PAAD (n=179)	0.643765	0.279549	0.171499	0.396653	0.699682	0.00437042	0.598867	0.62021	0.572823	0.622537			PAAD (n=179)	1.23666e-19	0.000722618	0.050319	4.97623e-07	1.46086e-24	0.970513	1.45053e-16	5.39163e-18	5.6679e-15	3.96872e-18
	PCPG (n=181)	0.0596066	0.106966	0.0458439	-0.0237695	0.173192	-0.239632	0.20085	0.218395	-0.10761	0.0468382			PCPG (n=181)	0.586354	0.26488	0.682621	0.844931	0.0506607	0.00511097	0.0209059	0.011301	0.261882	0.678385
	PRAD (n=498)	0.258565	0.109643	-0.145669	-0.0954227	0.399487	0.109027	0.170277	0.295047	-0.00284871	0.157983			PRAD (n=498)	5.52512e-07	0.0506625	0.00763407	0.0963632	5.34101e-16	0.0520824	0.00155702	6.87178e-09	0.970513	0.00355233
	READ (n=166)	0.183372	0.0252864	-0.12181	0.158426	0.485068	-0.144765	0.0605543	0.191072	0.0737067	0.301959			READ (n=166)	0.145441	0.883941	0.370325	0.218247	6.57004e-06	0.269888	0.693911	0.127772	0.626118	0.009738
	SARC (n=260)	0.158453	0.234776	-0.0799926	0.11297	0.278033	0.0115853	0.350393	0.294448	0.103833	0.255848			SARC (n=260)	0.0287149	0.000723752	0.319395	0.137796	4.21668e-05	0.916245	1.21975e-07	1.41688e-05	0.178344	0.000193283
	SKCM (n=471)	0.273374	0.144823	0.0183832	0.0483933	0.237671	0.0625027	0.240281	0.211383	0.0846132	0.209948			SKCM (n=471)	2.13003e-08	0.005343	0.798964	0.429794	1.60971e-06	0.281497	1.19673e-06	2.34639e-05	0.127468	2.63682e-05
	SKCM-Metastasis (n=368)	0.230737	0.146244	0.0292324	-0.0119964	0.16749	0.0501881	0.155653	0.112109	-0.0069895	0.197326			SKCM-Metastasis (n=368)	4.58827e-05	0.0139034	0.703488	0.891102	0.00443709	0.481152	0.00863153	0.0676075	0.947842	0.000638367
	SKCM-Primary (n=103)	0.149984	0.0378691	0.0336019	0.206117	0.267774	-0.0120353	0.27923	0.334634	0.198936	0.0236824			SKCM-Primary (n=103)	0.215319	0.803353	0.828321	0.0724474	0.0153171	0.95204	0.0112045	0.00181945	0.0853444	0.883941
	STAD (n=415)	0.432261	0.157043	-0.0211105	0.248272	0.566323	0.0373442	0.350392	0.396519	0.343632	0.379677			STAD (n=415)	3.37481e-17	0.0058932	0.786225	5.26375e-06	6.32476e-31	0.608487	2.90068e-11	1.92996e-14	7.81668e-11	3.34482e-13
	TGCT (n=150)	0.246124	0.251546	-0.346939	0.0538078	0.373888	0.133421	0.442483	0.364595	-0.0398594	0.357028			TGCT (n=150)	0.00708241	0.00587407	6.54876e-05	0.652931	1.48897e-05	0.179364	1.29456e-07	2.51912e-05	0.740998	3.68937e-05
	THCA (n=509)	0.107972	0.0758664	-0.0551308	-0.0335421	0.200632	0.14894	0.278839	0.234301	0.127434	0.0889897			THCA (n=509)	0.0360432	0.161577	0.33201	0.599009	3.31705e-05	0.00284186	3.33595e-09	1.01164e-06	0.0117351	0.0928609
	THYM (n=120)	0.152848	0.00868903	-0.144196	-0.0909856	0.315472	-0.252844	-0.270097	-0.259323	-0.321694	0.0494521			THYM (n=120)	0.17446	0.962668	0.203564	0.464828	0.0018284	0.0151608	0.00903376	0.0123677	0.00148065	0.714186
	UCEC (n=545)	0.242925	-0.00933271	0.00668056	0.0761813	0.285441	-0.0278898	0.195322	0.185931	-0.0675787	0.19418			UCEC (n=545)	0.0458406	0.965004	0.970513	0.616063	0.0160913	0.870441	0.124587	0.145343	0.662405	0.12672
	UCS (n=57)	-0.237822	-0.224156	0.250859	-0.0829145	0.118901	0.105853	-0.015976	-0.0376125	-0.0461449	-0.0188378			UCS (n=57)	0.149584	0.179194	0.12672	0.682621	0.539382	0.590986	0.952463	0.86722	0.829981	0.947842
	UVM (n=80)	0.152808	0.114456	0.0134581	0.0219462	0.0563788	-0.0588908	0.104818	0.0704236	0.0529594	0.0539879			UVM (n=80)	0.28398	0.452954	0.952463	0.911249	0.738933	0.725133	0.502462	0.674262	0.751809	0.747495

## Sheet: DC
Coefficients														Adj.P
	cancer	Myeloid dendritic cell activated_CIBERSORT	Myeloid dendritic cell activated_CIBERSORT-ABS	Myeloid dendritic cell activated_XCELL	Myeloid dendritic cell resting_CIBERSORT	Myeloid dendritic cell resting_CIBERSORT-ABS	Myeloid dendritic cell_MCPCOUNTER	Myeloid dendritic cell_QUANTISEQ	Myeloid dendritic cell_TIMER	Myeloid dendritic cell_XCELL	Plasmacytoid dendritic cell_XCELL				cancer	Myeloid dendritic cell activated_CIBERSORT	Myeloid dendritic cell activated_CIBERSORT-ABS	Myeloid dendritic cell activated_XCELL	Myeloid dendritic cell resting_CIBERSORT	Myeloid dendritic cell resting_CIBERSORT-ABS	Myeloid dendritic cell_MCPCOUNTER	Myeloid dendritic cell_QUANTISEQ	Myeloid dendritic cell_TIMER	Myeloid dendritic cell_XCELL	Plasmacytoid dendritic cell_XCELL
	ACC (n=79)	-0.0160878	0.0390757	-0.0513818	-0.0319257	-0.0315076	0.181254	-0.00192965	-0.0684157	-0.0495176	0.0462545				ACC (n=79)	0.944763	0.823429	0.770487	0.869422	0.869995	0.223868	0.994613	0.676472	0.774712	0.788403
	BLCA (n=408)	-0.184653	-0.0717466	0.458781	-0.0927524	-0.0429313	0.361394	0.143129	0.080357	0.426302	0.159134				BLCA (n=408)	0.00142826	0.282463	3.10857e-19	0.150355	0.557153	8.9372e-12	0.0162198	0.223065	1.69691e-16	0.00705983
	BRCA (n=1100)	-0.0945775	-0.092303	0.192623	0.0370194	0.0824814	0.257764	-0.0416398	0.0560599	0.106302	0.0292607				BRCA (n=1100)	0.00875605	0.0105114	6.90638e-09	0.371446	0.0243764	2.13361e-15	0.305528	0.15305	0.00275314	0.496466
	BRCA-Basal (n=191)	-0.0849071	-0.0573592	0.60177	0.0504282	0.0942642	0.426182	0.107441	0.248752	0.370305	0.279091				BRCA-Basal (n=191)	0.393996	0.590058	2.56375e-17	0.638719	0.339621	3.16932e-08	0.27025	0.00320331	2.79739e-06	0.000771925
	BRCA-Her2 (n=82)	-0.0847653	-0.0913716	0.431752	0.00529812	0.0553715	0.411348	0.0277949	0.195401	0.330963	0.296065				BRCA-Her2 (n=82)	0.611006	0.584861	0.000619723	0.984559	0.749566	0.0012922	0.890561	0.188392	0.0128387	0.0293206
	BRCA-LumA (n=568)	-0.0376272	-0.034345	0.278218	-0.00831907	0.0722782	0.209697	-0.0209026	0.158987	0.227407	0.212864				BRCA-LumA (n=568)	0.536739	0.574365	1.00204e-09	0.910755	0.188392	8.11535e-06	0.74158	0.0011197	1.03997e-06	5.81562e-06
	BRCA-LumB (n=219)	0.148936	0.144078	0.133388	0.0858872	0.0998695	0.204232	-0.0413974	0.0352217	0.0999981	-0.0526657				BRCA-LumB (n=219)	0.0862645	0.098279	0.133589	0.362983	0.281155	0.0128387	0.677263	0.734743	0.281155	0.604658
	CESC (n=306)	-0.272363	-0.139517	0.42673	0.174214	0.261446	0.41984	0.00695437	0.353341	0.441088	0.14961				CESC (n=306)	2.10411e-05	0.048394	1.21596e-12	0.0105447	4.81555e-05	3.19281e-12	0.949128	1.06457e-08	1.55644e-13	0.0315276
	CHOL (n=36)	-0.0676826	-0.0745408	0.195304	-0.00283254	0.00161499	0.139051	-0.037448	0.105736	-0.136744	0.0228261				CHOL (n=36)	0.788403	0.771181	0.390323	0.994613	0.99579	0.571278	0.893756	0.668024	0.573136	0.946338
	COAD (n=458)	0.0131656	0.0435702	0.68516	-0.0606407	0.0153515	0.59608	0.0253449	0.584086	0.580865	0.123474				COAD (n=458)	0.893011	0.604658	1.86017e-37	0.457868	0.877064	3.36725e-26	0.774712	4.99455e-25	1.00628e-24	0.0891067
	DLBC (n=48)	-0.225897	-0.223643	-0.199265	-0.228393	-0.224749	-0.0568369	0.0985066	-0.294936	-0.234799	-0.378464				DLBC (n=48)	0.27025	0.270711	0.336703	0.264621	0.27025	0.80829	0.666411	0.126221	0.246738	0.0358686
	ESCA (n=185)	-0.196132	-0.0166643	0.448963	-0.0384328	0.00734245	0.425667	-0.00173837	0.250371	0.369005	0.0639419				ESCA (n=185)	0.0223783	0.891485	2.02446e-09	0.716508	0.955689	1.85975e-08	0.99401	0.00253039	2.01684e-06	0.536739
	GBM (n=153)	-0.222773	-0.217665	0.221068	-0.0637836	-0.0550859	0.0524422	0.0064215	0.240908	-0.0436518	-0.106228				GBM (n=153)	0.0235668	0.0272611	0.0245321	0.59701	0.652022	0.666748	0.96526	0.0129025	0.719114	0.339621
	HNSC (n=522)	-0.134815	0.00518969	0.497633	-0.093364	0.0763271	0.462688	0.158527	0.0270021	0.42118	0.247233				HNSC (n=522)	0.00849347	0.949128	3.03754e-30	0.0854622	0.174587	7.17239e-26	0.00159211	0.669612	3.30959e-21	1.7675e-07
	HNSC-HPV- (n=422)	-0.0711409	0.0672668	0.433231	-0.145279	0.00940484	0.435412	0.138881	0.0856987	0.384483	0.168603				HNSC-HPV- (n=422)	0.27025	0.294868	1.78908e-18	0.0105114	0.910755	1.17189e-18	0.0149127	0.167973	2.03503e-14	0.00254496
	HNSC-HPV+ (n=98)	-0.345979	-0.23152	0.647186	0.120103	0.262125	0.454737	0.195944	-0.108837	0.442929	0.405243				HNSC-HPV+ (n=98)	0.00310412	0.0671826	7.03104e-11	0.390914	0.0323439	3.59079e-05	0.13415	0.450256	6.18337e-05	0.000348472
	KICH (n=66)	-0.169595	-0.116649	0.358612	-0.0156079	-0.011516	0.157407	-0.0125644	0.332427	0.270463	0.173638				KICH (n=66)	0.292019	0.496109	0.0099592	0.946998	0.956289	0.336427	0.955689	0.0184642	0.0674762	0.280923
	KIRC (n=533)	-0.0433994	-0.0414774	0.237481	0.0748318	0.084547	0.300958	0.0994052	0.302924	0.399461	0.0931712				KIRC (n=533)	0.495755	0.513639	1.47425e-06	0.200074	0.141607	3.60855e-10	0.0738843	2.7164e-10	7.19999e-18	0.0975016
	KIRP (n=290)	-0.10916	-0.103675	0.214519	0.0758627	0.0830318	0.347737	0.19544	0.356306	0.425068	0.161617				KIRP (n=290)	0.156563	0.183918	0.00193996	0.347834	0.299093	6.4459e-08	0.00533305	2.74884e-08	9.82438e-12	0.0243764
	LGG (n=516)	-0.0817348	-0.0805915	-0.137677	0.000152386	0.00128941	-0.193279	0.198473	0.0614231	0.0360619	-0.0444371				LGG (n=516)	0.148427	0.154407	0.00807553	0.997349	0.992532	9.25159e-05	5.61351e-05	0.294868	0.572462	0.474047
	LIHC (n=371)	-0.053279	-0.0529124	0.303832	0.117192	0.173662	0.39096	0.111185	0.398041	0.269399	0.00822124				LIHC (n=371)	0.465213	0.468328	5.78295e-08	0.0675439	0.00408236	5.44707e-13	0.0862556	1.7718e-13	2.17785e-06	0.932984
	LUAD (n=515)	-0.10087	-0.0294879	0.398974	0.0948663	0.176396	0.350641	-0.0730414	0.279894	0.348268	0.124474				LUAD (n=515)	0.0594854	0.642828	5.80921e-19	0.0787586	0.000348472	1.42997e-14	0.19487	2.00611e-09	2.14121e-14	0.0155039
	LUSC (n=501)	-0.160029	-0.0685674	0.490189	-0.0378094	0.0625304	0.440671	0.0566607	0.247473	0.457228	0.301007				LUSC (n=501)	0.00170779	0.239544	1.90312e-28	0.556925	0.286469	1.17346e-22	0.339621	2.74641e-07	1.4557e-24	1.76269e-10
	MESO (n=87)	-0.0793091	-0.0751106	0.0387118	-0.0631276	-0.0634097	0.206025	0.0441483	-0.116795	0.316805	-0.221816				MESO (n=87)	0.604658	0.624773	0.80829	0.676472	0.676472	0.122613	0.782667	0.423209	0.00945674	0.0898756
	OV (n=303)	-0.00810154	-0.0142898	-0.212489	-0.0397915	-0.0371911	-0.104136	0.104084	-0.149832	-0.149174	-0.296247				OV (n=303)	0.946338	0.891485	0.0026188	0.66165	0.67512	0.188392	0.188392	0.0436641	0.0446463	1.03544e-05
	PAAD (n=179)	0.0918434	0.151582	0.654595	0.0026795	0.097938	0.618429	0.0691965	0.460489	0.556742	0.144473				PAAD (n=179)	0.35819	0.101201	6.03833e-21	0.98966	0.325027	3.48155e-18	0.509235	1.90092e-09	3.27906e-14	0.123761
	PCPG (n=181)	-0.19007	-0.169683	0.34372	0.103279	0.102502	0.21536	0.00517998	0.168117	0.331078	-0.0525996				PCPG (n=181)	0.0341089	0.0664014	2.66343e-05	0.299093	0.303279	0.0145449	0.96894	0.06795	5.61351e-05	0.62926
	PRAD (n=498)	0.108961	0.128951	0.509445	0.0087502	0.0691655	0.589635	0.179729	0.532082	0.392999	-0.00847858				PRAD (n=498)	0.0618492	0.0225953	3.69369e-27	0.916332	0.270585	5.18007e-38	0.000911013	5.81935e-30	1.20163e-15	0.9185
	READ (n=166)	-0.212903	-0.189828	0.592473	0.037803	0.0743251	0.548274	0.0638625	0.389592	0.645516	-0.122462				READ (n=166)	0.0945202	0.147512	5.8778e-09	0.80829	0.617658	1.44956e-07	0.669612	0.000604719	6.44796e-11	0.380069
	SARC (n=260)	-0.0462063	-0.033074	0.298407	0.0673421	0.0801235	0.298104	0.112206	0.198387	0.206022	0.161243				SARC (n=260)	0.604658	0.716508	1.08704e-05	0.432916	0.336703	1.10003e-05	0.156563	0.00597234	0.00408236	0.0293699
	SKCM (n=471)	-0.13866	-0.137615	0.300326	-0.0885918	-0.0476509	0.261045	0.0266366	0.161551	0.214291	0.311103				SKCM (n=471)	0.00907958	0.00957533	4.72533e-10	0.122613	0.450256	9.82632e-08	0.677263	0.00194015	1.91223e-05	9.78235e-11
	SKCM-Metastasis (n=368)	-0.00572015	-0.00486866	0.237177	-0.0196512	0.00044872	0.244286	0.0429693	0.0921512	0.203568	0.275003				SKCM-Metastasis (n=368)	0.952903	0.956289	3.09093e-05	0.801091	0.99579	1.68879e-05	0.566991	0.161891	0.000480863	8.93857e-07
	SKCM-Primary (n=103)	-0.2509	-0.247124	0.283844	-0.153803	-0.122737	0.00741881	-0.103215	0.226448	0.178054	0.291158				SKCM-Primary (n=103)	0.0279953	0.0307345	0.0110729	0.223057	0.341948	0.96526	0.441775	0.0526701	0.147512	0.00907958
	STAD (n=415)	-0.0357866	0.0459264	0.609548	0.0866887	0.153588	0.662905	0.142838	0.518	0.473877	0.0788264				STAD (n=415)	0.617658	0.513134	8.38631e-38	0.175925	0.00849347	1.01231e-46	0.0148579	7.56191e-26	3.23263e-21	0.22407
	TGCT (n=150)	-0.034038	-0.0325397	0.24904	-0.089021	-0.0277929	0.364482	0.263689	0.082468	0.211648	0.018797				TGCT (n=150)	0.778131	0.788403	0.00748905	0.419621	0.820747	2.74982e-05	0.00418269	0.462453	0.0260251	0.891485
	THCA (n=509)	0.0510372	0.0746107	0.171695	0.198149	0.21788	-0.0975435	-0.236634	0.296392	0.216038	-0.036011				THCA (n=509)	0.390323	0.188392	0.000572704	4.81555e-05	6.51269e-06	0.0705708	7.63487e-07	2.14023e-10	7.93731e-06	0.571278
	THYM (n=120)	0.132787	0.132787	0.320202	-0.316082	-0.0710211	-0.290415	0.144507	-0.287977	0.189638	0.360243				THYM (n=120)	0.27025	0.27025	0.00182315	0.00211436	0.590058	0.00539846	0.223065	0.00588264	0.0916441	0.000331653
	UCEC (n=545)	-0.233337	-0.200634	0.352964	0.123205	0.131074	0.428743	0.0630062	0.0667081	0.126457	0.154986				UCEC (n=545)	0.0667463	0.126215	0.0026188	0.382548	0.34748	0.000134634	0.67512	0.66568	0.367968	0.263013
	UCS (n=57)	-0.078354	-0.0395296	-0.102838	-0.133704	-0.13179	-0.110842	0.0352425	0.0858966	-0.0608534	0.0603032				UCS (n=57)	0.683543	0.860885	0.60115	0.48307	0.489553	0.571638	0.877107	0.666411	0.770487	0.770585
	UVM (n=80)	NA	NA	0.108942	0.130421	0.104834	0.106795	-0.17826	0.091687	0.0683572	0.181685				UVM (n=80)	NA	NA	0.489512	0.389321	0.505072	0.496109	0.22069	0.571278	0.673097	0.208698

## Sheet: M
Coefficients																			Adj.P
	cancer	Macrophage M0_CIBERSORT	Macrophage M0_CIBERSORT-ABS	Macrophage M1_CIBERSORT	Macrophage M1_CIBERSORT-ABS	Macrophage M1_QUANTISEQ	Macrophage M1_XCELL	Macrophage M2_CIBERSORT	Macrophage M2_CIBERSORT-ABS	Macrophage M2_QUANTISEQ	Macrophage M2_TIDE	Macrophage M2_XCELL	Macrophage_EPIC	Macrophage_TIMER	Macrophage_XCELL	Macrophage/Monocyte_MCPCOUNTER				cancer	Macrophage M0_CIBERSORT	Macrophage M0_CIBERSORT-ABS	Macrophage M1_CIBERSORT	Macrophage M1_CIBERSORT-ABS	Macrophage M1_QUANTISEQ	Macrophage M1_XCELL	Macrophage M2_CIBERSORT	Macrophage M2_CIBERSORT-ABS	Macrophage M2_QUANTISEQ	Macrophage M2_TIDE	Macrophage M2_XCELL	Macrophage_EPIC	Macrophage_TIMER	Macrophage_XCELL	Macrophage/Monocyte_MCPCOUNTER
	ACC (n=79)	0.163123	0.14413	0.167683	0.186004	-0.00511181	0.0891146	-0.0545959	0.122455	0.0888964	0.0260066	0.101057	0.185969	0.256992	-0.00329132	0.140187				ACC (n=79)	0.241607	0.309365	0.228565	0.18046	0.97388	0.552935	0.727663	0.397409	0.553166	0.870648	0.497812	0.18046	0.0529926	0.981223	0.323689
	BLCA (n=408)	-0.0348382	0.0844515	0.105699	0.256774	0.109598	0.32095	0.0581428	0.437798	0.367947	-0.0614876	0.282957	0.333054	0.0850891	0.248196	0.178653				BLCA (n=408)	0.603893	0.168614	0.0769714	3.07521e-06	0.0653432	2.42528e-09	0.357734	2.39066e-17	3.6698e-12	0.326373	2.17523e-07	5.20085e-10	0.165951	6.86776e-06	0.00164224
	BRCA (n=1100)	-0.161984	-0.0793152	-0.0209456	0.144343	-0.0559418	-0.0245685	-0.0445676	0.210787	0.384587	-0.0120591	0.148977	0.116676	-0.0136391	0.0502758	0.0304632				BRCA (n=1100)	1.55701e-06	0.0256806	0.605352	2.14594e-05	0.13023	0.539863	0.232326	1.90864e-10	1.30555e-33	0.773296	1.11129e-05	0.00072173	0.745886	0.178225	0.437148
	BRCA-Basal (n=191)	-0.222765	0.0630544	0.22764	0.497324	0.0599731	0.258153	-0.205843	0.370458	0.438272	-0.161823	0.272471	0.273644	-0.00497599	0.221664	0.230869				BRCA-Basal (n=191)	0.00757676	0.511011	0.00627464	3.20155e-11	0.535058	0.00165897	0.0143988	2.53714e-06	1.12586e-08	0.0611175	0.000843387	0.000803966	0.960854	0.00788897	0.00553527
	BRCA-Her2 (n=82)	-0.0219901	0.197196	0.202456	0.417606	0.0294852	0.182373	-0.266315	0.167757	0.356164	-0.109698	0.0130938	0.355556	-0.155487	0.16228	-0.12801				BRCA-Her2 (n=82)	0.891677	0.157051	0.144416	0.000809489	0.855703	0.194113	0.04552	0.232067	0.00547713	0.461223	0.938088	0.00553527	0.273215	0.248043	0.376573
	BRCA-LumA (n=568)	0.00247641	0.0561449	0.103065	0.247519	-0.0493725	0.135799	-0.215422	0.159844	0.158173	-0.233098	0.070812	0.173735	-0.109982	0.102494	0.238303				BRCA-LumA (n=568)	0.966481	0.28385	0.0379011	8.10187e-08	0.355486	0.00507462	3.84899e-06	0.000809489	0.000930669	5.00748e-07	0.170239	0.0002526	0.0256806	0.0390913	2.64606e-07
	BRCA-LumB (n=219)	-0.179382	-0.105757	-0.0569708	0.0462344	-0.0271435	0.000910146	0.0460053	0.200371	0.265098	0.0334055	0.11778	0.116418	0.00215633	0.0902415	0.0935995				BRCA-LumB (n=219)	0.0263698	0.214847	0.535058	0.62042	0.773296	0.990004	0.621632	0.0122916	0.000656358	0.727663	0.166415	0.170239	0.981223	0.296806	0.276891
	CESC (n=306)	-0.065678	0.11609	0.245645	0.444581	0.0400029	0.302143	0.190694	0.536441	0.482405	-0.0941005	0.242745	0.433256	0.20803	0.301115	0.235871				CESC (n=306)	0.369653	0.0929771	0.00013576	1.13166e-13	0.605139	1.5978e-06	0.0038106	1.81108e-20	2.89604e-16	0.184629	0.000166682	5.73435e-13	0.00142041	1.72934e-06	0.000258611
	CHOL (n=36)	0.125728	0.188434	0.115571	0.16658	0.254309	-0.119775	-0.165385	-0.0266002	-0.1408	-0.0852265	0.0723048	-0.0635398	-0.0964571	0.108881	0.155993				CHOL (n=36)	0.568349	0.371124	0.605352	0.438184	0.210104	0.591947	0.44179	0.912913	0.521494	0.714539	0.751135	0.779226	0.673539	0.628928	0.47144
	COAD (n=458)	-0.0719894	0.334885	0.235119	0.509458	0.22212	0.51076	0.173251	0.572124	0.445806	-0.389828	0.251077	0.53333	0.278985	0.452706	0.565712				COAD (n=458)	0.320657	8.49178e-08	0.000286669	3.59974e-18	0.000660275	2.93259e-18	0.00935492	1.74611e-23	1.14384e-13	5.9625e-15	9.84639e-05	4.56449e-20	1.18841e-05	4.21151e-14	6.92688e-23
	DLBC (n=48)	-0.439405	-0.285841	-0.27994	-0.223668	-0.38175	-0.572311	-0.120823	-0.035429	-0.17127	0.316299	-0.415479	-0.456276	0.352999	-0.478565	-0.309731				DLBC (n=48)	0.00948886	0.118704	0.127843	0.232326	0.0282242	0.000315142	0.55205	0.870648	0.376573	0.0784533	0.0151746	0.0066476	0.0453556	0.00409861	0.085297
	ESCA (n=185)	-0.164994	0.107276	0.241055	0.449183	0.0312896	0.290774	0.0619863	0.470212	0.338761	-0.248447	0.286436	0.358209	0.384081	0.192546	0.281692				ESCA (n=185)	0.0508589	0.222616	0.0030273	2.14351e-09	0.749114	0.000261601	0.511011	2.66599e-10	1.48608e-05	0.00214218	0.00032855	3.95613e-06	5.9568e-07	0.0206664	0.000423353
	GBM (n=153)	0.0521512	0.0710027	-0.00167036	0.115239	0.0580525	-0.0142343	0.272185	0.461108	0.181416	-0.0307738	0.310986	0.181094	0.194451	0.0362351	0.273297				GBM (n=153)	0.6387	0.511011	0.986188	0.257054	0.599305	0.905076	0.00347774	9.6004e-08	0.0627248	0.782393	0.000691345	0.0631276	0.0439697	0.749114	0.00333062
	HNSC (n=522)	-0.107179	0.268425	0.0239271	0.356269	0.0964991	0.324197	0.0205392	0.504765	0.389599	-0.0857471	0.176056	0.418648	0.197523	0.270101	0.363744				HNSC (n=522)	0.0347998	1.12586e-08	0.685621	6.00033e-15	0.0604754	2.08827e-12	0.729765	7.25479e-31	6.18977e-18	0.0989714	0.000297977	1.07081e-20	4.2342e-05	9.0653e-09	1.41e-15
	HNSC-HPV- (n=422)	-0.044896	0.31027	-0.0165188	0.288539	0.135125	0.334406	0.0848575	0.508325	0.352817	-0.110439	0.173539	0.393602	0.266484	0.287895	0.331855				HNSC-HPV- (n=422)	0.47144	1.95679e-09	0.799153	2.99813e-08	0.0150005	6.95796e-11	0.146894	8.55211e-26	4.24975e-12	0.0513224	0.00142041	5.01248e-15	3.87345e-07	3.18009e-08	9.90622e-11
	HNSC-HPV+ (n=98)	-0.201129	0.161633	0.0995837	0.474819	-0.0971992	0.241754	-0.261196	0.350619	0.494744	0.0231483	0.163331	0.398849	-0.00899969	0.153497	0.425442				HNSC-HPV+ (n=98)	0.101019	0.200331	0.454697	1.18424e-05	0.467341	0.0436196	0.0275798	0.0021085	4.08133e-06	0.871645	0.195115	0.00036259	0.94911	0.222549	0.000123691
	KICH (n=66)	0.07053	0.109168	0.360667	0.510776	0.153589	0.380783	0.134879	0.379336	0.214397	-0.346333	0.0585101	0.314063	-0.0359107	0.326641	0.187634				KICH (n=66)	0.669219	0.489468	0.00762257	5.55043e-05	0.307472	0.00457267	0.376573	0.00473573	0.141941	0.0109586	0.727036	0.0230681	0.830389	0.0171463	0.203745
	KIRC (n=533)	0.0582307	0.0720226	-0.145117	0.118644	0.198251	0.318585	0.208209	0.448797	0.435502	-0.222762	0.303619	0.400073	0.31466	0.375301	0.27004				KIRC (n=533)	0.295893	0.190477	0.00463576	0.0230352	7.22129e-05	2.74259e-11	2.80727e-05	1.71426e-22	3.96959e-21	6.58167e-06	2.66599e-10	8.12916e-18	5.04523e-11	1.357e-15	2.80264e-08
	KIRP (n=290)	0.0952102	0.155897	-0.151406	0.0130417	0.216508	0.274241	0.163791	0.463599	0.343104	-0.271907	0.166811	0.394192	0.44292	0.280306	0.356998				KIRP (n=290)	0.196155	0.0254359	0.0303565	0.874199	0.00134959	3.33532e-05	0.0181101	5.76909e-14	1.02722e-07	3.95372e-05	0.0158724	4.82988e-10	1.04784e-12	2.126e-05	2.6932e-08
	LGG (n=516)	0.0268497	0.0270459	0.0681458	0.0660529	-0.0497949	-0.129743	-0.0454886	-0.021308	-0.0118369	0.091866	0.22459	0.0740674	0.116236	-0.0662397	0.00968167				LGG (n=516)	0.65047	0.649448	0.205754	0.220677	0.370501	0.0104929	0.420504	0.727036	0.847139	0.0795832	3.59802e-06	0.168614	0.0232845	0.219518	0.873557
	LIHC (n=371)	0.0757915	0.196328	-0.0150455	0.282072	0.193048	0.23379	-0.0185251	0.389666	0.288283	-0.12411	-0.154751	-0.212646	0.287644	0.0787792	0.262826				LIHC (n=371)	0.232326	0.000764436	0.833444	5.87198e-07	0.000939834	4.71391e-05	0.791023	7.85979e-13	3.15732e-07	0.0415513	0.00935492	0.000245082	3.35371e-07	0.214847	3.74688e-06
	LUAD (n=515)	-0.0372401	0.1156	0.0408595	0.268661	0.18067	0.175722	-0.0551322	0.425007	0.400849	-0.101349	0.311369	0.280181	0.113213	0.248342	0.159632				LUAD (n=515)	0.511011	0.0218663	0.467341	1.06199e-08	0.000198905	0.000300697	0.307472	2.22466e-21	5.92054e-19	0.0465202	1.7221e-11	2.06742e-09	0.0250273	1.5156e-07	0.00110349
	LUSC (n=501)	-0.0870686	0.177104	0.105124	0.396612	0.232224	0.400846	0.0337869	0.528009	0.410778	-0.214677	0.40479	0.491276	0.213914	0.406618	0.358329				LUSC (n=501)	0.0989714	0.000339785	0.0424709	4.87172e-18	1.59042e-06	2.11161e-18	0.557281	4.02403e-33	2.54658e-19	1.04422e-05	8.89983e-19	3.58785e-28	1.11905e-05	6.10373e-19	1.09263e-14
	MESO (n=87)	-0.0451118	-0.0258884	-0.115339	0.0158933	-0.151213	-0.145969	0.00561779	0.231918	0.217946	0.203446	-0.107945	-0.0833682	0.0981197	-0.185192	0.127483				MESO (n=87)	0.752024	0.862958	0.38663	0.915734	0.241209	0.260143	0.968994	0.0609347	0.0800505	0.105999	0.42541	0.548715	0.47144	0.1467	0.33252
	OV (n=303)	-0.0490383	-0.0436144	-0.2518	-0.188134	-0.111023	-0.213422	0.00559877	-0.00501062	0.125915	0.206485	-0.152977	-0.0823214	0.0172391	-0.224383	-0.0294779				OV (n=303)	0.541195	0.591947	0.000211891	0.00702084	0.133591	0.00196006	0.94809	0.95157	0.0834783	0.00287164	0.0315923	0.276556	0.838335	0.0010669	0.727036
	PAAD (n=179)	-0.186045	0.07408	-0.01121	0.300641	0.0417259	0.332409	-0.262051	0.546852	0.599455	-0.110118	0.437246	0.431444	0.225679	0.34179	0.527718				PAAD (n=179)	0.0302812	0.435815	0.915734	0.000232057	0.678354	3.76765e-05	0.00153738	1.4432e-13	9.24513e-17	0.222616	1.69934e-08	2.80264e-08	0.00728408	2.11395e-05	1.53573e-12
	PCPG (n=181)	0.0230662	0.0241804	0.2058	0.266804	0.210902	0.384094	0.117303	0.323877	-0.0473257	-0.116824	0.240531	0.357817	0.255123	0.316154	0.31109				PCPG (n=181)	0.822129	0.813361	0.0165795	0.00142041	0.0140357	1.60036e-06	0.200836	7.72887e-05	0.638315	0.20209	0.00456288	9.73394e-06	0.00241274	0.000121235	0.000161397
	PRAD (n=498)	-0.0363052	0.0893278	-0.0211397	0.299604	0.11909	0.363936	0.0313246	0.510055	0.275122	-0.342003	0.0873617	0.520339	0.167285	0.254689	0.112498				PRAD (n=498)	0.556708	0.116846	0.745886	3.6354e-09	0.0305783	2.49625e-13	0.62042	6.23155e-27	8.10187e-08	8.53156e-12	0.126211	3.70123e-28	0.00173452	7.96211e-07	0.0424852
	READ (n=166)	-0.0795377	0.28814	0.18531	0.41571	0.113773	0.516257	0.237372	0.510848	0.492952	-0.378115	0.193657	0.523928	0.303161	0.371319	0.413816				READ (n=166)	0.554033	0.0134311	0.133591	0.00017067	0.377502	1.06908e-06	0.0463873	1.49073e-06	3.95613e-06	1.99223e-05	0.11492	6.70505e-07	0.00879236	0.000947981	0.000185148
	SARC (n=260)	0.0103679	0.0705219	0.110234	0.226659	0.146443	0.199771	-0.153324	0.284676	0.308751	-0.151054	0.126468	0.173817	0.131509	0.17411	0.267914				SARC (n=260)	0.906754	0.365787	0.141331	0.0010669	0.0431122	0.00450444	0.0331812	2.71701e-05	4.24808e-06	0.0363325	0.0850253	0.0144767	0.0727084	0.014381	8.71684e-05
	SKCM (n=471)	0.00568145	0.140112	0.0807182	0.235034	0.118806	0.178951	-0.164979	0.175919	0.166215	-0.152236	0.149769	0.2028	0.0561549	0.194717	0.222431				SKCM (n=471)	0.929941	0.00662542	0.140119	1.96503e-06	0.023297	0.000399968	0.0011702	0.000514317	0.0010669	0.00298982	0.00354225	5.06043e-05	0.316988	0.00010734	7.46909e-06
	SKCM-Metastasis (n=368)	-0.0234606	0.0793678	0.0223129	0.161997	0.0641238	0.0803096	-0.177633	0.108434	0.146636	-0.0803053	0.0827425	0.118115	-0.00463789	0.0796347	0.133396				SKCM-Metastasis (n=368)	0.74019	0.205218	0.749114	0.00562858	0.315587	0.200836	0.0021782	0.0749157	0.0130703	0.200836	0.187319	0.049874	0.94809	0.203745	0.0251711
	SKCM-Primary (n=103)	-0.00295048	0.0857769	0.136604	0.207717	0.0301754	0.225348	-0.0372464	0.129314	-0.0331187	-0.111276	0.160431	0.282447	0.102835	0.273258	0.164034				SKCM-Primary (n=103)	0.981223	0.494311	0.24543	0.0661851	0.819351	0.0439697	0.773296	0.276556	0.799153	0.357734	0.170212	0.00946961	0.398746	0.0125407	0.160436
	STAD (n=415)	-0.223253	0.0460414	-0.0422536	0.295858	-0.107979	0.263865	-0.0206564	0.484038	0.52026	-0.205877	0.269859	0.366418	0.320568	0.217606	0.439053				STAD (n=415)	4.71391e-05	0.47144	0.512962	3.06246e-08	0.0653432	1.05404e-06	0.758013	5.88416e-22	8.55211e-26	0.000197144	5.71515e-07	2.12663e-12	1.46773e-09	7.64084e-05	6.18977e-18
	TGCT (n=150)	-0.123164	0.123973	-0.223423	0.166747	0.133884	0.0102675	-0.0194096	0.260085	0.303047	-0.0815163	-0.114516	0.0928126	-0.163676	-0.0643863	0.308466				TGCT (n=150)	0.20584	0.203745	0.0144977	0.0779629	0.168614	0.929658	0.862958	0.00389134	0.000621882	0.42565	0.241209	0.356113	0.0840033	0.539863	0.000474817
	THCA (n=509)	0.137073	0.202612	0.091619	0.165237	0.279638	0.0882482	-0.0255943	0.290492	-0.00995119	-0.241477	-0.135473	0.303792	0.0531664	0.0938294	0.0156265				THCA (n=509)	0.00602104	2.78208e-05	0.0773776	0.000769721	2.65272e-09	0.0893615	0.665962	5.59111e-10	0.870648	4.06073e-07	0.0066476	7.30149e-11	0.327995	0.0697821	0.791023
	THYM (n=120)	0.254968	0.278385	0.254383	0.370905	0.311971	0.168535	0.486317	0.556894	0.154992	-0.555505	0.121167	0.259678	-0.184854	0.232053	0.280688				THYM (n=120)	0.0135458	0.00642359	0.0137658	0.000167402	0.00193963	0.121324	2.31375e-07	9.32323e-10	0.158712	1.04463e-09	0.276916	0.0117447	0.0843787	0.0260261	0.00596913
	UCEC (n=545)	-0.139175	-0.0215195	0.284067	0.385217	-0.063239	0.258128	0.00942643	0.411066	0.447626	-0.304907	0.286838	0.382351	0.3048	0.219373	0.322229				UCEC (n=545)	0.276615	0.880408	0.015959	0.000675342	0.65047	0.0306599	0.94809	0.000246354	5.00868e-05	5.9568e-07	0.0149193	0.000747551	0.00924761	0.0727084	0.00557255
	UCS (n=57)	0.0765894	0.135321	0.0524934	0.0598139	0.0664402	-0.0729992	-0.202722	0.0528558	-0.0651631	-0.0135979	-0.103746	-0.0587962	-0.0197792	-0.0721748	0.230595				UCS (n=57)	0.677104	0.434693	0.773296	0.74778	0.724601	0.69228	0.216008	0.773296	0.727036	0.946681	0.556708	0.749114	0.917252	0.694336	0.157051
	UVM (n=80)	0.206144	0.225043	-0.0599047	-0.0105364	0.199966	0.0972948	-0.062438	0.071397	0.0431097	-0.145036	0.210426	0.265094	-0.0905736	0.24816	0.138444				UVM (n=80)	0.121461	0.0856312	0.692504	0.94809	0.134619	0.503023	0.67897	0.632004	0.773296	0.291188	0.113204	0.0390913	0.535058	0.0553965	0.316299

## Sheet: Neu
Coefficients									Adj.P
	cancer	Neutrophil_CIBERSORT	Neutrophil_CIBERSORT-ABS	Neutrophil_MCPCOUNTER	Neutrophil_QUANTISEQ	Neutrophil_TIMER	Neutrophil_XCELL			cancer	Neutrophil_CIBERSORT	Neutrophil_CIBERSORT-ABS	Neutrophil_MCPCOUNTER	Neutrophil_QUANTISEQ	Neutrophil_TIMER	Neutrophil_XCELL
	ACC (n=79)	0.16709	0.174215	0.0587412	-0.0817438	-0.0257443	0.0388881			ACC (n=79)	0.373114	0.339077	0.746489	0.6716	0.880404	0.824017
	BLCA (n=408)	-0.0668685	-0.0226686	0.0279662	0.0295804	0.192744	-0.065457			BLCA (n=408)	0.422357	0.774941	0.722956	0.707881	0.0019852	0.422357
	BRCA (n=1100)	-0.0522083	-0.0495913	0.220119	-0.112953	0.012096	-0.0348759			BRCA (n=1100)	0.268424	0.303686	7.1505e-11	0.00286473	0.803816	0.482313
	BRCA-Basal (n=191)	-0.138874	-0.126275	-0.102812	-0.0467584	0.204529	-0.14017			BRCA-Basal (n=191)	0.20988	0.266961	0.399126	0.688283	0.0360431	0.207364
	BRCA-Her2 (n=82)	-0.1411	-0.142876	-0.16431	-0.262872	0.120342	-0.162805			BRCA-Her2 (n=82)	0.446211	0.438541	0.385689	0.100646	0.539844	0.391077
	BRCA-LumA (n=568)	-0.0613944	-0.0541478	0.089772	-0.0213567	0.232876	-0.00985066			BRCA-LumA (n=568)	0.382747	0.426016	0.141452	0.74678	1.45223e-06	0.878314
	BRCA-LumB (n=219)	0.0447887	0.0495276	0.0808053	0.0163346	0.0229484	0.0637851			BRCA-LumB (n=219)	0.688283	0.67233	0.480174	0.878314	0.824487	0.588848
	CESC (n=306)	-0.0911369	-0.0531633	-0.0112347	0.0366812	0.321384	-0.0400326			CESC (n=306)	0.324272	0.588848	0.893454	0.688283	8.2493e-07	0.676933
	CHOL (n=36)	-0.226696	-0.168259	-0.1349	-0.3136	-0.414256	-0.220941			CHOL (n=36)	0.417354	0.56168	0.629776	0.209382	0.0651588	0.422357
	COAD (n=458)	0.0525432	0.100227	0.406172	0.220729	0.494909	0.18395			COAD (n=458)	0.589989	0.266961	7.1505e-11	0.00214973	1.27464e-16	0.0141661
	DLBC (n=48)	-0.236521	-0.246148	0.192384	0.272625	-0.152145	-0.285108			DLBC (n=48)	0.332955	0.307185	0.438541	0.243656	0.56168	0.216902
	ESCA (n=185)	-0.117536	-0.0529394	0.0939332	0.0575718	0.211857	-0.163407			ESCA (n=185)	0.301599	0.66355	0.422357	0.629776	0.0250839	0.105173
	GBM (n=153)	-0.114483	-0.0548626	0.333223	-0.138108	0.0977758	0.0523734			GBM (n=153)	0.407906	0.688283	0.000788053	0.285534	0.470587	0.688283
	HNSC (n=522)	-0.0436496	0.0391524	0.198417	0.114279	0.390199	-0.0415854			HNSC (n=522)	0.56168	0.589989	0.000110499	0.0569032	1.93545e-17	0.5782
	HNSC-HPV- (n=422)	0.0253352	0.111812	0.237372	0.167067	0.359951	-0.0270293			HNSC-HPV- (n=422)	0.74044	0.100646	2.21531e-05	0.00558903	4.42898e-12	0.722956
	HNSC-HPV+ (n=98)	-0.23369	-0.185482	0.111082	-0.134814	0.371396	0.132465			HNSC-HPV+ (n=98)	0.104398	0.23847	0.51964	0.422357	0.00279643	0.426016
	KICH (n=66)	-0.0404944	-0.000896854	-0.0844463	-0.234072	0.0876129	-0.159541			KICH (n=66)	0.824487	0.994343	0.676201	0.19827	0.669872	0.422357
	KIRC (n=533)	0.105988	0.13672	0.0644776	-0.0338155	0.352638	0.0445076			KIRC (n=533)	0.0941687	0.0200259	0.385689	0.655349	2.89022e-13	0.56168
	KIRP (n=290)	-0.106235	-0.0561579	0.0285894	-0.0957606	0.359037	-0.0490576			KIRP (n=290)	0.249074	0.584038	0.76131	0.314423	6.88901e-08	0.629776
	LGG (n=516)	-0.13522	-0.12647	0.0982449	NA	-0.0261693	0.0326563			LGG (n=516)	0.0192093	0.0320031	0.114979	NA	0.707256	0.661812
	LIHC (n=371)	0.0263806	0.0610824	0.00903482	-0.0192859	0.301741	-0.0449207			LIHC (n=371)	0.74678	0.470587	0.90437	0.805371	2.14581e-07	0.602022
	LUAD (n=515)	-0.14193	-0.0568982	0.217638	0.0332327	0.212604	-0.108787			LUAD (n=515)	0.0104972	0.422357	1.59536e-05	0.648954	2.53064e-05	0.0740346
	LUSC (n=501)	-0.0787238	0.00625793	0.159338	-0.0501509	0.24117	0.0176699			LUSC (n=501)	0.244367	0.922447	0.0035644	0.482313	1.54505e-06	0.803816
	MESO (n=87)	0.00169124	0.0214498	0.255634	-0.0358368	0.0899071	0.158052			MESO (n=87)	0.991894	0.890457	0.0836976	0.824017	0.609586	0.355025
	OV (n=303)	-0.0539008	-0.0543587	0.229686	0.148057	-0.0574898	-0.0490615			OV (n=303)	0.596845	0.594566	0.0023628	0.0859356	0.583697	0.629776
	PAAD (n=179)	0.0225037	0.0736168	0.0578213	0.115293	0.425664	0.0278946			PAAD (n=179)	0.840506	0.56168	0.639976	0.328193	1.40752e-07	0.805371
	PCPG (n=181)	0.0850537	0.0960465	0.0742913	-0.165128	0.0812655	0.0521981			PCPG (n=181)	0.482313	0.426016	0.56168	0.117579	0.517209	0.676201
	PRAD (n=498)	0.0437116	0.0465956	-0.0809587	-0.00137964	0.484182	0.112159			PRAD (n=498)	0.587828	0.56168	0.268424	0.985869	1.85273e-23	0.0928359
	READ (n=166)	0.0571105	0.0837829	0.217974	0.0665803	0.288378	0.184893			READ (n=166)	0.722956	0.629776	0.137182	0.688283	0.0324857	0.23847
	SARC (n=260)	-0.113268	-0.101422	0.0709362	0.0125184	0.167233	0.0105053			SARC (n=260)	0.23127	0.299561	0.482313	0.890457	0.0460482	0.90437
	SKCM (n=471)	-0.179025	-0.174827	-0.056285	-0.0176755	0.167275	0.0125679			SKCM (n=471)	0.00129494	0.00179329	0.438541	0.803816	0.00279643	0.852982
	SKCM-Metastasis (n=368)	-0.119749	-0.11745	-0.0252327	-0.0323324	0.122568	-0.00381617			SKCM-Metastasis (n=368)	0.0982145	0.104398	0.752624	0.688283	0.0899426	0.9672
	SKCM-Primary (n=103)	-0.1325	-0.122695	-0.128757	-0.0598865	-0.0102635	0.127341			SKCM-Primary (n=103)	0.407906	0.426016	0.422357	0.691719	0.946166	0.422357
	STAD (n=415)	-0.16785	-0.0979445	0.138868	0.0267421	0.448368	-0.149689			STAD (n=415)	0.00708338	0.188452	0.0360431	0.732493	4.58487e-18	0.020848
	TGCT (n=150)	0.00511066	0.00511066	-0.0519563	-0.376862	0.287908	-0.204329			TGCT (n=150)	0.9672	0.9672	0.688283	3.19574e-05	0.00313109	0.0649686
	THCA (n=509)	0.0292644	0.0349783	0.0923499	0.0806689	0.307771	-0.0162578			THCA (n=509)	0.685254	0.629776	0.141452	0.226947	9.64045e-11	0.805371
	THYM (n=120)	-0.0864897	-0.0851069	0.224634	0.308613	0.204192	-0.0783898			THYM (n=120)	0.5782	0.583697	0.0740346	0.00558903	0.105173	0.602022
	UCEC (n=545)	-0.0451709	-0.0453888	-0.216798	-0.0620403	0.378449	0.247864			UCEC (n=545)	0.78053	0.78053	0.14297	0.707256	0.00245483	0.0864377
	UCS (n=57)	-0.037998	-0.0351517	0.0511658	-0.121136	-0.092314	0.178838			UCS (n=57)	0.852982	0.864144	0.805371	0.589989	0.678362	0.422357
	UVM (n=80)	0.130504	0.130504	-0.0042964	0.213111	0.0525633	0.266138			UVM (n=80)	0.470587	0.470587	0.982754	0.202695	0.76131	0.0859356
