# Supplementary material for: Tumor Derived SIGLEC Family Genes May Play Roles in Tumor Genesis, Progression, and Immune Microenvironment Regulation
Source: Front Oncol. 2020 Nov 9;10:586820. doi: 10.3389/fonc.2020.586820 (PMC7681003; doi:10.3389/fonc.2020.586820)
Supplement: Supplementary file 4 [file Table_4.xlsx]

## Sheet: B cell
Coefficients																			Adj.P
	cancer	B cell memory_CIBERSORT	B cell memory_CIBERSORT-ABS	B cell memory_XCELL	B cell naive_CIBERSORT	B cell naive_CIBERSORT-ABS	B cell naive_XCELL	B cell plasma_CIBERSORT	B cell plasma_CIBERSORT-ABS	B cell plasma_XCELL	B cell_EPIC	B cell_MCPCOUNTER	B cell_QUANTISEQ	B cell_TIMER	B cell_XCELL	Class-switched memory B cell_XCELL				cancer	B cell memory_CIBERSORT	B cell memory_CIBERSORT-ABS	B cell memory_XCELL	B cell naive_CIBERSORT	B cell naive_CIBERSORT-ABS	B cell naive_XCELL	B cell plasma_CIBERSORT	B cell plasma_CIBERSORT-ABS	B cell plasma_XCELL	B cell_EPIC	B cell_MCPCOUNTER	B cell_QUANTISEQ	B cell_TIMER	B cell_XCELL	Class-switched memory B cell_XCELL
	ACC (n=79)	-0.125939	-0.126291	0.164983	0.328392	0.372198	0.0900324	-0.0207808	-0.0445682	0.00522266	-0.0952948	0.789146	-0.021922	-0.034008	0.365297	-0.114535				ACC (n=79)	0.539024	0.538169	0.367915	0.0318244	0.0112838	0.69151	0.938078	0.860045	0.986394	0.668973	1.10755e-14	0.931573	0.896139	0.0131358	0.59222
	BLCA (n=408)	-0.00757658	0.00159392	0.103352	0.310205	0.312884	0.159437	-0.0481935	0.0154933	0.0334332	0.172227	0.180694	0.163332	0.0974176	0.0284988	0.000190248				BLCA (n=408)	0.94803	0.990655	0.186926	6.50763e-08	5.06172e-08	0.0174865	0.617941	0.894361	0.748755	0.00939702	0.00606625	0.0140967	0.217949	0.798799	0.998152
	BRCA (n=1100)	-0.0554919	-0.0605078	-0.180956	0.124885	0.0996735	-0.0870763	0.028063	0.0225936	-0.125568	-0.0409132	0.126598	0.0865818	0.038634	-0.121646	0.0283145				BRCA (n=1100)	0.245127	0.204633	4.23098e-07	0.00124093	0.0140967	0.0405354	0.635671	0.715143	0.00119449	0.414255	0.00113981	0.0416004	0.44575	0.00168438	0.634564
	BRCA-Basal (n=191)	0.108275	0.114813	0.00364026	0.122265	0.168404	0.0786756	0.00588908	0.0876733	0.140232	0.166361	0.207539	0.155926	0.117595	0.0823872	0.0944364				BRCA-Basal (n=191)	0.359047	0.327163	0.98496	0.293243	0.122475	0.548935	0.974248	0.490179	0.222694	0.129338	0.0405354	0.167504	0.313476	0.527926	0.439106
	BRCA-Her2 (n=82)	0.128692	0.13103	-0.0303566	0.00978405	-0.032683	0.148215	0.0321769	0.0765252	-0.105627	0.0307903	0.0441211	0.0987456	0.129621	0.0418401	0.0117845				BRCA-Her2 (n=82)	0.529127	0.519228	0.905846	0.97351	0.902599	0.438323	0.902599	0.748755	0.635671	0.905148	0.862753	0.662931	0.525858	0.87254	0.968549
	BRCA-LumA (n=568)	0.00514335	0.0040777	-0.0286355	-0.00252033	0.00280701	0.0184617	0.0412176	0.0386066	0.0856374	0.0267421	0.219992	0.035543	0.0385753	0.0571821	0.0431096				BRCA-LumA (n=568)	0.965027	0.969954	0.746517	0.981404	0.980275	0.844208	0.609808	0.635671	0.194899	0.764484	1.63946e-05	0.667156	0.635671	0.408953	0.58321
	BRCA-LumB (n=219)	0.0399055	0.0402766	-0.0252007	0.126486	0.161005	0.0795901	0.03706	0.0239192	-0.0335315	0.101516	0.341987	0.149939	-0.0430988	0.153199	0.121393				BRCA-LumB (n=219)	0.798116	0.795131	0.872596	0.245127	0.12134	0.519228	0.816713	0.880484	0.830358	0.366336	3.69499e-05	0.160193	0.772807	0.146255	0.264579
	CESC (n=306)	-0.000782368	-0.00338824	0.0574878	0.0259939	0.0437859	-0.0249565	0.0437549	0.118936	0.0542507	0.191381	0.243102	0.0622539	0.10314	0.013274	-0.0662874				CESC (n=306)	0.997974	0.981404	0.599055	0.838561	0.707727	0.845471	0.707727	0.186926	0.631527	0.0124742	0.000811475	0.548935	0.253579	0.917691	0.519228
	CHOL (n=36)	0.0840269	0.113476	0.0589224	-0.0549378	0.017574	0.199116	0.0352305	0.00469363	0.117563	0.129036	0.13207	0.0502069	0.147948	0.116227	-0.0339147				CHOL (n=36)	0.820518	0.746517	0.877028	0.886987	0.968549	0.490832	0.929019	0.990655	0.737071	0.702372	0.69151	0.896139	0.653314	0.738856	0.929335
	COAD (n=458)	0.135766	0.141182	0.172911	0.0620867	0.136186	-0.0155002	0.0246991	0.106202	0.114937	0.217334	0.250433	0.163903	0.0710011	0.119804	0.0899421				COAD (n=458)	0.117807	0.102667	0.0284261	0.549446	0.117074	0.905148	0.846998	0.244112	0.204633	0.00368016	0.000549372	0.0416004	0.473271	0.186926	0.334507
	DLBC (n=48)	0.347365	0.267547	0.112841	-0.0681541	-0.070732	0.237876	0.265589	0.259799	0.284061	0.0767472	0.125881	-0.0105688	-0.00774521	0.192315	-0.108085				DLBC (n=48)	0.122182	0.259454	0.720009	0.843522	0.834108	0.330069	0.264579	0.280347	0.231856	0.820518	0.678839	0.980275	0.98496	0.453674	0.737071
	ESCA (n=185)	0.0689998	0.0754882	0.113962	0.0817734	0.130457	0.182843	-0.106231	-0.0339275	0.135035	0.138879	0.18001	0.135466	0.174467	0.177345	0.0574652				ESCA (n=185)	0.617941	0.563814	0.321909	0.522427	0.245127	0.0793569	0.359543	0.831448	0.230567	0.217949	0.0874976	0.230567	0.102667	0.0957457	0.685878
	GBM (n=153)	-0.169884	-0.163911	0.156573	0.132706	0.146478	0.00283701	0.0840981	0.110195	0.0133645	0.185269	0.54073	0.132676	0.276917	0.0616044	0.0640573				GBM (n=153)	0.186926	0.204633	0.226858	0.313476	0.254022	0.990655	0.58321	0.416418	0.943483	0.134226	6.0348e-10	0.313476	0.0103623	0.715143	0.69961
	HNSC (n=522)	0.0639306	0.0695051	0.104814	0.0702004	0.0731779	0.0677822	-0.0354025	0.0470133	0.0173334	0.0910751	0.135338	0.149781	-0.0781111	0.0885062	0.0801061				HNSC (n=522)	0.360476	0.314361	0.105537	0.312839	0.287597	0.329028	0.678839	0.546791	0.857024	0.176663	0.0202188	0.00939702	0.249202	0.188962	0.237091
	HNSC-HPV- (n=422)	0.0815991	0.0896373	0.137267	0.0666424	0.0744547	0.0864167	-0.0181478	0.0654524	0.0332143	0.106147	0.166504	0.167967	-0.0919013	0.128282	0.113301				HNSC-HPV- (n=422)	0.285311	0.235183	0.0405354	0.400291	0.334507	0.250454	0.866154	0.407063	0.7394	0.146255	0.00938133	0.0085851	0.224861	0.0607246	0.116218
	HNSC-HPV+ (n=98)	0.0598239	0.0683417	0.0874651	0.12865	0.121814	0.0622221	-0.146185	-0.0317574	-0.000261432	0.0869389	0.0823087	0.173568	-0.0395034	0.0724434	0.0558291				HNSC-HPV+ (n=98)	0.794858	0.749342	0.665852	0.454547	0.494441	0.782937	0.381412	0.894361	0.998152	0.667156	0.685878	0.285714	0.862753	0.737071	0.816713
	KICH (n=66)	-0.0337128	-0.0337128	-0.0579879	0.214891	0.33146	0.131689	0.0361351	0.188543	0.0135019	0.0563935	0.879561	0.173982	0.216673	0.751125	0.0662278				KICH (n=66)	0.902599	0.902599	0.830438	0.251788	0.0446366	0.544258	0.896139	0.328642	0.966537	0.831448	8.07896e-20	0.371634	0.248948	4.293e-11	0.814705
	KIRC (n=533)	-0.023896	-0.0241728	-0.0443047	0.0663503	0.0492753	0.0650651	-0.0417387	-0.0596334	-0.0922118	0.0384699	0.143942	0.0916317	-0.0639371	0.0376633	-0.0401467				KIRC (n=533)	0.816713	0.816713	0.600958	0.359047	0.539038	0.367915	0.634564	0.417062	0.186926	0.662931	0.0162185	0.188308	0.380391	0.667156	0.647856
	KIRP (n=290)	-0.106112	-0.0892389	0.0247881	0.0302675	0.0301221	-0.0962111	0.013898	-0.0121498	-0.142144	-0.127247	0.314914	-0.00188792	-0.0118183	-0.0306078	0.0445953				KIRP (n=290)	0.255372	0.358414	0.850175	0.820518	0.820518	0.314361	0.917691	0.929335	0.114818	0.171318	9.8277e-06	0.990655	0.930832	0.820518	0.715143
	LGG (n=516)	-0.0206024	-0.0234661	0.00935413	0.136001	0.118558	-0.0182284	0.105925	0.0794369	-0.261402	-0.0828034	0.708827	-0.0711986	0.219525	-0.0612386	-0.0695543				LGG (n=516)	0.831448	0.816713	0.928084	0.0213867	0.0574243	0.850175	0.107169	0.248948	3.29044e-07	0.230567	2.18659e-71	0.312839	3.69499e-05	0.398563	0.322197
	LIHC (n=371)	0.0732914	0.0824635	0.101242	0.0268609	0.0595417	0.0462868	0.0406619	0.0780704	-0.108425	0.0224499	0.236628	0.163788	0.0895603	-0.0218379	0.0139826				LIHC (n=371)	0.384697	0.319822	0.214137	0.820518	0.519228	0.648732	0.692918	0.352109	0.177843	0.845434	0.000197633	0.0178659	0.27254	0.846998	0.905148
	LUAD (n=515)	0.0594316	0.0846777	-0.00497458	0.0648502	0.0804072	0.0977595	-0.0976643	-0.0444069	-0.091719	0.0516675	0.105898	0.10324	0.0815372	0.0363756	0.0552089				LUAD (n=515)	0.405132	0.214137	0.966537	0.356917	0.235183	0.134226	0.134226	0.580584	0.171736	0.490832	0.101863	0.113121	0.230567	0.667156	0.444557
	LUSC (n=501)	0.087589	0.095809	0.122881	0.0559918	0.103341	0.115051	-0.0559873	0.0205092	0.0623233	0.187721	0.217064	0.151648	0.136556	0.151489	0.112783				LUSC (n=501)	0.204633	0.155125	0.0455483	0.444557	0.117074	0.0694361	0.444557	0.831448	0.384697	0.000714884	4.44997e-05	0.00939702	0.0210177	0.00939702	0.0791301
	MESO (n=87)	0.253088	0.231733	0.0926133	0.0169773	0.00914119	-0.0354585	-0.17122	-0.156695	-0.352099	-0.0269717	0.202729	-0.038778	0.0971954	-0.143842	-0.142787				MESO (n=87)	0.103219	0.143844	0.654062	0.943483	0.97351	0.882664	0.309681	0.358285	0.00967155	0.908019	0.217949	0.871229	0.635671	0.405132	0.407063
	OV (n=303)	-0.0242768	-0.0147001	0.205207	0.161957	0.121275	0.0660304	-0.0319418	-0.0880549	0.0431354	0.0993317	0.59094	0.117946	-0.166338	0.125221	-0.0155765				OV (n=303)	0.857375	0.915238	0.0109141	0.0616252	0.204633	0.547588	0.819421	0.371634	0.737071	0.310411	2.33075e-22	0.217949	0.0522909	0.187375	0.908019
	PAAD (n=179)	0.0214473	0.0227873	0.24398	0.222177	0.225514	0.277576	0.0420081	0.0736355	0.0176135	0.252519	0.228314	0.163729	-0.102337	0.207729	0.271369				PAAD (n=179)	0.900783	0.894361	0.012008	0.0252531	0.0221011	0.00323521	0.798799	0.597341	0.915238	0.00939702	0.0202726	0.142814	0.400291	0.0416004	0.0041305
	PCPG (n=181)	-0.0815903	-0.079911	-0.0011077	0.0571822	0.050557	0.0481103	-0.0952689	-0.147638	-0.0371478	-0.0683453	0.101307	0.206109	-0.037986	0.123206	-0.013087				PCPG (n=181)	0.543771	0.549446	0.997974	0.704991	0.746517	0.758059	0.444557	0.204633	0.820518	0.635671	0.407063	0.047088	0.820518	0.300667	0.940356
	PRAD (n=498)	-0.111492	-0.107998	0.00952299	0.0699456	0.0862396	-0.0771579	0.0382033	0.0727919	-0.194415	-0.00574459	-0.0809556	-0.0599661	0.00130723	-0.133702	-0.160998				PRAD (n=498)	0.116218	0.127502	0.929335	0.359047	0.244112	0.308248	0.679725	0.334586	0.00115856	0.965027	0.276739	0.444557	0.990655	0.0416004	0.00982917
	READ (n=166)	-0.0221498	-0.0143173	0.0492359	0.0133668	0.0518111	-0.0669553	0.0161448	0.0657284	-0.083108	0.0236987	0.0976902	-0.0604393	-0.0111644	0.00656294	-0.044999				READ (n=166)	0.926993	0.955567	0.830358	0.961378	0.820518	0.751731	0.944491	0.758059	0.679725	0.917691	0.620107	0.790338	0.966772	0.980461	0.84382
	SARC (n=260)	-0.0348897	-0.0330933	0.157302	0.185713	0.196527	-0.0287796	0.0312556	0.0525083	-0.0183875	0.0975739	0.311275	0.0824734	0.0947567	-0.0416203	-0.0754931				SARC (n=260)	0.799414	0.816713	0.0793569	0.0257013	0.0167745	0.831448	0.820518	0.665852	0.896139	0.322197	2.47392e-05	0.416418	0.337299	0.746517	0.473271
	SKCM (n=471)	-0.00903572	0.000140453	0.185088	-0.00767498	-0.000337832	0.184348	0.0386818	0.0687132	0.0572213	0.0857326	0.379091	0.106168	0.0153612	0.182119	0.0322223				SKCM (n=471)	0.929335	0.998152	0.00117975	0.942267	0.998152	0.00119449	0.662931	0.34058	0.444557	0.226128	5.48177e-15	0.116218	0.880484	0.00132083	0.732511
	SKCM-Metastasis (n=368)	-0.0174161	-0.012997	0.166814	-0.0167668	-0.0129515	0.162192	0.0474571	0.0680371	0.0699764	0.0950255	0.385824	0.0959729	0.025964	0.170539	0.00598095				SKCM-Metastasis (n=368)	0.880484	0.908019	0.0140967	0.886987	0.908019	0.0176402	0.634564	0.417062	0.405132	0.235183	4.45093e-12	0.231276	0.820518	0.011978	0.966537
	SKCM-Primary (n=103)	-0.0230395	-0.00802563	0.173749	-0.0257801	-0.0304522	0.200264	-0.0360591	0.000232242	-0.0728185	-0.0628733	0.310568	0.0339265	-0.0684316	0.142777	0.0186935				SKCM-Primary (n=103)	0.915238	0.97351	0.245127	0.905148	0.892097	0.176663	0.866254	0.998152	0.707727	0.751731	0.0131358	0.87671	0.734181	0.358285	0.931219
	STAD (n=415)	0.0725458	0.0815985	0.112515	0.135431	0.201079	0.0588877	0.0223913	0.0830025	0.00826968	0.174445	0.233536	0.184191	0.082168	0.0875165	0.0291421				STAD (n=415)	0.3634	0.300667	0.129601	0.0512782	0.00124093	0.490832	0.836855	0.290924	0.94326	0.00761297	0.000108117	0.00398706	0.297981	0.255372	0.790338
	TGCT (n=150)	-0.153625	-0.150289	-0.0379264	0.312161	0.382991	0.211378	0.31887	0.356451	-0.128648	0.278712	0.358962	0.393161	0.168448	0.158729	0.131702				TGCT (n=150)	0.217949	0.230567	0.831203	0.00168438	4.44997e-05	0.0607246	0.00124093	0.000200726	0.312839	0.00756027	0.000184986	2.79807e-05	0.171318	0.204319	0.300667
	THCA (n=509)	0.0284755	0.0200993	0.0568956	-0.102699	-0.0833367	-0.0480629	-0.0302231	-0.00491725	-0.202287	-0.0891772	0.439734	-0.0666976	-0.101633	0.137736	0.188264				THCA (n=509)	0.751731	0.832694	0.430691	0.116218	0.224486	0.539038	0.738856	0.966537	0.000160166	0.188308	3.42802e-22	0.338931	0.117881	0.0178659	0.000568534
	THYM (n=120)	-0.0387948	0.028928	0.0742746	0.0738062	0.077231	0.0731369	-0.0793711	-0.0589813	-0.0355463	0.161238	-0.106607	0.195979	-0.0993121	-0.0890807	0.167143				THYM (n=120)	0.845471	0.891105	0.678839	0.678839	0.664507	0.679725	0.654062	0.751731	0.859308	0.251716	0.495441	0.153471	0.539038	0.601356	0.235183
	UCEC (n=545)	-0.00957039	0.00283348	0.176973	-0.0426911	0.0370159	0.0921576	-0.0184233	0.064538	0.141813	0.183285	0.378335	0.239308	0.190756	0.252561	0.0529896				UCEC (n=545)	0.971584	0.990655	0.276739	0.850175	0.874967	0.649785	0.939913	0.771377	0.405132	0.254022	0.00368016	0.117881	0.235711	0.0968665	0.820518
	UCS (n=57)	-0.123439	-0.126134	-0.175561	0.181924	0.20658	-0.130327	0.0131714	0.0376418	0.022199	0.0543055	0.640104	0.183438	-0.0988178	0.0831605	-0.0569513				UCS (n=57)	0.635671	0.631527	0.430104	0.407063	0.334586	0.612686	0.969954	0.902599	0.943483	0.856338	9.8277e-06	0.405132	0.720009	0.772807	0.846998
	UVM (n=80)	-0.0586171	-0.0550308	0.118951	0.0746319	0.00858788	0.0960335	-0.0664426	-0.114611	-0.0648625	-0.161379	0.519452	0.0774886	0.220407	0.097261	-0.058707				UVM (n=80)	0.816782	0.820518	0.548935	0.746582	0.975035	0.662071	0.785944	0.574811	0.793344	0.366336	3.69499e-05	0.737832	0.202803	0.654062	0.816782

## Sheet: CD4 T
Coefficients																			Adj.P
	cancer	T cell CD4+ (non-regulatory)_QUANTISEQ	T cell CD4+ (non-regulatory)_XCELL	T cell CD4+ central memory_XCELL	T cell CD4+ effector memory_XCELL	T cell CD4+ memory activated_CIBERSORT	T cell CD4+ memory activated_CIBERSORT-ABS	T cell CD4+ memory resting_CIBERSORT	T cell CD4+ memory resting_CIBERSORT-ABS	T cell CD4+ memory_XCELL	T cell CD4+ naive_CIBERSORT	T cell CD4+ naive_CIBERSORT-ABS	T cell CD4+ naive_XCELL	T cell CD4+ Th1_XCELL	T cell CD4+ Th2_XCELL	T cell CD4+_EPIC	T cell CD4+_TIMER			cancer	T cell CD4+ (non-regulatory)_QUANTISEQ	T cell CD4+ (non-regulatory)_XCELL	T cell CD4+ central memory_XCELL	T cell CD4+ effector memory_XCELL	T cell CD4+ memory activated_CIBERSORT	T cell CD4+ memory activated_CIBERSORT-ABS	T cell CD4+ memory resting_CIBERSORT	T cell CD4+ memory resting_CIBERSORT-ABS	T cell CD4+ memory_XCELL	T cell CD4+ naive_CIBERSORT	T cell CD4+ naive_CIBERSORT-ABS	T cell CD4+ naive_XCELL	T cell CD4+ Th1_XCELL	T cell CD4+ Th2_XCELL	T cell CD4+_EPIC	T cell CD4+_TIMER
	ACC (n=79)	0.222271	0.00246643	-0.12228	-0.115757	-0.279981	-0.279981	0.0727889	0.193365	-0.0664038	-0.060958	-0.0673332	-0.0688378	-0.138735	0.10655	0.204444	-0.219786			ACC (n=79)	0.284735	0.996127	0.66452	0.68048	0.152285	0.152285	0.814448	0.380112	0.826391	0.83523	0.825756	0.825756	0.581369	0.705613	0.336302	0.290138
	BLCA (n=408)	0.0597935	-0.0261387	-0.00960826	-0.132443	-0.0933901	-0.080082	0.00810031	0.0535967	-0.00964372	-0.0189414	-0.0243072	0.109197	-0.0166302	-0.000638749	-0.19666	-0.00217167			BLCA (n=408)	0.598665	0.836222	0.942033	0.117937	0.323723	0.424673	0.948567	0.666836	0.942033	0.896133	0.845419	0.221838	0.905794	0.996152	0.00495201	0.988857
	BRCA (n=1100)	0.308668	-0.0696643	0.108782	0.145566	-0.204967	-0.202711	0.0281758	-0.025694	-0.152318	0.0338877	0.0337516	-0.0333827	-0.0997461	-0.40534	0.182542	0.0293302			BRCA (n=1100)	6.92437e-21	0.187733	0.0133062	0.000232674	1.44323e-08	1.76077e-08	0.707505	0.738364	8.84835e-05	0.649752	0.649752	0.653251	0.0295226	8.50547e-38	7.10199e-07	0.69577
	BRCA-Basal (n=191)	0.0561386	-0.00178529	0.0536023	0.152618	-0.00451258	0.0200605	0.0168469	0.128291	0.00161436	0.0893906	0.089238	0.262034	0.0246189	-0.140761	-0.0100226	0.0708101			BRCA-Basal (n=191)	0.784318	0.996127	0.788374	0.245275	0.981805	0.931783	0.942002	0.355048	0.996127	0.581369	0.581369	0.0122368	0.905152	0.29702	0.955769	0.695278
	BRCA-Her2 (n=82)	0.0272092	-0.0808706	-0.0207407	0.0299941	-0.0785765	-0.066506	0.0219642	-0.0613782	-0.162177	NA	NA	-0.0961706	0.112573	-0.0681958	0.0707652	0.159158			BRCA-Her2 (n=82)	0.939866	0.798661	0.944541	0.936253	0.801069	0.826391	0.942033	0.83523	0.496822	NA	NA	0.741953	0.692053	0.825756	0.823455	0.512349
	BRCA-LumA (n=568)	0.0546105	-0.0333623	0.0780821	0.0901869	0.0306308	0.0299245	-0.0963827	-0.0888103	-0.0761805	0.0370525	0.0374835	0.0270565	0.17437	-0.00295525	0.0543201	0.101516			BRCA-LumA (n=568)	0.552683	0.775119	0.328351	0.239316	0.788855	0.798496	0.187733	0.244608	0.337386	0.718839	0.718839	0.814448	0.00249288	0.978198	0.552683	0.165956
	BRCA-LumB (n=219)	0.005304	-0.119492	-0.0131989	0.167748	-0.0662395	-0.0646182	0.124084	0.157715	0.0454099	-0.0193149	-0.0193149	0.0458806	0.033993	-0.0167629	0.111495	0.265595			BRCA-LumB (n=219)	0.978198	0.374854	0.942033	0.165956	0.696123	0.707505	0.342089	0.187733	0.813191	0.931783	0.931783	0.812434	0.845419	0.939816	0.424673	0.00619527
	CESC (n=306)	-0.0678409	0.0716191	-0.107094	0.00218231	-0.0745112	-0.0578415	0.117108	0.154344	-0.0718956	0.0593033	0.0593033	0.0434624	0.0555573	-0.0783271	-0.00350036	0.183251			CESC (n=306)	0.614584	0.577798	0.326576	0.991619	0.552683	0.688098	0.263981	0.113549	0.576312	0.68048	0.68048	0.788374	0.696059	0.524242	0.981805	0.0346197
	CHOL (n=36)	0.0853792	-0.0354206	-0.071766	-0.0328141	-0.129001	-0.129001	-0.0802509	0.172669	0.108163	0.176005	0.176005	-0.00785749	0.151779	0.0211434	0.0332951	0.0355758			CHOL (n=36)	0.840295	0.942033	0.87157	0.942033	0.783542	0.783542	0.845419	0.676872	0.813456	0.667373	0.667373	0.987787	0.70961	0.960449	0.942033	0.942033
	COAD (n=458)	-0.0317047	0.00586608	0.0346001	0.0506854	-0.0378635	-0.0293649	0.0109309	0.184162	-0.051358	-0.000412195	-0.000503258	0.105111	-0.130554	0.037694	0.0722409	0.24562			COAD (n=458)	0.83523	0.970654	0.825756	0.720317	0.813191	0.840295	0.942033	0.0346197	0.718839	0.996152	0.996152	0.335334	0.195641	0.813456	0.576312	0.00174188
	DLBC (n=48)	-0.0367088	0.0781091	0.112892	-0.00277316	-0.209165	-0.235915	0.0714519	0.0637636	-0.11204	-0.0815254	-0.0839856	-0.248799	-0.147331	-0.112542	0.0245615	-0.163885			DLBC (n=48)	0.939866	0.840295	0.788374	0.996152	0.521121	0.442168	0.850034	0.876056	0.788374	0.836222	0.83523	0.40859	0.696059	0.788374	0.948567	0.666836
	ESCA (n=185)	-0.0885973	-0.00877981	0.0257527	-0.0572155	0.0900667	0.114451	0.0230915	0.167167	0.0792785	-0.0998856	-0.0998856	0.172624	0.0807793	-0.0761263	-0.050135	0.226132			ESCA (n=185)	0.580792	0.961842	0.903592	0.771094	0.573023	0.424673	0.908254	0.180204	0.65274	0.512349	0.512349	0.165956	0.64151	0.667373	0.801069	0.034885
	GBM (n=153)	0.197268	-0.190524	0.261088	0.000766675	-0.146664	-0.147636	-0.15431	-0.108868	-0.111761	0.0170159	0.0179587	0.0392481	0.0607521	-0.134864	0.342686	0.106024			GBM (n=153)	0.165956	0.180204	0.0346197	0.996152	0.342089	0.34162	0.320796	0.538416	0.524242	0.942033	0.942033	0.845419	0.788374	0.40859	0.00174188	0.552683
	HNSC (n=522)	-0.0531067	0.0245013	0.0319858	-0.0441555	-0.079182	-0.0633723	-0.00404051	0.0760787	0.0130688	-0.0207651	-0.0210206	0.0755198	-0.0522724	-0.0452148	0.0141663	0.235317			HNSC (n=522)	0.581369	0.833906	0.788374	0.68048	0.328772	0.472404	0.970654	0.355048	0.918349	0.845419	0.845419	0.359979	0.58979	0.674457	0.906808	9.01134e-06
	HNSC-HPV- (n=422)	-0.0717733	0.0342862	0.00436846	-0.0327278	-0.0884466	-0.0734942	0.00739718	0.0947658	0.0450152	-0.0317662	-0.0319236	0.0726285	-0.0398977	-0.0289641	0.0551574	0.303751			HNSC-HPV- (n=422)	0.455726	0.797583	0.970654	0.801069	0.328772	0.445571	0.948567	0.284583	0.705613	0.812434	0.811666	0.449794	0.74574	0.825756	0.625615	6.9719e-08
	HNSC-HPV+ (n=98)	-0.0435008	0.0310661	0.130615	-0.150954	0.0251134	0.0491138	-0.0425008	0.00735099	-0.0633226	0.0568825	0.0572659	0.146716	-0.0186112	-0.0251935	-0.168417	0.0557272			HNSC-HPV+ (n=98)	0.872636	0.918349	0.560577	0.469991	0.939816	0.845419	0.876056	0.978198	0.823455	0.83523	0.83523	0.489234	0.944541	0.939816	0.405749	0.83523
	KICH (n=66)	0.0185232	-0.191252	0.0720634	0.134029	NA	NA	0.125391	0.286273	0.0699509	0.0838962	0.0838962	0.187051	-0.198231	-0.0329365	0.00182081	0.0855349			KICH (n=66)	0.948567	0.425507	0.825756	0.649752	NA	NA	0.676872	0.165956	0.826391	0.801069	0.801069	0.439687	0.404656	0.932105	0.996152	0.798496
	KIRC (n=533)	-0.115294	0.0848151	0.0318593	-0.0782039	-0.0221743	-0.0214762	0.00487924	-0.0100905	0.0507254	0.0403059	0.0403059	-0.014906	-0.0270562	-0.0190127	0.0889639	0.00597948			KIRC (n=533)	0.132156	0.311387	0.797583	0.359251	0.845419	0.845419	0.96909	0.942033	0.634804	0.710425	0.710425	0.905794	0.825756	0.872178	0.277082	0.955769
	KIRP (n=290)	-0.0205189	-0.0321662	0.0814829	-0.109563	0.00565593	0.00565593	-0.0236908	-0.0208659	-0.130034	NA	NA	-0.120905	0.116654	-0.215675	-0.0414	0.116522			KIRP (n=290)	0.905152	0.83523	0.524242	0.328772	0.970654	0.970654	0.886381	0.904656	0.223248	NA	NA	0.264169	0.290138	0.0122368	0.801069	0.290138
	LGG (n=516)	-0.0724457	0.0805404	0.0202337	0.0162704	-0.044857	-0.0443678	-0.115879	-0.149478	-0.0196957	0.041489	0.0424172	0.0171776	-0.108731	-0.258489	0.0239545	-0.0965458			LGG (n=516)	0.404656	0.328772	0.850209	0.897121	0.68048	0.683488	0.117937	0.0199627	0.858267	0.701861	0.69577	0.886712	0.158913	8.81071e-07	0.83523	0.219496
	LIHC (n=371)	0.110043	0.0263413	-0.0280851	-0.0180437	-0.0335394	-0.0333377	0.0562719	0.123696	0.062837	0.0743795	0.0747742	0.120146	-0.00859367	-0.0208095	0.0440982	0.0869906			LIHC (n=371)	0.239316	0.840295	0.83523	0.904656	0.813456	0.813456	0.659508	0.167684	0.585444	0.489234	0.485883	0.180204	0.948567	0.882151	0.735071	0.390371
	LUAD (n=515)	0.0570594	0.0437267	0.0578275	0.073684	-0.150477	-0.14492	0.0875404	0.161007	-0.12708	-0.00651165	-0.00651165	0.0567799	-0.0791493	-0.137797	0.0891664	0.099906			LUAD (n=515)	0.538416	0.683488	0.533673	0.381109	0.017357	0.0232089	0.264169	0.00949462	0.0593983	0.948567	0.948567	0.542006	0.328772	0.0346197	0.251677	0.181752
	LUSC (n=501)	-0.134013	0.027108	0.0254671	0.106537	-0.0230014	-0.0106726	0.0335566	0.130677	-0.0483925	0.020198	0.0204046	0.0148409	0.0382045	-0.105952	-0.0427336	0.134571			LUSC (n=501)	0.0441401	0.823455	0.826391	0.165956	0.836222	0.939816	0.786949	0.0546729	0.653251	0.850209	0.850034	0.905152	0.720974	0.165956	0.694585	0.043321
	MESO (n=87)	0.167587	-0.00258747	0.00325259	-0.278691	-0.214564	-0.215598	-0.0382619	-0.0268959	-0.107247	NA	NA	0.145	-0.111335	-0.135623	-0.0786853	0.0657129			MESO (n=87)	0.424673	0.996127	0.995391	0.113549	0.253139	0.251677	0.901177	0.937987	0.68048	NA	NA	0.519365	0.667373	0.552683	0.788374	0.821349
	OV (n=303)	-0.0536269	-0.02626	0.078642	-0.0952151	-0.0930516	-0.0925244	0.0874943	-0.00870823	-0.0445024	0.0913406	0.0913406	-0.117509	-0.0509482	-0.149862	0.16192	0.218433			OV (n=303)	0.718839	0.870827	0.552683	0.439687	0.445571	0.449187	0.489234	0.953288	0.788374	0.454246	0.454246	0.29702	0.743129	0.161716	0.115988	0.0122926
	PAAD (n=179)	-0.0808022	0.0779027	0.0776889	0.0112569	-0.0763923	-0.0738076	-0.0853965	0.0861054	-0.079755	0.156148	0.156148	0.121706	-0.0191163	-0.162633	0.0670706	0.124321			PAAD (n=179)	0.653251	0.667373	0.667373	0.948567	0.676872	0.688098	0.623343	0.617777	0.660324	0.239316	0.239316	0.404656	0.936272	0.213584	0.70961	0.389923
	PCPG (n=181)	-0.152216	0.067271	0.0390889	0.0734706	0.0205529	0.0200158	0.0311351	-0.0133957	-0.0381641	0.01548	0.01548	0.0863559	-0.0954213	0.202861	0.0168843	0.086087			PCPG (n=181)	0.25592	0.710425	0.836222	0.692053	0.931783	0.933708	0.875875	0.944541	0.840295	0.942033	0.942033	0.623343	0.556506	0.10172	0.942033	0.624165
	PRAD (n=498)	0.0117719	0.099356	-0.0205526	-0.095	-0.109359	-0.110135	0.01339	0.0223713	-0.115316	NA	NA	0.0718408	-0.0804352	-0.0904085	0.0922021	0.0561967			PRAD (n=498)	0.939816	0.244608	0.867329	0.264229	0.180204	0.180204	0.931783	0.845419	0.165344	NA	NA	0.445571	0.380112	0.300952	0.289787	0.598665
	READ (n=166)	-0.0699993	0.134722	-0.0611888	0.0318169	0.07604	0.0935059	-0.0898621	0.138048	-0.117639	-0.093667	-0.093667	0.101001	0.0178929	0.0648539	-0.0236418	-0.0608744			READ (n=166)	0.801069	0.538416	0.825756	0.915632	0.788374	0.707505	0.718839	0.524242	0.624165	0.707505	0.707505	0.692053	0.946709	0.81548	0.942002	0.825756
	SARC (n=260)	0.0214496	0.0882395	0.0201431	0.00685199	-0.0361695	-0.0332318	0.0292379	0.0859804	-0.050094	-0.0128519	-0.0127491	0.115062	0.0927754	-0.19712	-0.0475737	0.0832991			SARC (n=260)	0.904656	0.489234	0.906808	0.969034	0.826391	0.83523	0.845419	0.512349	0.758255	0.942033	0.942033	0.323002	0.451936	0.0345918	0.783542	0.524242
	SKCM (n=471)	-0.0925777	0.0364549	-0.00321138	-0.0332878	-0.0510836	-0.0391443	0.0755112	0.0800417	0.0980567	-0.106403	-0.103852	0.120307	-0.0614965	0.0236101	0.0962207	0.0725874			SKCM (n=471)	0.251677	0.758255	0.978198	0.788374	0.634178	0.720679	0.390371	0.342089	0.221838	0.171853	0.181752	0.113549	0.521121	0.836222	0.238635	0.422041
	SKCM-Metastasis (n=368)	-0.106236	0.0305342	-0.00786338	-0.0191355	-0.0346224	-0.0274136	0.0783609	0.0781111	0.0936622	-0.134811	-0.13015	0.123896	-0.0635137	0.0173841	0.111899	0.0641725			SKCM-Metastasis (n=368)	0.250804	0.825756	0.948567	0.896133	0.801069	0.83523	0.445571	0.445571	0.328772	0.117937	0.138256	0.165956	0.576312	0.905152	0.220387	0.573023
	SKCM-Primary (n=103)	-0.00466483	0.0191398	0.0654955	-0.0452114	-0.150346	-0.144852	0.056684	0.0598458	-0.0072254	-0.00134879	-0.0089113	0.0522076	-0.0354702	-0.0462894	0.0146801	0.0560034			SKCM-Primary (n=103)	0.987787	0.942033	0.801069	0.846712	0.433671	0.449735	0.825756	0.821349	0.978198	0.996152	0.970654	0.83523	0.897121	0.845419	0.948567	0.826391
	STAD (n=415)	0.0752715	-0.0602836	-0.0334455	-0.0185059	-0.0434368	-0.0322587	-0.0335222	0.168042	-0.124608	0.0483154	0.0483154	0.152191	-0.126898	-0.115544	0.0471576	0.209299			STAD (n=415)	0.445571	0.581369	0.801069	0.896133	0.718839	0.813191	0.801069	0.0199627	0.145194	0.692053	0.692053	0.040735	0.132156	0.180204	0.696123	0.00174188
	TGCT (n=150)	0.058777	0.0166566	-0.0452891	-0.00782461	-0.187961	-0.180344	0.307772	0.290474	0.127453	-0.166478	-0.166629	0.272536	-0.36774	-0.150305	0.141791	0.327812			TGCT (n=150)	0.788374	0.942033	0.833314	0.970654	0.171841	0.187733	0.00495201	0.00981492	0.424673	0.244608	0.244608	0.017357	0.000241611	0.311387	0.342089	0.00198962
	THCA (n=509)	-0.250984	-0.0299389	0.0325841	-0.0675678	-0.0236577	-0.0237472	-0.00684039	0.0276921	-0.0595829	-0.031662	-0.0321835	-0.0148855	-0.00416096	-0.156366	0.113195	-0.121412			THCA (n=509)	1.50019e-06	0.801069	0.788374	0.439687	0.83523	0.83523	0.948567	0.814448	0.521121	0.788374	0.788374	0.905152	0.970654	0.0122926	0.125419	0.0878386
	THYM (n=120)	0.21245	-0.27956	0.180069	-0.306776	-0.0896959	-0.0860494	0.083268	0.123753	-0.143606	-0.337073	-0.276046	-0.259109	-0.162891	-0.138446	0.149059	-0.205748			THYM (n=120)	0.171841	0.036335	0.268578	0.017357	0.691861	0.696123	0.707505	0.521121	0.424673	0.00689818	0.0395493	0.0638739	0.335334	0.445571	0.404656	0.185526
	UCEC (n=545)	0.0315796	0.0404946	-0.00716937	-0.0250496	-0.100716	-0.102527	0.245623	0.316979	0.0223936	-0.162309	-0.160662	0.0287752	-0.0512248	-0.196459	-0.138489	0.268258			UCEC (n=545)	0.918349	0.886712	0.978198	0.939816	0.694341	0.692053	0.165956	0.0375274	0.942033	0.433671	0.439687	0.931783	0.845419	0.303939	0.531274	0.118813
	UCS (n=57)	0.178433	-0.223797	0.210976	-0.0990221	-0.196302	-0.196302	-0.0265439	0.0358499	-0.043721	-0.122887	-0.122887	-0.145465	0.123926	-0.113701	0.247483	-0.0467608			UCS (n=57)	0.534664	0.390371	0.431367	0.788374	0.469991	0.469991	0.942033	0.933708	0.907095	0.707505	0.707505	0.660221	0.707505	0.738364	0.323723	0.904656
	UVM (n=80)	-0.00610709	-0.340462	0.056057	-0.0581047	0.227772	0.226506	-0.045217	-0.0917701	0.0150214	0.0980572	0.108533	-0.145778	-0.0390535	0.00014617	0.0854928	-0.0867745			UVM (n=80)	0.984527	0.036335	0.840295	0.836222	0.251677	0.251677	0.87894	0.74574	0.955769	0.718839	0.692053	0.538416	0.904656	0.998993	0.783542	0.779772

## Sheet: CD8 T
Coefficients													Adj.P
	cancer	T cell CD8+ central memory_XCELL	T cell CD8+ effector memory_XCELL	T cell CD8+ naive_XCELL	T cell CD8+_CIBERSORT	T cell CD8+_CIBERSORT-ABS	T cell CD8+_EPIC	T cell CD8+_MCPCOUNTER	T cell CD8+_QUANTISEQ	T cell CD8+_TIMER	T cell CD8+_XCELL			cancer	T cell CD8+ central memory_XCELL	T cell CD8+ effector memory_XCELL	T cell CD8+ naive_XCELL	T cell CD8+_CIBERSORT	T cell CD8+_CIBERSORT-ABS	T cell CD8+_EPIC	T cell CD8+_MCPCOUNTER	T cell CD8+_QUANTISEQ	T cell CD8+_TIMER	T cell CD8+_XCELL
	ACC (n=79)	-0.213683	-0.255415	-0.0451982	-0.129317	-0.050909	-0.0693088	-0.103014	-0.181422	0.156225	-0.25177			ACC (n=79)	0.280765	0.188322	0.887433	0.577042	0.885884	0.811776	0.670942	0.377214	0.476127	0.197843
	BLCA (n=408)	-0.0454101	0.0980899	0.0264259	-0.0453921	0.0168062	0.143295	0.0751109	0.0495982	0.00840793	0.0456786			BLCA (n=408)	0.670942	0.259405	0.84191	0.670942	0.895766	0.0872823	0.419838	0.633921	0.920626	0.670942
	BRCA (n=1100)	-0.0993828	-0.073109	-0.00561039	0.0170601	-0.0190392	-0.00263693	-0.103566	-0.0621302	0.0255052	-0.0744966			BRCA (n=1100)	0.040085	0.161179	0.920293	0.826727	0.806111	0.955321	0.0360452	0.239395	0.703846	0.14763
	BRCA-Basal (n=191)	0.103941	0.128051	0.099355	0.136109	0.216946	0.0783477	0.0686948	0.142154	0.0603019	0.169891			BRCA-Basal (n=191)	0.456389	0.329306	0.480272	0.291404	0.0796781	0.602245	0.659656	0.259405	0.710127	0.170521
	BRCA-Her2 (n=82)	-0.108019	0.0754266	0.0601501	-0.0765167	-0.0399734	-0.0114534	-0.0235883	-0.0378462	0.024272	-0.0849502			BRCA-Her2 (n=82)	0.659656	0.79565	0.84191	0.792314	0.890175	0.950054	0.920293	0.89825	0.920293	0.758758
	BRCA-LumA (n=568)	-0.0178323	0.00188138	-0.0585774	0.0809382	0.0476631	0.0651078	0.0274812	0.0245244	-0.0950792	0.0648809			BRCA-LumA (n=568)	0.887433	0.978188	0.474235	0.273432	0.57899	0.401976	0.79565	0.81691	0.194625	0.401976
	BRCA-LumB (n=219)	0.0173447	0.0203855	0.0157787	-0.02471	0.0468471	0.0716995	0.0904101	0.0949264	-0.137475	0.05119			BRCA-LumB (n=219)	0.920293	0.913754	0.920293	0.889333	0.788998	0.618642	0.501623	0.480272	0.257237	0.760036
	CESC (n=306)	0.0223993	-0.0833133	-0.0978103	-0.0347474	0.0670078	-0.0958526	0.0376074	0.0180584	0.0368578	0.0234416			CESC (n=306)	0.887433	0.447633	0.356531	0.813113	0.575957	0.362403	0.79565	0.905059	0.802766	0.887433
	CHOL (n=36)	0.216475	-0.140788	0.0588904	-0.0123753	0.0768988	-0.0334837	0.250731	0.266131	0.0187664	0.0642112			CHOL (n=36)	0.501623	0.703846	0.890175	0.963011	0.884348	0.920293	0.414981	0.376235	0.943798	0.887433
	COAD (n=458)	0.132903	0.0953599	-0.00642872	0.0928924	0.180334	0.0162787	0.106337	0.188575	0.0247731	0.118466			COAD (n=458)	0.180626	0.363254	0.943798	0.377214	0.0565535	0.918067	0.29925	0.040085	0.887433	0.239395
	DLBC (n=48)	-0.301075	-0.273638	-0.0649944	-0.254941	-0.170441	-0.250065	-0.275597	-0.300042	-0.110732	-0.24973			DLBC (n=48)	0.256403	0.311859	0.887433	0.362335	0.586355	0.363254	0.306219	0.257237	0.766081	0.363254
	ESCA (n=185)	0.106852	0.0317931	0.0995235	0.0755463	0.150203	-0.0369046	0.206576	0.152471	-0.0383393	0.16448			ESCA (n=185)	0.423139	0.886859	0.474235	0.608706	0.226456	0.844513	0.0830455	0.221733	0.84191	0.180626
	GBM (n=153)	-0.276318	0.066265	-0.0516939	-0.0850213	-0.0312333	0.137915	0.00994286	0.01784	-0.136685	-0.00783691			GBM (n=153)	0.0360452	0.710127	0.806111	0.618642	0.887433	0.362335	0.941135	0.920293	0.362403	0.951364
	HNSC (n=522)	0.0573323	0.00680206	0.0669435	-0.0433591	0.065033	-0.006133	0.0880812	0.0893942	-0.0774861	0.0439488			HNSC (n=522)	0.495182	0.921858	0.401976	0.63024	0.419838	0.929762	0.239395	0.237516	0.312694	0.628245
	HNSC-HPV- (n=422)	0.0803248	0.010601	0.048571	-0.039024	0.0850174	0.0200494	0.115059	0.12108	-0.0946817	0.0479289			HNSC-HPV- (n=422)	0.362335	0.920293	0.628245	0.710127	0.322481	0.887433	0.161179	0.136845	0.259405	0.630712
	HNSC-HPV+ (n=98)	0.0330212	0.0188895	0.14509	0.0209717	0.0742428	-0.0163618	0.0777827	0.0543027	-0.116862	0.0881579			HNSC-HPV+ (n=98)	0.900522	0.920293	0.457266	0.920293	0.766081	0.921858	0.747	0.84191	0.577042	0.6972
	KICH (n=66)	0.382131	0.243384	0.0726681	-0.0482526	0.151062	0.0544488	0.257379	-0.111016	0.021701	0.101237			KICH (n=66)	0.040085	0.239395	0.813113	0.887433	0.528003	0.885884	0.219834	0.670942	0.920293	0.703846
	KIRC (n=533)	-0.0540939	-0.0546299	0.00799946	-0.0577824	-0.035006	0.0801961	-0.048905	-0.0477697	-0.0745046	-0.0609828			KIRC (n=533)	0.547553	0.543264	0.920293	0.501623	0.7254	0.312694	0.589451	0.603135	0.362403	0.480272
	KIRP (n=290)	-0.132323	-0.0225108	0.0136855	-0.053769	-0.0342086	0.000511344	-0.0409359	0.010819	-0.0921153	-0.133275			KIRP (n=290)	0.203829	0.887433	0.920293	0.674877	0.823104	0.999381	0.788799	0.920293	0.401976	0.199172
	LGG (n=516)	0.0305445	-0.00827092	-0.0858159	3.55905e-05	-0.00986191	0.0159668	0.0604946	-0.0279682	0.285155	0.0510504			LGG (n=516)	0.780353	0.920293	0.259405	0.999381	0.920293	0.887433	0.476127	0.802766	8.5901e-08	0.575957
	LIHC (n=371)	0.0736564	0.0239824	0.0322773	0.0424347	0.0948849	-0.0547738	0.0419004	0.0478084	0.0876732	0.0143539			LIHC (n=371)	0.456389	0.884348	0.806111	0.710127	0.29925	0.607549	0.710127	0.670942	0.356531	0.918067
	LUAD (n=515)	0.016121	-0.0129063	-0.093931	-0.0158045	0.0825659	0.119311	0.0845855	0.0557511	0.0496888	0.0194191			LUAD (n=515)	0.887433	0.911755	0.214935	0.887433	0.273432	0.100053	0.259405	0.501623	0.577042	0.885884
	LUSC (n=501)	0.0819998	0.0472992	-0.0229635	-0.00768164	0.129183	0.0685258	0.121998	0.112985	0.117072	0.115738			LUSC (n=501)	0.291404	0.602167	0.84191	0.920293	0.0802043	0.400168	0.100053	0.129016	0.113486	0.120192
	MESO (n=87)	-0.188335	-0.265002	0.125251	-0.141167	-0.0652249	0.00694843	-0.0710788	-0.101003	-0.284277	-0.121224			MESO (n=87)	0.312307	0.132514	0.559969	0.487667	0.807493	0.966591	0.788998	0.64741	0.100158	0.577042
	OV (n=303)	-0.167772	0.000153805	0.0696992	-0.143861	-0.166406	0.210431	-0.097371	-0.149319	-0.128111	-0.116305			OV (n=303)	0.100053	0.999381	0.577042	0.168012	0.100158	0.0336609	0.377214	0.147149	0.225522	0.273432
	PAAD (n=179)	0.160204	0.0778702	0.0830878	0.28193	0.244976	0.0159007	0.136038	0.216793	0.0633137	0.148911			PAAD (n=179)	0.213761	0.607549	0.57899	0.0202904	0.0381783	0.920293	0.298197	0.079967	0.6972	0.241471
	PCPG (n=181)	-0.0387781	-0.0271785	0.0994464	-0.0175443	-0.026676	-0.100843	0.0153314	0.0214519	-0.118007	0.111574			PCPG (n=181)	0.84191	0.887433	0.490293	0.920293	0.889333	0.483814	0.920293	0.916008	0.384483	0.419838
	PRAD (n=498)	-0.123334	0.0416376	-0.0606616	-0.055436	-0.0175109	0.100914	-0.0491159	-0.0215598	0.0762867	-0.126385			PRAD (n=498)	0.120363	0.684139	0.501623	0.568702	0.887433	0.220308	0.613758	0.884348	0.373011	0.109666
	READ (n=166)	-0.0428691	0.0432703	-0.134475	-0.04101	0.100573	-0.111798	0.0559729	0.082352	0.210371	0.157922			READ (n=166)	0.887433	0.887433	0.497239	0.887433	0.634109	0.589451	0.833726	0.710127	0.235798	0.401976
	SARC (n=260)	-0.0807451	0.0349776	0.00869024	0.0138748	0.0375697	0.040179	0.0723595	0.0894092	0.0128709	0.0167025			SARC (n=260)	0.500135	0.823338	0.929762	0.920293	0.811776	0.79565	0.568702	0.445854	0.920293	0.918067
	SKCM (n=471)	0.12247	0.031717	0.0649676	0.0949809	0.133737	0.0665848	0.126547	0.105621	-0.0057779	0.158628			SKCM (n=471)	0.100252	0.773366	0.447545	0.225307	0.0796781	0.425445	0.0931544	0.168012	0.937106	0.0336609
	SKCM-Metastasis (n=368)	0.133338	0.0366204	0.0841986	0.11241	0.126314	0.0681762	0.127448	0.099447	-0.0409853	0.165309			SKCM-Metastasis (n=368)	0.120363	0.766081	0.363254	0.205961	0.143369	0.490293	0.139826	0.259405	0.710127	0.040085
	SKCM-Primary (n=103)	-0.0167398	-0.0193197	-0.00513719	0.0250175	0.0844882	0.0295994	0.0258582	0.0567397	0.0525074	0.0565218			SKCM-Primary (n=103)	0.920293	0.920293	0.973737	0.918979	0.684139	0.905899	0.918067	0.816384	0.833726	0.816384
	STAD (n=415)	0.0423986	-0.0251584	-0.0904746	0.0487497	0.182351	-0.0195037	0.143906	0.140577	0.14387	0.0555396			STAD (n=415)	0.6972	0.845107	0.29925	0.633921	0.0287527	0.887433	0.0802043	0.0874147	0.0802043	0.57899
	TGCT (n=150)	0.0971649	0.0317569	-0.129563	0.0130294	0.0779817	0.169061	0.203375	-0.00215891	0.0274056	0.200038			TGCT (n=150)	0.543264	0.887433	0.368142	0.921617	0.635277	0.221733	0.129016	0.989188	0.891024	0.136845
	THCA (n=509)	-0.093206	-0.0349679	-0.056333	-0.0752789	0.00730256	0.101356	0.0893007	0.0479519	0.272639	-0.0746955			THCA (n=509)	0.220308	0.710127	0.501623	0.342307	0.920626	0.170521	0.239395	0.586723	1.82816e-07	0.348498
	THYM (n=120)	0.023102	-0.0529421	-0.294151	0.0769005	0.22111	-0.307136	-0.310799	-0.316185	-0.339804	-0.224347			THYM (n=120)	0.918979	0.816384	0.040085	0.698741	0.143369	0.0336609	0.0336609	0.0336609	0.0202904	0.138573
	UCEC (n=545)	0.0442585	0.0848008	0.0271134	-0.0334075	0.114691	-0.174602	0.0394302	0.0268026	-0.216455	0.117531			UCEC (n=545)	0.887433	0.710127	0.918979	0.900522	0.586355	0.356531	0.887433	0.918979	0.225307	0.577042
	UCS (n=57)	-0.313792	-0.189182	0.31065	-0.078664	0.0516143	0.0363938	-0.134598	-0.128914	-0.1636	-0.163147			UCS (n=57)	0.163939	0.457266	0.168012	0.816384	0.887433	0.918067	0.63024	0.64741	0.543264	0.543264
	UVM (n=80)	-0.0432004	0.000368129	-0.0239213	-0.0800335	-0.122383	-0.111813	-0.074886	-0.135962	-0.0200701	-0.101552			UVM (n=80)	0.887433	0.999381	0.920293	0.766081	0.586723	0.628245	0.788998	0.543264	0.920293	0.670942

## Sheet: DC
Coefficients														Adj.P
	cancer	Myeloid dendritic cell activated_CIBERSORT	Myeloid dendritic cell activated_CIBERSORT-ABS	Myeloid dendritic cell activated_XCELL	Myeloid dendritic cell resting_CIBERSORT	Myeloid dendritic cell resting_CIBERSORT-ABS	Myeloid dendritic cell_MCPCOUNTER	Myeloid dendritic cell_QUANTISEQ	Myeloid dendritic cell_TIMER	Myeloid dendritic cell_XCELL	Plasmacytoid dendritic cell_XCELL				cancer	Myeloid dendritic cell activated_CIBERSORT	Myeloid dendritic cell activated_CIBERSORT-ABS	Myeloid dendritic cell activated_XCELL	Myeloid dendritic cell resting_CIBERSORT	Myeloid dendritic cell resting_CIBERSORT-ABS	Myeloid dendritic cell_MCPCOUNTER	Myeloid dendritic cell_QUANTISEQ	Myeloid dendritic cell_TIMER	Myeloid dendritic cell_XCELL	Plasmacytoid dendritic cell_XCELL
	ACC (n=79)	0.121548	0.157401	-0.0671958	-0.0922233	-0.0919939	0.0492584	0.0528582	-0.12591	-0.0941667	0.0613217				ACC (n=79)	0.64365	0.523123	0.843159	0.753311	0.753311	0.894818	0.890757	0.627211	0.753311	0.863147
	BLCA (n=408)	-0.134643	-0.146061	0.0654978	-0.0920077	-0.0808058	0.00901637	0.188297	-0.0341629	0.0607482	-0.0337975				BLCA (n=408)	0.0743368	0.0496817	0.549896	0.298281	0.394023	0.981883	0.00558763	0.830866	0.584007	0.831414
	BRCA (n=1100)	-0.134255	-0.13666	-0.122171	0.0111648	0.000170808	-0.0294147	-0.133951	-0.173514	-0.214884	-0.221479				BRCA (n=1100)	0.000693637	0.000555735	0.00269787	0.925838	0.999171	0.703476	0.000693637	2.60007e-06	1.50675e-09	6.54055e-10
	BRCA-Basal (n=191)	-0.126765	-0.119843	0.130675	0.0479965	0.0651659	0.114839	0.051614	-0.0376596	0.0316239	0.0415796				BRCA-Basal (n=191)	0.333582	0.382168	0.312826	0.841157	0.722406	0.421497	0.82034	0.877519	0.894818	0.853304
	BRCA-Her2 (n=82)	0.213295	0.209391	0.00427099	-0.261777	-0.233873	-0.0501188	-0.161064	-0.124877	-0.0861249	-0.0211944				BRCA-Her2 (n=82)	0.289556	0.298281	0.999171	0.161237	0.234844	0.894818	0.516883	0.627211	0.77937	0.981883
	BRCA-LumA (n=568)	-0.0445839	-0.0448772	0.00330559	-0.0563007	-0.0416377	-0.0825113	-0.0988871	-0.0391141	-0.0822275	0.00814979				BRCA-LumA (n=568)	0.649391	0.646156	0.995244	0.537509	0.692942	0.257677	0.153214	0.716931	0.258577	0.981883
	BRCA-LumB (n=219)	0.0254748	0.0215737	0.0929873	-0.000526207	-0.00477235	0.0668929	-0.142276	0.0272168	0.0565854	-0.0368751				BRCA-LumB (n=219)	0.925838	0.950307	0.537509	0.999171	0.997758	0.703476	0.234963	0.91768	0.753311	0.866251
	CESC (n=306)	-0.160408	-0.122572	0.0463221	-0.000400738	0.0342528	0.0181913	0.0502046	0.0798171	0.0801521	-0.0444357				CESC (n=306)	0.0607	0.223221	0.753311	0.999171	0.843159	0.950307	0.728609	0.523123	0.523123	0.774806
	CHOL (n=36)	-0.234195	-0.219509	0.192416	0.0696445	0.115004	0.136706	0.188215	0.267633	0.15733	0.103885				CHOL (n=36)	0.516883	0.544357	0.599514	0.904622	0.829517	0.753311	0.616703	0.39181	0.709161	0.843159
	COAD (n=458)	-0.00690138	0.0096508	0.193516	0.0464567	0.0776999	0.230441	0.0894788	0.198531	0.154371	-0.00659885				COAD (n=458)	0.982367	0.981883	0.0172876	0.753311	0.537509	0.00269787	0.438621	0.0137391	0.0752456	0.982367
	DLBC (n=48)	0.183632	0.187979	-0.115638	-0.306935	-0.310778	0.194559	0.1332	-0.0903861	0.00521773	-0.180378				DLBC (n=48)	0.592191	0.573535	0.77937	0.238358	0.234844	0.552071	0.728609	0.843159	0.999171	0.592191
	ESCA (n=185)	-0.212067	-0.143889	0.0856553	-0.0214884	-0.00423489	0.142615	-0.0338984	0.092641	0.0404717	0.0100892				ESCA (n=185)	0.0435154	0.244101	0.592191	0.957464	0.999171	0.248332	0.887928	0.552071	0.853304	0.981883
	GBM (n=153)	-0.148182	-0.145867	0.151785	-0.0523929	-0.0448105	-0.0848028	-0.0790004	0.0471555	-0.0150739	-0.00074544				GBM (n=153)	0.309455	0.319048	0.298281	0.841157	0.863147	0.672641	0.703476	0.853304	0.981883	0.999171
	HNSC (n=522)	-0.0473175	-0.0191748	0.152417	0.016335	0.0548338	0.12512	-0.00182887	0.0476624	0.130267	0.0952935				HNSC (n=522)	0.627211	0.894818	0.0115053	0.924516	0.552071	0.0506701	0.999171	0.627211	0.0397818	0.198627
	HNSC-HPV- (n=422)	-0.0417834	-0.0176219	0.149056	-0.0194135	0.0288771	0.139473	-0.00767276	0.0532711	0.115887	0.093813				HNSC-HPV- (n=422)	0.728609	0.925838	0.030994	0.908752	0.843159	0.0504757	0.981883	0.627211	0.131168	0.257677
	HNSC-HPV+ (n=98)	-0.0914547	-0.050341	0.238115	0.186959	0.192128	0.144519	0.0320147	-0.0336529	0.251256	0.157236				HNSC-HPV+ (n=98)	0.722406	0.880264	0.153214	0.300858	0.289444	0.516883	0.950307	0.945724	0.116387	0.442307
	KICH (n=66)	-0.098207	-0.0559505	0.217205	0.00193166	0.00438708	0.0909358	0.0301158	0.229424	0.246636	0.0122317				KICH (n=66)	0.753311	0.890757	0.308681	0.999171	0.999171	0.77937	0.981031	0.273643	0.234844	0.984821
	KIRC (n=533)	0.0885203	0.088277	-0.0293707	-0.125623	-0.123639	0.00746709	0.014534	0.00552199	0.0219128	0.00787089				KIRC (n=533)	0.251662	0.251921	0.841157	0.0574331	0.0626362	0.981883	0.945724	0.982367	0.880264	0.981883
	KIRP (n=290)	0.00721764	0.00860826	-0.0976406	0.0157103	0.0207439	-0.0550788	0.0229098	0.053585	-0.00156267	-0.197238				KIRP (n=290)	0.982367	0.981883	0.387174	0.972986	0.939449	0.716931	0.92287	0.722406	0.999171	0.0192658
	LGG (n=516)	-0.0402071	-0.0405059	-0.148218	0.0087022	0.00662217	-0.26051	0.169385	0.0656684	0.0248264	-0.0557194				LGG (n=516)	0.716971	0.716931	0.0164038	0.981883	0.981883	7.39833e-07	0.00439593	0.460926	0.853304	0.552071
	LIHC (n=371)	-0.0605694	-0.0602346	0.0706246	0.104928	0.115884	0.219518	0.056392	0.0850526	0.065589	-0.0698613				LIHC (n=371)	0.592191	0.594807	0.530612	0.238358	0.183816	0.00103694	0.627211	0.382168	0.552071	0.536604
	LUAD (n=515)	-0.0255038	-0.00776749	0.0808359	0.0648219	0.0937689	0.11602	-0.00637792	0.124087	0.124928	-0.0214157				LUAD (n=515)	0.843159	0.981883	0.290288	0.460926	0.206769	0.0745721	0.981883	0.0524689	0.0506701	0.880264
	LUSC (n=501)	-0.0609075	-0.0281445	0.115145	-0.0519333	-0.00890895	0.134286	0.0305313	0.123835	0.123491	0.0957175				LUSC (n=501)	0.523123	0.841157	0.0842166	0.592191	0.981883	0.03548	0.825213	0.0574331	0.0574331	0.205358
	MESO (n=87)	-0.129565	-0.130099	-0.124321	0.0291792	0.0254823	-0.0237331	0.0237702	-0.136577	0.00903483	-0.276571				MESO (n=87)	0.572327	0.571099	0.592191	0.965624	0.981883	0.981883	0.981883	0.552071	0.994569	0.0752456
	OV (n=303)	-0.052116	-0.0586075	-0.227069	-0.00261486	-0.00153785	-0.092262	0.0801629	-0.127525	-0.124166	-0.276601				OV (n=303)	0.73693	0.703476	0.00575059	0.999171	0.999171	0.452305	0.546783	0.229439	0.238358	0.000469993
	PAAD (n=179)	0.0498781	0.0751953	0.257649	-0.035439	-0.024251	0.147081	0.135601	-0.0204863	0.112609	0.0212385				PAAD (n=179)	0.831414	0.677078	0.0115053	0.882704	0.945724	0.245502	0.298281	0.965624	0.44319	0.961539
	PCPG (n=181)	-0.0818183	-0.0927247	0.0138133	0.005597	0.00459114	-0.0376369	-0.105957	-0.0732246	-0.0113733	-0.0598707				PCPG (n=181)	0.627211	0.569714	0.981883	0.995287	0.999171	0.880264	0.516883	0.693999	0.981883	0.753311
	PRAD (n=498)	0.0213503	0.0252739	0.00714296	0.000103377	0.000572962	0.0818553	0.0551561	0.0836458	-0.0812311	-0.108594				PRAD (n=498)	0.893002	0.863147	0.981883	0.999171	0.999171	0.333582	0.592191	0.319048	0.339223	0.161463
	READ (n=166)	-0.0717373	-0.0616232	0.172788	0.103784	0.151575	0.159645	-0.0962039	0.230614	0.129711	0.090611				READ (n=166)	0.821615	0.843159	0.351748	0.677688	0.463828	0.422949	0.709161	0.170834	0.552071	0.722406
	SARC (n=260)	0.0161469	0.0258647	-0.037489	0.0299634	0.0391915	0.0852753	0.174678	-0.111113	0.0391904	-0.0821911				SARC (n=260)	0.972986	0.903283	0.843159	0.880264	0.841157	0.523123	0.0550702	0.309455	0.841157	0.537509
	SKCM (n=471)	-0.0221603	-0.0222029	0.028975	-0.0352127	-0.0268617	0.110722	-0.0855533	-0.00997483	-0.0107083	0.0345954				SKCM (n=471)	0.880264	0.880264	0.841157	0.766688	0.843159	0.116762	0.277616	0.981883	0.981883	0.774806
	SKCM-Metastasis (n=368)	0.000122189	5.53926e-05	-0.00829178	-0.0312699	-0.0278755	0.112141	-0.0876159	-0.0464371	-0.0603997	0.00791635				SKCM-Metastasis (n=368)	0.999171	0.999171	0.981883	0.843159	0.863147	0.198627	0.34242	0.716971	0.592191	0.981883
	SKCM-Primary (n=103)	-0.0116371	-0.0109872	0.0563878	0.0111164	0.0210551	-0.0103174	-0.0866111	0.0724799	0.130981	0.0440148				SKCM-Primary (n=103)	0.982367	0.982367	0.843159	0.982367	0.981883	0.984442	0.719231	0.77937	0.530612	0.891077
	STAD (n=415)	-0.0433828	-0.00911633	0.212122	-0.00866112	0.0170214	0.277582	0.0490144	0.172356	0.175146	-0.0322586				STAD (n=415)	0.726373	0.981883	0.000891293	0.981883	0.939449	2.60007e-06	0.689499	0.0119846	0.011123	0.841157
	TGCT (n=150)	-0.0346066	-0.0327055	0.0397344	-0.108069	-0.0798095	0.0884276	0.251886	0.0122381	-0.0499278	-0.163111				TGCT (n=150)	0.894818	0.905786	0.880264	0.532349	0.687002	0.627211	0.025948	0.981883	0.843159	0.234844
	THCA (n=509)	0.135849	0.138537	-0.00541645	0.164775	0.150455	-0.195701	-0.294302	0.241223	0.0920061	-0.196854				THCA (n=509)	0.0299772	0.0260478	0.982367	0.00537293	0.0130986	0.000531416	4.39047e-09	3.89602e-06	0.223921	0.000523795
	THYM (n=120)	0.115201	0.115201	-0.107404	0.0222492	0.0737487	-0.28861	0.242253	-0.233013	-0.18864	-0.0833433				THYM (n=120)	0.552071	0.552071	0.592191	0.981031	0.753311	0.0225942	0.0709752	0.0852383	0.227736	0.716931
	UCEC (n=545)	-0.0300664	-0.00287603	0.206987	0.103256	0.118589	0.320001	0.132824	0.00327922	-0.067065	-0.0198603				UCEC (n=545)	0.961539	0.999171	0.242439	0.687148	0.602863	0.0277582	0.552071	0.999171	0.841157	0.981883
	UCS (n=57)	-0.0105985	0.0193234	-0.284516	-0.337837	-0.336513	-0.274459	-0.0303531	-0.0141087	-0.219009	0.0447781				UCS (n=57)	0.995244	0.981883	0.212311	0.0916673	0.0927482	0.234844	0.981883	0.984442	0.382168	0.945724
	UVM (n=80)	NA	NA	-0.0614107	0.104766	0.0674231	-0.100706	-0.0654363	0.0923456	-0.19345	-0.048245				UVM (n=80)	NA	NA	0.859047	0.709161	0.843159	0.716971	0.843159	0.753311	0.326398	0.894818

## Sheet: M
Coefficients																			Adj.P
	cancer	Macrophage M0_CIBERSORT	Macrophage M0_CIBERSORT-ABS	Macrophage M1_CIBERSORT	Macrophage M1_CIBERSORT-ABS	Macrophage M1_QUANTISEQ	Macrophage M1_XCELL	Macrophage M2_CIBERSORT	Macrophage M2_CIBERSORT-ABS	Macrophage M2_QUANTISEQ	Macrophage M2_TIDE	Macrophage M2_XCELL	Macrophage_EPIC	Macrophage_TIMER	Macrophage_XCELL	Macrophage/Monocyte_MCPCOUNTER				cancer	Macrophage M0_CIBERSORT	Macrophage M0_CIBERSORT-ABS	Macrophage M1_CIBERSORT	Macrophage M1_CIBERSORT-ABS	Macrophage M1_QUANTISEQ	Macrophage M1_XCELL	Macrophage M2_CIBERSORT	Macrophage M2_CIBERSORT-ABS	Macrophage M2_QUANTISEQ	Macrophage M2_TIDE	Macrophage M2_XCELL	Macrophage_EPIC	Macrophage_TIMER	Macrophage_XCELL	Macrophage/Monocyte_MCPCOUNTER
	ACC (n=79)	0.13532	0.11791	0.0839321	0.0992388	-0.0265836	0.143686	-0.0713875	0.0302568	0.0156787	0.131903	0.138468	0.173838	0.192946	0.0425245	-0.00919535				ACC (n=79)	0.503983	0.563868	0.695937	0.62537	0.905843	0.474169	0.762427	0.893437	0.949036	0.511474	0.491937	0.373556	0.312083	0.849816	0.970816
	BLCA (n=408)	0.0138524	0.039994	-0.0671063	-0.000601985	-0.0111802	0.0956621	-0.0273897	0.0796494	0.0863168	0.0960375	0.164409	0.0709279	0.0542474	0.0259428	-0.0165765				BLCA (n=408)	0.887249	0.665972	0.442234	0.99328	0.905843	0.252041	0.791818	0.357301	0.303929	0.252041	0.0182925	0.40673	0.542593	0.796384	0.865215
	BRCA (n=1100)	-0.192192	-0.220034	-0.146306	-0.128382	-0.201032	-0.194274	0.166605	0.0396956	0.329745	0.213268	0.0201193	-0.0944526	0.0515853	-0.129513	-0.243884				BRCA (n=1100)	8.60374e-08	4.61205e-10	0.000155317	0.00118125	1.92005e-08	6.56462e-08	9.52888e-06	0.457856	7.31386e-24	1.63929e-09	0.739606	0.0267324	0.313876	0.00109956	1.89482e-12
	BRCA-Basal (n=191)	-0.0879183	0.000943304	0.0452737	0.161998	-0.0711552	0.0923253	-0.0856438	0.12599	0.265628	-0.0489521	0.135431	0.0646134	0.119549	0.0664865	0.153541				BRCA-Basal (n=191)	0.498993	0.99328	0.764127	0.164924	0.597738	0.474169	0.506671	0.303929	0.00660643	0.738534	0.27193	0.624253	0.33824	0.610987	0.197398
	BRCA-Her2 (n=82)	0.125961	0.14184	0.00558563	-0.0444898	-0.0586131	-0.00513926	-0.111403	-0.109054	0.0997622	-0.104315	-0.16068	0.0502612	0.0178031	-0.0405249	-0.22857				BRCA-Her2 (n=82)	0.537314	0.482121	0.985685	0.845341	0.799243	0.985685	0.597738	0.605821	0.62537	0.610987	0.411316	0.821749	0.938096	0.858413	0.224308
	BRCA-LumA (n=568)	0.00759364	-0.00178997	0.008255	-0.000446886	-0.198082	0.0577903	-0.0462291	-0.0680334	-0.0372695	0.0203814	-0.14072	-0.0206276	-0.162646	-0.0652118	-0.061397				BRCA-LumA (n=568)	0.924904	0.985685	0.917199	0.99328	0.000212911	0.428038	0.537999	0.351257	0.624253	0.803058	0.0168653	0.803058	0.00404884	0.372887	0.395019
	BRCA-LumB (n=219)	-0.126998	-0.103533	0.00520338	0.0815548	-0.0974438	0.0224507	0.0660328	0.122026	0.148211	0.0311973	-0.0275111	0.0565185	-0.0292735	0.00209506	-0.0242691				BRCA-LumB (n=219)	0.276494	0.382239	0.973731	0.506671	0.412506	0.868738	0.605821	0.294463	0.188611	0.817362	0.842445	0.662559	0.831699	0.990194	0.858416
	CESC (n=306)	-0.00187899	0.0533013	-0.00974902	0.0650345	0.0681984	0.0505055	0.11921	0.220542	0.143368	0.0678573	0.105469	0.145383	0.124529	0.0539634	0.101508				CESC (n=306)	0.990015	0.606183	0.929723	0.521515	0.506671	0.62537	0.208026	0.00404884	0.104877	0.506671	0.276494	0.0986097	0.184002	0.605963	0.294463
	CHOL (n=36)	0.0803708	0.0696707	-0.0213876	0.113621	-0.0388726	0.121817	-0.0445002	0.0949259	0.0764281	-0.132917	0.246446	0.292919	-0.00722249	0.396382	-0.137153				CHOL (n=36)	0.803058	0.832358	0.951702	0.736806	0.905843	0.702188	0.893437	0.786869	0.812964	0.665972	0.382239	0.289106	0.985685	0.109037	0.657968
	COAD (n=458)	-0.0201361	0.101918	0.0166936	0.11635	-0.0321263	0.147473	0.117061	0.197166	0.181418	-0.0263722	0.0659352	0.189936	0.10057	0.139772	0.19946				COAD (n=458)	0.858416	0.294463	0.882928	0.224811	0.787961	0.0937333	0.221801	0.0138052	0.0252878	0.787961	0.517278	0.0182925	0.301681	0.113399	0.0125819
	DLBC (n=48)	-0.0292271	0.0911882	-0.20898	-0.139497	-0.149835	-0.0557504	0.00288116	0.0470875	0.100855	0.145362	-0.00135734	-0.17481	0.243756	-0.0465008	-0.0745334				DLBC (n=48)	0.918845	0.77471	0.428038	0.610987	0.597738	0.857706	0.99328	0.876686	0.741136	0.605821	0.99328	0.515971	0.355962	0.877011	0.803058
	ESCA (n=185)	-0.0255827	0.0672977	0.0988243	0.186455	0.0296622	0.139129	0.0755302	0.192495	0.0949682	0.0390787	0.130447	0.175166	0.0570579	0.0671248	0.126186				ESCA (n=185)	0.858413	0.605963	0.424729	0.0861553	0.832834	0.246743	0.556663	0.0733785	0.451663	0.792733	0.279016	0.109037	0.665972	0.605963	0.294463
	GBM (n=153)	0.0840284	0.101289	-0.0498859	0.00724772	0.00127939	-0.0704216	0.183096	0.20286	0.0889648	0.125597	0.328135	0.1279	0.117266	0.0257037	0.123704				GBM (n=153)	0.575412	0.489224	0.768998	0.968524	0.99328	0.637809	0.163866	0.105659	0.544377	0.377978	0.00194136	0.371924	0.405527	0.873383	0.381363
	HNSC (n=522)	0.00930663	0.096638	0.0239969	0.108957	0.0563494	0.132616	0.0545645	0.164216	0.0636269	-0.0584676	-0.0173449	0.147832	0.0825165	0.115336	0.110465				HNSC (n=522)	0.905843	0.163866	0.787961	0.0986097	0.457856	0.028685	0.474169	0.00462014	0.386996	0.437529	0.839692	0.0138052	0.252878	0.0761992	0.0937333
	HNSC-HPV- (n=422)	0.00635778	0.115231	0.0527244	0.131683	0.0991085	0.118478	0.0296674	0.153827	0.0374264	-0.0869897	-0.0473086	0.137306	0.0314033	0.0977264	0.0994136				HNSC-HPV- (n=422)	0.949786	0.115429	0.537314	0.0660509	0.208026	0.106584	0.764127	0.0225944	0.671596	0.280478	0.593643	0.0502749	0.741136	0.216209	0.208026
	HNSC-HPV+ (n=98)	-0.036497	-0.0121476	-0.151888	0.0226781	-0.145093	0.200549	0.109988	0.26156	0.194346	0.129579	0.162795	0.253831	0.24367	0.203678	0.183753				HNSC-HPV+ (n=98)	0.858413	0.952925	0.385147	0.905843	0.40673	0.238032	0.548101	0.0906428	0.25343	0.474169	0.357301	0.102402	0.115606	0.228464	0.285698
	KICH (n=66)	0.117398	0.146022	0.352444	0.437534	0.185891	0.20604	0.126207	0.266877	0.153189	-0.245502	-0.114555	0.159912	-0.106269	0.212003	0.177582				KICH (n=66)	0.597738	0.496528	0.0341544	0.00472567	0.372887	0.306565	0.560086	0.163616	0.474169	0.210234	0.605821	0.449922	0.624253	0.294463	0.385808
	KIRC (n=533)	-0.0645266	-0.0691695	-0.0771172	-0.0694758	-0.01063	0.0221658	0.0446553	0.0139186	0.0396039	0.0588265	0.00977148	0.0231679	0.0878679	0.0521767	-0.0345777				KIRC (n=533)	0.399904	0.372887	0.303929	0.371924	0.904345	0.803058	0.587404	0.873383	0.624253	0.455845	0.905843	0.796384	0.238032	0.508488	0.671596
	KIRP (n=290)	0.0649687	0.0632875	-0.164534	-0.146295	0.0365245	-0.0543169	-0.0358431	0.0152584	-0.0853114	-0.0128792	-0.184736	-0.00322098	0.0401768	-0.0999843	0.0902867				KIRP (n=290)	0.542593	0.556257	0.0647673	0.109037	0.767793	0.610987	0.772592	0.898665	0.405527	0.905843	0.0267324	0.984582	0.738534	0.322493	0.381363
	LGG (n=516)	0.0184331	0.0183565	0.00230188	-0.0144271	-0.0482829	-0.12495	-0.0677354	-0.0935907	-0.0207082	0.15192	0.23661	0.0655335	0.106636	-0.0623856	-0.00672715				LGG (n=516)	0.831699	0.831699	0.984582	0.865582	0.537314	0.0512108	0.372887	0.189872	0.804382	0.0125819	1.10577e-05	0.382239	0.111528	0.40615	0.938096
	LIHC (n=371)	-0.0545129	-0.00984884	-0.0485405	0.0596495	-0.0226384	0.0519851	-0.0402152	0.0970385	0.026585	0.0822918	-0.0618992	0.00180674	0.113691	-0.0193973	0.0452515				LIHC (n=371)	0.556663	0.918845	0.605963	0.514961	0.821749	0.585496	0.671596	0.262836	0.798277	0.357301	0.501378	0.989823	0.17105	0.849816	0.62537
	LUAD (n=515)	-0.0734869	-0.0226928	0.0181633	0.0777554	0.0381195	0.0119993	0.0827174	0.19082	0.133499	0.0250299	0.0951053	0.115691	0.088336	0.0400667	0.0664906				LUAD (n=515)	0.313876	0.793821	0.831699	0.285698	0.624253	0.887249	0.252041	0.000598653	0.0270774	0.777721	0.17105	0.0760796	0.214152	0.605963	0.373556
	LUSC (n=501)	-0.00524805	0.0856945	-0.0254757	0.0917924	0.117414	0.138909	0.0436496	0.188767	0.144062	-0.0687456	0.220357	0.194453	0.180621	0.148596	0.143586				LUSC (n=501)	0.952925	0.244237	0.777721	0.202601	0.0760932	0.0240092	0.588734	0.000909611	0.0185456	0.371683	6.40601e-05	0.000598653	0.00161635	0.0151207	0.0188638
	MESO (n=87)	0.00219912	0.0107784	-0.0835158	-0.0483205	-0.201779	-0.201474	0.163977	0.0977369	-0.0757754	0.361253	-0.359731	-0.124168	-0.0973326	-0.295248	0.0223073				MESO (n=87)	0.99328	0.96242	0.665972	0.812152	0.250669	0.250669	0.371683	0.605963	0.702613	0.0110581	0.011387	0.506671	0.605963	0.0507047	0.905843
	OV (n=303)	-0.0235534	-0.0341091	-0.232465	-0.202494	-0.161823	-0.193898	0.0249237	-0.0514381	0.0267571	0.278484	-0.134853	-0.111761	-0.0490281	-0.188271	-0.0831903				OV (n=303)	0.845341	0.787822	0.00404884	0.0168653	0.0761992	0.023081	0.834627	0.642991	0.821749	0.000288114	0.167114	0.276494	0.665972	0.0267324	0.428636
	PAAD (n=179)	-0.0888711	-0.0357058	-0.0570719	0.0391941	-0.131332	0.134657	-0.179188	0.018258	0.141565	0.0962234	0.154254	0.110615	-0.0594741	0.096526	0.0843973				PAAD (n=179)	0.498765	0.803058	0.671596	0.793821	0.287921	0.276494	0.109769	0.900557	0.250669	0.457856	0.199845	0.381363	0.665972	0.457856	0.514961
	PCPG (n=181)	-0.112635	-0.111611	0.124858	0.0999275	0.020967	0.080798	0.0350149	-0.0183992	-0.190769	0.192659	0.0215166	0.0565116	0.0399541	0.0578549	-0.0356156				PCPG (n=181)	0.381363	0.382239	0.320497	0.442234	0.88702	0.542593	0.804844	0.900557	0.0906428	0.0880221	0.882928	0.682218	0.793821	0.671596	0.803058
	PRAD (n=498)	-0.0452446	-0.0446116	-0.0453992	-0.0112301	-0.0148288	0.0293736	0.0444012	0.0710683	0.109682	-0.0183589	-0.0702001	0.0376241	0.0674837	-0.0715066	-0.0263585				PRAD (n=498)	0.602204	0.605821	0.601125	0.904345	0.873383	0.762427	0.605963	0.381363	0.134227	0.845341	0.382239	0.665972	0.401965	0.379336	0.787822
	READ (n=166)	0.129335	0.263899	0.11973	0.181611	0.188035	0.130765	0.0307971	0.132077	0.107878	-0.148108	-0.0738385	0.186118	0.0390953	0.048608	0.141461				READ (n=166)	0.474169	0.0854352	0.506671	0.287921	0.274458	0.468181	0.877011	0.461577	0.556257	0.280478	0.702613	0.276494	0.847209	0.803058	0.420301
	SARC (n=260)	0.0384411	0.0616436	0.0326794	0.0576446	-0.0507448	-0.0907628	-0.130374	0.0356805	0.0221647	0.0908518	-0.13346	-0.0296441	-0.0323852	-0.117651	-0.0308156				SARC (n=260)	0.762427	0.587172	0.793821	0.605963	0.656573	0.385808	0.193279	0.777721	0.857706	0.385808	0.1801	0.803058	0.793821	0.252041	0.803058
	SKCM (n=471)	-0.0548397	-0.0236455	0.0213798	0.0700847	0.00753415	0.0494849	-0.0558537	0.0738873	0.00544185	-0.0155857	-0.0779974	0.189063	0.0884855	0.0110654	0.0979361				SKCM (n=471)	0.491937	0.793821	0.803058	0.371924	0.929723	0.537314	0.481213	0.335743	0.952925	0.858416	0.301681	0.00118125	0.238032	0.900557	0.177342
	SKCM-Metastasis (n=368)	-0.0749615	-0.0576424	0.0173963	0.0472232	0.0309556	0.0193637	-0.059802	0.0430942	-0.0112256	-0.0172694	-0.123422	0.187694	0.0508836	-0.0287988	0.0711946				SKCM-Metastasis (n=368)	0.386996	0.520679	0.862113	0.605963	0.768998	0.84799	0.506671	0.642991	0.905843	0.862534	0.113203	0.00658984	0.587514	0.787308	0.416997
	SKCM-Primary (n=103)	0.00784495	0.0516621	-0.0212554	0.0482123	-0.190146	0.0725848	-0.012728	0.109577	-0.00945695	0.088069	0.0120759	0.157313	0.203487	0.0641365	0.124646				SKCM-Primary (n=103)	0.970816	0.793821	0.905843	0.803025	0.228464	0.682218	0.949786	0.514961	0.963378	0.607619	0.951702	0.335743	0.188611	0.738534	0.457856
	STAD (n=415)	-0.0565446	0.0327599	0.00502546	0.118668	0.0164409	0.111377	0.111958	0.244617	0.205372	-0.0358234	0.0618961	0.156916	0.254648	0.0605128	0.156611				STAD (n=415)	0.514961	0.739277	0.96242	0.11475	0.865038	0.157406	0.154283	7.1828e-05	0.00129833	0.702188	0.476058	0.0234203	3.03388e-05	0.489585	0.0234771
	TGCT (n=150)	-0.120758	-0.0396203	-0.241196	-0.0634297	-0.121944	-0.259607	-0.170244	-0.0490425	0.113947	0.249141	-0.203207	-0.115409	0.0911854	-0.219909	0.0616938				TGCT (n=150)	0.379336	0.803058	0.028685	0.665972	0.373556	0.0182925	0.186907	0.764127	0.401965	0.0240092	0.0906428	0.395019	0.514961	0.0603494	0.671596
	THCA (n=509)	0.135471	0.117038	-0.0547179	-0.0313152	0.198636	-0.0490684	0.0675259	0.103821	-0.186807	-0.0896226	-0.144704	0.130631	-0.0213624	0.00730223	-0.117116				THCA (n=509)	0.0266595	0.0733785	0.474169	0.702613	0.00032766	0.520679	0.371924	0.116795	0.000909611	0.208026	0.0168653	0.0334228	0.803058	0.929723	0.0733785
	THYM (n=120)	0.103674	0.124526	0.308278	0.344252	0.0872438	0.0443622	0.152337	0.217893	0.410377	-0.221711	0.0607322	0.229545	0.0670654	0.177558	0.426186				THYM (n=120)	0.514961	0.421705	0.0123509	0.00341583	0.599757	0.803058	0.313876	0.110401	0.000209507	0.105615	0.738534	0.0906428	0.692073	0.235275	9.43921e-05
	UCEC (n=545)	-0.128964	-0.026506	0.19387	0.258657	-0.0545759	0.10603	0.00572313	0.314722	0.349791	-0.0674111	0.163851	0.178557	0.19417	0.0616223	0.179417				UCEC (n=545)	0.478161	0.898665	0.258829	0.0965329	0.793821	0.571063	0.984582	0.0267324	0.0125393	0.500067	0.357301	0.301681	0.258794	0.773392	0.301285
	UCS (n=57)	0.0684848	0.0778743	0.0094417	-0.00160037	-0.0787991	-0.192173	-0.14356	-0.0307584	-0.244766	0.0720886	-0.1728	-0.21571	-0.0387791	-0.2005	0.104558				UCS (n=57)	0.799243	0.777721	0.975776	0.99328	0.777721	0.401661	0.548101	0.905843	0.276494	0.793821	0.462776	0.350253	0.882928	0.381363	0.671596
	UVM (n=80)	0.228893	0.200998	-0.185856	-0.197161	0.114731	-0.0918415	-0.0724973	-0.177842	-0.129969	0.10284	-0.0736503	0.00977802	-0.184671	-0.0236113	-0.0973732				UVM (n=80)	0.202601	0.276494	0.316768	0.28716	0.563868	0.653509	0.741136	0.351255	0.506671	0.605963	0.739277	0.968524	0.320497	0.905843	0.624253

## Sheet: Neu
Coefficients									Adj.P
	cancer	Neutrophil_CIBERSORT	Neutrophil_CIBERSORT-ABS	Neutrophil_MCPCOUNTER	Neutrophil_QUANTISEQ	Neutrophil_TIMER	Neutrophil_XCELL			cancer	Neutrophil_CIBERSORT	Neutrophil_CIBERSORT-ABS	Neutrophil_MCPCOUNTER	Neutrophil_QUANTISEQ	Neutrophil_TIMER	Neutrophil_XCELL
	ACC (n=79)	0.149124	0.153572	0.0720712	-0.0921041	0.0117477	0.00902492			ACC (n=79)	0.662719	0.637011	0.879498	0.819967	0.983082	0.983082
	BLCA (n=408)	-0.153161	-0.141167	-0.0825512	-0.0653929	0.00338939	-0.0332487			BLCA (n=408)	0.0770538	0.133028	0.543487	0.66273	0.983082	0.879498
	BRCA (n=1100)	-0.0138936	-0.0198751	0.301904	-0.19882	-0.271982	-0.0269867			BRCA (n=1100)	0.906137	0.879498	5.13951e-20	2.03452e-08	3.06284e-16	0.819967
	BRCA-Basal (n=191)	0.0151556	0.0102561	-0.0464383	0.0224066	0.143985	-0.10152			BRCA-Basal (n=191)	0.960532	0.983082	0.879498	0.923769	0.394131	0.628153
	BRCA-Her2 (n=82)	-0.0487828	-0.0528783	-0.172956	-0.122459	-0.0309251	-0.108103			BRCA-Her2 (n=82)	0.906137	0.906137	0.615054	0.753451	0.940399	0.819967
	BRCA-LumA (n=568)	-0.0514264	-0.0529211	0.0635275	-0.0742539	-0.0965868	0.0505439			BRCA-LumA (n=568)	0.708984	0.699432	0.615054	0.502643	0.311024	0.708984
	BRCA-LumB (n=219)	0.0282278	0.0299539	0.0330031	-0.0313815	-0.0375011	-0.0162317			BRCA-LumB (n=219)	0.906137	0.906137	0.906137	0.906137	0.906137	0.957961
	CESC (n=306)	-0.112964	-0.099151	0.0342868	0.00151083	-0.0637199	-0.129565			CESC (n=306)	0.394131	0.504702	0.896057	0.983082	0.744483	0.311024
	CHOL (n=36)	-0.0719179	-0.113918	0.0946885	-0.121509	-0.2718	0.043515			CHOL (n=36)	0.906137	0.879498	0.901562	0.8619	0.543487	0.941912
	COAD (n=458)	-0.0692841	-0.0496094	0.0795564	0.0231225	0.100992	-0.0359303			COAD (n=458)	0.708984	0.819967	0.628153	0.906137	0.502643	0.879498
	DLBC (n=48)	-0.0348564	-0.0608613	0.134101	-0.0317083	-0.105543	-0.00341745			DLBC (n=48)	0.957961	0.906137	0.819967	0.960532	0.879498	0.983082
	ESCA (n=185)	-0.00605596	0.0222536	0.00896089	0.00441719	-0.00162541	-0.140964			ESCA (n=185)	0.983082	0.923769	0.983082	0.983082	0.983082	0.394131
	GBM (n=153)	-0.0794304	-0.066146	0.144385	-0.0682956	0.00728794	0.0715577			GBM (n=153)	0.818552	0.819967	0.502643	0.819967	0.983082	0.819967
	HNSC (n=522)	0.00951066	0.0354978	-0.00345566	0.0905279	0.0970663	0.0153554			HNSC (n=522)	0.957961	0.819967	0.983082	0.356489	0.311024	0.908996
	HNSC-HPV- (n=422)	0.015012	0.0403073	0.00561383	0.129379	0.106917	-0.00917645			HNSC-HPV- (n=422)	0.923769	0.819967	0.983082	0.163663	0.311024	0.965913
	HNSC-HPV+ (n=98)	-0.0423866	-0.0171582	-0.0836155	-0.159465	0.0725434	0.117732			HNSC-HPV+ (n=98)	0.906137	0.979789	0.819967	0.615054	0.871044	0.710752
	KICH (n=66)	-0.112263	-0.0895954	-0.154204	-0.362763	-0.0322421	-0.165799			KICH (n=66)	0.819967	0.858704	0.682934	0.0770538	0.940399	0.628153
	KIRC (n=533)	-0.00164939	-0.00667657	0.00980474	-0.090608	-0.00219841	0.0164464			KIRC (n=533)	0.983082	0.983082	0.957961	0.375714	0.983082	0.907652
	KIRP (n=290)	-0.126039	-0.122038	0.134573	-0.130595	0.0231351	0.00317392			KIRP (n=290)	0.355216	0.375714	0.311024	0.319024	0.906137	0.983082
	LGG (n=516)	-0.114129	-0.119924	0.0356745	NA	-0.0424252	0.114778			LGG (n=516)	0.187164	0.159522	0.819967	NA	0.818552	0.187164
	LIHC (n=371)	0.0147304	0.0225876	0.0461712	0.0343705	0.0418412	-0.0433116			LIHC (n=371)	0.938242	0.906137	0.819967	0.879498	0.819967	0.819967
	LUAD (n=515)	-0.0474725	-0.0119388	-0.00814795	-0.00145702	0.0314233	0.0413381			LUAD (n=515)	0.744483	0.940399	0.965913	0.983082	0.8619	0.81877
	LUSC (n=501)	-0.0143641	0.0150417	0.0637409	0.00116262	0.037019	0.0815772			LUSC (n=501)	0.919844	0.912904	0.625056	0.983082	0.819967	0.448613
	MESO (n=87)	-0.14824	-0.149713	0.29678	-0.112583	-0.139373	0.0476234			MESO (n=87)	0.628153	0.628153	0.12632	0.753451	0.656674	0.906137
	OV (n=303)	-0.0389068	-0.0379409	0.151232	0.0905211	-0.129304	-0.0227765			OV (n=303)	0.879498	0.879498	0.224843	0.615054	0.354083	0.907652
	PAAD (n=179)	-0.0389203	-0.0332579	-0.032823	-0.109504	0.0298507	0.0358018			PAAD (n=179)	0.906137	0.906137	0.906137	0.615054	0.906137	0.906137
	PCPG (n=181)	0.0502417	0.0530287	0.062909	-0.264185	-0.0271887	0.0794281			PCPG (n=181)	0.879498	0.871044	0.819967	0.0223401	0.907652	0.753451
	PRAD (n=498)	-0.0580746	-0.0588282	-0.0556484	-0.0042384	0.0500031	0.11378			PRAD (n=498)	0.708737	0.699432	0.708984	0.983082	0.753451	0.25263
	READ (n=166)	-0.0132237	-0.00499889	0.0393391	0.0948266	0.151849	0.0519371			READ (n=166)	0.983082	0.983082	0.906137	0.819967	0.615054	0.906137
	SARC (n=260)	-0.0503217	-0.0558243	0.116678	-0.0505859	0.0536825	0.0747563			SARC (n=260)	0.819967	0.819967	0.423524	0.819967	0.819967	0.708984
	SKCM (n=471)	-0.0541517	-0.0529924	-0.0523563	-0.0453576	0.0618501	-0.0210133			SKCM (n=471)	0.708984	0.708984	0.708984	0.79621	0.628153	0.906137
	SKCM-Metastasis (n=368)	-0.0739971	-0.0729709	-0.0512325	-0.0700315	0.069939	-0.0216296			SKCM-Metastasis (n=368)	0.625056	0.628153	0.79621	0.628153	0.628153	0.906137
	SKCM-Primary (n=103)	0.0441959	0.054453	-0.0423627	0.0386846	-0.051283	-0.00590791			SKCM-Primary (n=103)	0.906137	0.901562	0.906137	0.906137	0.906137	0.983082
	STAD (n=415)	-0.0879865	-0.0719129	0.0860644	-0.0285017	0.10807	-0.0279022			STAD (n=415)	0.502643	0.625056	0.502643	0.901562	0.319024	0.901562
	TGCT (n=150)	0.0337961	0.0337961	-0.042247	-0.0930714	0.0352419	-0.160943			TGCT (n=150)	0.906137	0.906137	0.906137	0.708984	0.906137	0.375714
	THCA (n=509)	0.00608309	0.00308788	0.142968	0.164684	0.160286	0.0147697			THCA (n=509)	0.983082	0.983082	0.0461	0.0154484	0.0180835	0.912904
	THYM (n=120)	0.0676472	0.0672224	0.311691	0.0139574	-0.0594734	0.153541			THYM (n=120)	0.858704	0.858704	0.0237872	0.983082	0.879498	0.504702
	UCEC (n=545)	-0.0645939	-0.0636651	-0.168774	-0.157691	0.2455	0.194692			UCEC (n=545)	0.879498	0.879498	0.543487	0.615054	0.25263	0.423524
	UCS (n=57)	-0.107734	-0.105889	0.0486931	-0.259093	-0.129305	0.230348			UCS (n=57)	0.819967	0.828174	0.907652	0.394131	0.818552	0.504193
	UVM (n=80)	0.166464	0.166464	-0.12691	0.115196	0.126332	0.2732			UVM (n=80)	0.615054	0.615054	0.710752	0.768798	0.710752	0.224843
