# Supplementary material for: Tumor Derived SIGLEC Family Genes May Play Roles in Tumor Genesis, Progression, and Immune Microenvironment Regulation
Source: Front Oncol. 2020 Nov 9;10:586820. doi: 10.3389/fonc.2020.586820 (PMC7681003; doi:10.3389/fonc.2020.586820)
Supplement: Supplementary file 5 [file Table_5.xlsx]

## Sheet: B cell
Coefficients																			Adj.P
	cancer	B cell memory_CIBERSORT	B cell memory_CIBERSORT-ABS	B cell memory_XCELL	B cell naive_CIBERSORT	B cell naive_CIBERSORT-ABS	B cell naive_XCELL	B cell plasma_CIBERSORT	B cell plasma_CIBERSORT-ABS	B cell plasma_XCELL	B cell_EPIC	B cell_MCPCOUNTER	B cell_QUANTISEQ	B cell_TIMER	B cell_XCELL	Class-switched memory B cell_XCELL				cancer	B cell memory_CIBERSORT	B cell memory_CIBERSORT-ABS	B cell memory_XCELL	B cell naive_CIBERSORT	B cell naive_CIBERSORT-ABS	B cell naive_XCELL	B cell plasma_CIBERSORT	B cell plasma_CIBERSORT-ABS	B cell plasma_XCELL	B cell_EPIC	B cell_MCPCOUNTER	B cell_QUANTISEQ	B cell_TIMER	B cell_XCELL	Class-switched memory B cell_XCELL
	ACC (n=79)	0.204226	0.204509	-0.0279134	-0.160085	0.0439653	0.0866376	-0.284243	-0.0407903	-0.198866	0.0115404	0.124336	-0.182778	0.351256	0.0608988	0.0301841				ACC (n=79)	0.135533	0.135533	0.857534	0.256437	0.772381	0.558587	0.0319498	0.79121	0.14745	0.948832	0.385608	0.190618	0.0061351	0.682465	0.849433
	BLCA (n=408)	0.0307736	0.0579498	0.092014	0.226263	0.243255	0.0592737	-0.0402983	0.124559	0.133466	0.157404	0.290191	0.248362	-0.0423004	0.202302	0.17284				BLCA (n=408)	0.639329	0.360988	0.129153	5.06024e-05	1.16953e-05	0.350823	0.53546	0.0354077	0.023314	0.00650371	9.82667e-08	7.40606e-06	0.516641	0.000342428	0.00255928
	BRCA (n=1100)	0.120061	0.146216	0.206714	-0.115847	0.0949167	0.249388	-0.30352	-0.0885611	0.0802062	0.175254	0.283629	0.389371	0.0307894	0.397903	0.278231				BRCA (n=1100)	0.000502057	1.75008e-05	4.20647e-10	0.000796045	0.00708584	2.05582e-14	5.37453e-21	0.0126384	0.0255642	1.78299e-07	1.98089e-18	3.71748e-35	0.426785	1.41218e-36	8.48837e-18
	BRCA-Basal (n=191)	0.149784	0.212911	0.300946	-0.0464398	0.134135	0.345947	-0.331948	-0.0934427	0.0389706	0.262823	0.277887	0.427662	0.0662274	0.405199	0.383286				BRCA-Basal (n=191)	0.088776	0.0117848	0.000208602	0.627582	0.129029	1.45296e-05	3.40116e-05	0.30822	0.682465	0.00139757	0.000661879	2.93412e-08	0.482679	1.92527e-07	1.08318e-06
	BRCA-Her2 (n=82)	0.0563189	0.0868177	0.237562	-0.161364	0.135098	0.24681	-0.308843	-0.0871952	0.131124	0.255745	0.335893	0.476847	0.0294192	0.380926	0.2835				BRCA-Her2 (n=82)	0.708058	0.559793	0.0831738	0.256437	0.350823	0.0692986	0.0189349	0.558587	0.366253	0.0589883	0.00975783	9.40695e-05	0.851633	0.00280506	0.0337633
	BRCA-LumA (n=568)	0.135234	0.155529	0.126376	-0.109008	0.105294	0.207536	-0.311438	-0.105121	0.0272175	0.101892	0.226881	0.391556	0.0146815	0.355173	0.193526				BRCA-LumA (n=568)	0.00558951	0.00120026	0.00991998	0.028877	0.0352376	9.93205e-06	4.62676e-12	0.0354077	0.623118	0.0423986	1.09776e-06	6.20408e-19	0.794741	1.31819e-15	4.0957e-05
	BRCA-LumB (n=219)	-0.0174719	-0.00578328	0.196607	-0.197072	-0.0249469	0.143378	-0.154994	0.0384661	0.0867584	0.109647	0.230679	0.233347	-0.049486	0.346053	0.18909				BRCA-LumB (n=219)	0.854041	0.956254	0.0148158	0.0146371	0.79121	0.0867099	0.061792	0.673072	0.320012	0.199544	0.00367487	0.00322877	0.587511	4.84998e-06	0.019519
	CESC (n=306)	0.0933134	0.131217	0.136473	-0.0738681	-0.00112279	0.191308	-0.163979	0.0377981	0.0407166	0.281368	0.33619	0.283509	0.25584	0.373682	0.301688				CESC (n=306)	0.190499	0.0576207	0.0474705	0.30822	0.988453	0.00388198	0.0147776	0.620534	0.590117	9.93205e-06	6.7666e-08	8.44698e-06	6.77989e-05	1.11106e-09	1.79753e-06
	CHOL (n=36)	0.179602	0.247021	0.531319	-0.103078	0.0925912	0.368155	0.0191178	0.103566	0.150438	0.618329	0.483835	0.502729	0.604266	0.609939	0.22739				CHOL (n=36)	0.392071	0.226551	0.00296401	0.639329	0.673072	0.0583321	0.943286	0.639019	0.484435	0.000284561	0.00816379	0.00562865	0.000424665	0.000360255	0.272524
	COAD (n=458)	0.0844791	0.10801	0.0873333	-0.0734095	0.212008	0.00632186	-0.2184	0.0990527	-0.0388554	0.385977	0.467039	0.356508	-0.174581	0.221338	0.0831295				COAD (n=458)	0.240165	0.124283	0.221474	0.313166	0.00123717	0.945241	0.000825684	0.161459	0.613059	3.04664e-10	3.86534e-15	8.89175e-09	0.00920329	0.000692457	0.247669
	DLBC (n=48)	-0.201416	0.22958	-0.119609	0.0842876	0.200981	0.00495082	0.338776	0.389246	-0.171729	0.138009	0.122048	0.190403	-0.314789	-0.00572286	0.121436				DLBC (n=48)	0.295568	0.221474	0.548721	0.675777	0.295959	0.980394	0.0589883	0.0265204	0.374015	0.484878	0.54091	0.321516	0.083475	0.979837	0.541939
	ESCA (n=185)	0.244225	0.26715	0.158162	0.000807186	0.142679	0.162884	-0.207347	0.014032	0.090229	0.331929	0.328282	0.279273	0.30585	0.338203	0.191343				ESCA (n=185)	0.00279006	0.000901844	0.0653072	0.993075	0.0996551	0.0576207	0.0126384	0.889646	0.317177	2.47164e-05	3.08001e-05	0.000500188	0.000119829	1.64486e-05	0.0227368
	GBM (n=153)	0.091861	0.114553	0.114363	-0.178953	-0.13348	-0.0615014	-0.252239	-0.148356	-0.201657	-0.079216	0.163522	0.0650946	0.375522	0.276266	0.191995				GBM (n=153)	0.375914	0.264582	0.265001	0.0691334	0.188925	0.565793	0.00754766	0.135575	0.0378937	0.451571	0.0996551	0.541939	2.78819e-05	0.00312631	0.0498673
	HNSC (n=522)	0.0288359	0.0828934	0.20608	0.168056	0.225664	0.245438	-0.202989	0.143725	0.0666104	0.366557	0.483729	0.45753	-0.29556	0.431114	0.280987				HNSC (n=522)	0.614556	0.114417	1.89645e-05	0.000595067	2.44274e-06	2.27719e-07	2.61611e-05	0.00388222	0.211222	7.60002e-16	2.13785e-28	4.34563e-25	2.07177e-10	5.05669e-22	1.8533e-09
	HNSC-HPV- (n=422)	-0.0196357	0.0245791	0.125088	0.16704	0.216601	0.197124	-0.238811	0.0755471	-0.0541689	0.30762	0.439477	0.397027	-0.351162	0.372464	0.213249				HNSC-HPV- (n=422)	0.758563	0.695967	0.027306	0.00236649	5.31371e-05	0.00027391	7.2004e-06	0.200194	0.372205	2.63734e-09	6.96464e-19	2.34797e-15	4.97724e-12	1.60293e-13	7.02913e-05
	HNSC-HPV+ (n=98)	0.122007	0.193022	0.333839	0.0863664	0.198982	0.399893	0.00747454	0.332506	0.334992	0.444797	0.503579	0.519282	0.00626424	0.488274	0.401236				HNSC-HPV+ (n=98)	0.349705	0.119552	0.00388222	0.51863	0.107386	0.000369147	0.960586	0.00401575	0.00378917	5.35803e-05	2.79856e-06	1.09776e-06	0.968061	6.5984e-06	0.000352293
	KICH (n=66)	0.058199	0.058199	0.22913	-0.193614	0.216712	0.254477	-0.304419	0.0571325	-0.17461	0.0774193	0.245117	0.197867	0.607064	0.304986	0.0050151				KICH (n=66)	0.71288	0.71288	0.114417	0.191037	0.135533	0.0767199	0.0298518	0.718273	0.24085	0.625351	0.0894879	0.181133	5.17108e-07	0.0295597	0.978155
	KIRC (n=533)	0.0333419	0.044342	-0.0192722	-0.00742615	0.0869284	0.129394	-0.191408	0.169738	-0.0292092	0.102247	0.379329	0.370866	-0.0316855	0.242628	0.247051				KIRC (n=533)	0.565793	0.435847	0.745692	0.908482	0.108167	0.0129	0.000139908	0.000796045	0.620534	0.0563088	5.77371e-16	2.71174e-15	0.588599	8.15811e-07	4.87646e-07
	KIRP (n=290)	0.118753	0.215694	0.214434	-0.00680233	0.0942471	0.29661	-0.241469	0.0326188	0.0391243	0.231534	0.468296	0.389351	0.500448	0.424002	0.111163				KIRP (n=290)	0.100215	0.00146975	0.00158079	0.943286	0.200194	6.64922e-06	0.000330888	0.676401	0.620534	0.000584621	2.4756e-14	7.9699e-10	1.74067e-16	1.13036e-11	0.125168
	LGG (n=516)	0.0839022	0.102855	0.0435508	-0.138001	-0.00184641	0.0512349	-0.496491	-0.345196	-0.209827	-0.319831	0.0360142	-0.0873621	0.169208	0.311479	0.144316				LGG (n=516)	0.114897	0.0498673	0.435847	0.00657062	0.978155	0.356998	3.48835e-29	1.02301e-13	1.75199e-05	8.15086e-12	0.529119	0.0996551	0.000654965	3.25752e-11	0.00427051
	LIHC (n=371)	0.07244	0.0903464	0.150717	-0.129226	0.104246	0.11293	-0.0210654	0.101767	-0.0437884	0.166667	0.457308	0.459751	0.385183	0.253265	0.178724				LIHC (n=371)	0.260728	0.150556	0.0122739	0.0347285	0.0951383	0.0686129	0.758563	0.103791	0.516491	0.00516804	6.9318e-18	4.77012e-18	1.38644e-12	9.76657e-06	0.00252579
	LUAD (n=515)	0.102396	0.181763	0.0839307	-0.0673512	0.050011	0.134543	-0.359305	-0.0896147	-0.168646	0.1702	0.236133	0.250541	-0.0102302	0.261243	0.143917				LUAD (n=515)	0.0473823	0.000191668	0.108531	0.205073	0.360988	0.00710507	2.71174e-15	0.0862747	0.000564957	0.000500188	6.97383e-07	1.16629e-07	0.862438	2.92519e-08	0.00383501
	LUSC (n=501)	0.0824216	0.136995	0.291022	0.0498381	0.176084	0.227449	-0.178502	0.137462	0.113503	0.359515	0.415775	0.331856	0.0892194	0.392649	0.344684				LUSC (n=501)	0.122212	0.00708183	7.9699e-10	0.371445	0.000392951	2.91765e-06	0.000330202	0.00687585	0.028877	7.60696e-15	8.16423e-20	1.17815e-12	0.0930587	1.02233e-17	1.17693e-13
	MESO (n=87)	-0.0740496	-0.0205421	0.135301	-0.185052	-0.134424	0.169941	-0.0300788	0.0959876	0.220732	0.174156	0.26284	0.194383	0.212966	0.403681	0.410238				MESO (n=87)	0.590117	0.889646	0.307502	0.145127	0.30822	0.188925	0.837701	0.480735	0.0794128	0.176529	0.0324452	0.125168	0.0915636	0.000442559	0.000351736
	OV (n=303)	0.115845	0.142628	0.13733	-0.16757	-0.0595771	-0.0975812	-0.311279	-0.0666275	-0.0951004	0.0886143	-0.00605245	0.108821	-0.0118357	0.385119	0.220606				OV (n=303)	0.116584	0.0497894	0.0589883	0.0184519	0.44198	0.194191	3.01653e-06	0.385608	0.204339	0.240165	0.948832	0.14005	0.889646	2.59574e-09	0.00138788
	PAAD (n=179)	0.00408619	0.082704	0.329023	0.241545	0.348223	0.348019	-0.213586	0.111694	-0.133545	0.334934	0.453762	0.448761	0.0872482	0.450513	0.280813				PAAD (n=179)	0.97064	0.373766	4.83982e-05	0.00401575	1.50218e-05	1.51132e-05	0.0122739	0.218196	0.134549	3.37795e-05	3.66257e-09	5.81993e-09	0.350823	4.97144e-09	0.000648831
	PCPG (n=181)	0.226319	0.235182	0.121264	-0.145324	0.0192636	0.0418332	-0.228478	0.210483	-0.114237	0.183625	0.426874	0.208149	0.292475	0.0981687	0.140253				PCPG (n=181)	0.00821381	0.00591379	0.187609	0.10662	0.851633	0.669532	0.00760861	0.0148903	0.212344	0.0367791	6.27465e-08	0.0161595	0.000437257	0.295568	0.120406
	PRAD (n=498)	0.18247	0.200734	0.140222	0.060572	0.345298	0.113733	-0.225775	0.130062	-0.118752	0.437251	0.375417	0.447229	0.0588956	0.220247	0.0393744				PRAD (n=498)	0.000598718	0.000147037	0.0102786	0.307502	4.62676e-12	0.0422009	1.59635e-05	0.0181745	0.0329517	2.35455e-19	3.02354e-14	2.82271e-20	0.319618	2.64498e-05	0.519197
	READ (n=166)	-0.0924475	-0.0517266	-0.0903939	0.0476694	0.23194	-0.247216	-0.256318	0.0594191	-0.0320436	0.132295	0.285053	0.35818	0.115012	0.135087	0.0304471				READ (n=166)	0.482679	0.698773	0.492953	0.721628	0.0558409	0.0392054	0.0319424	0.658063	0.818908	0.304081	0.0151533	0.00158332	0.372205	0.29322	0.829669
	SARC (n=260)	-0.0503451	-0.0276399	0.0516511	-0.0350808	0.0953192	0.246977	-0.188393	-0.0681586	-0.12731	0.0373047	0.297383	0.241506	0.0650145	0.279798	0.131631				SARC (n=260)	0.529981	0.733491	0.518673	0.664111	0.208007	0.000351736	0.00797058	0.37936	0.0864563	0.64347	1.13856e-05	0.000479942	0.403438	4.02291e-05	0.0753296
	SKCM (n=471)	0.100311	0.200684	0.355092	0.0894331	0.18353	0.422885	-0.0154478	0.200579	0.237061	0.403537	0.454418	0.403285	0.0710945	0.525535	0.488953				SKCM (n=471)	0.0620067	6.52063e-05	6.53218e-14	0.0996551	0.000297708	9.96398e-20	0.796304	6.54262e-05	1.73019e-06	6.03868e-18	5.72881e-23	6.13963e-18	0.199155	8.21625e-32	4.61248e-27
	SKCM-Metastasis (n=368)	0.0647776	0.162403	0.298248	0.0538883	0.147982	0.380028	-0.156072	0.0953299	0.106582	0.302261	0.352005	0.347458	0.0414399	0.446421	0.423905				SKCM-Metastasis (n=368)	0.31267	0.0058275	7.32739e-08	0.403438	0.0127087	1.49012e-12	0.00816379	0.123779	0.083475	4.70364e-08	8.73217e-11	1.64689e-10	0.532931	1.93358e-17	1.19431e-15
	SKCM-Primary (n=103)	0.0989195	0.17224	0.215952	-0.104189	-0.0256527	0.242599	0.106807	0.194141	0.152032	0.259484	0.372765	0.172413	-0.000793471	0.389622	0.363089				SKCM-Primary (n=103)	0.416243	0.135575	0.0579472	0.387851	0.848943	0.030478	0.375914	0.0916469	0.196635	0.0191989	0.000402875	0.135533	0.993685	0.000200259	0.000584621
	STAD (n=415)	0.12746	0.174134	0.305498	0.0128678	0.293965	0.32326	-0.0968573	0.107922	0.0297413	0.364407	0.411376	0.377821	0.213772	0.451729	0.347585				STAD (n=415)	0.0288177	0.00197588	9.50143e-09	0.851051	3.97484e-08	9.82459e-10	0.104544	0.0684528	0.643507	2.67112e-12	1.122e-15	3.15937e-13	0.00011061	5.5904e-19	3.28376e-11
	TGCT (n=150)	0.0514833	0.0636119	0.126416	-0.115796	0.184321	0.218832	-0.0803721	0.0899496	-0.0677316	0.306603	0.338264	0.298275	0.0224987	0.287757	0.326702				TGCT (n=150)	0.622941	0.53819	0.196635	0.240165	0.0513644	0.0178778	0.427167	0.372205	0.514462	0.000535016	0.000112876	0.000775909	0.838492	0.00125878	0.000206784
	THCA (n=509)	0.244476	0.307992	0.382638	0.0876022	0.217173	0.187667	-0.242754	0.22042	0.18295	0.534166	0.420768	0.549933	-0.251619	0.515757	0.489712				THCA (n=509)	2.90316e-07	3.38487e-11	3.5536e-17	0.0951383	6.84689e-06	0.000120667	3.59136e-07	4.84998e-06	0.000187967	3.71748e-35	9.30333e-21	3.85952e-37	1.17942e-07	1.93217e-32	6.36417e-29
	THYM (n=120)	-0.0517475	0.13096	0.00745219	0.248152	0.258093	0.115796	0.0670817	0.120485	0.058708	0.165981	0.0551014	0.276934	-0.0462761	-0.0890292	0.199362				THYM (n=120)	0.662322	0.240165	0.956254	0.0173624	0.0128528	0.307502	0.565865	0.287229	0.621124	0.127452	0.640869	0.00708584	0.695967	0.437359	0.0630389
	UCEC (n=545)	0.106503	0.132015	0.116481	-0.214364	-0.0623077	0.111714	0.019362	0.164498	0.0364986	0.0832952	0.323741	0.241258	0.158407	0.187732	0.193448				UCEC (n=545)	0.41632	0.30822	0.372205	0.083475	0.643507	0.390578	0.893643	0.195296	0.793879	0.53546	0.00562865	0.048224	0.211222	0.131997	0.12058
	UCS (n=57)	0.157813	0.162525	0.288858	-0.13393	-0.0184323	-0.131304	-0.158384	-0.0132264	0.0271625	0.152146	0.123321	-0.0108173	0.244591	0.047116	0.0530957				UCS (n=57)	0.35168	0.337068	0.0686129	0.433721	0.928264	0.44198	0.350823	0.948832	0.888364	0.371445	0.477727	0.956254	0.129029	0.794556	0.767102
	UVM (n=80)	0.00891147	0.0559469	0.04519	-0.357527	-0.247374	-0.0155734	-0.30629	0.1742	0.00373234	0.253351	0.222314	0.0470131	-0.100238	0.189289	0.173426				UVM (n=80)	0.956254	0.698773	0.758563	0.00392221	0.0589883	0.927055	0.0157476	0.199544	0.980394	0.0527572	0.0936611	0.749706	0.482679	0.158708	0.200194

## Sheet: CD4 T
Coefficients																			Adj.P
	cancer	T cell CD4+ (non-regulatory)_QUANTISEQ	T cell CD4+ (non-regulatory)_XCELL	T cell CD4+ central memory_XCELL	T cell CD4+ effector memory_XCELL	T cell CD4+ memory activated_CIBERSORT	T cell CD4+ memory activated_CIBERSORT-ABS	T cell CD4+ memory resting_CIBERSORT	T cell CD4+ memory resting_CIBERSORT-ABS	T cell CD4+ memory_XCELL	T cell CD4+ naive_CIBERSORT	T cell CD4+ naive_CIBERSORT-ABS	T cell CD4+ naive_XCELL	T cell CD4+ Th1_XCELL	T cell CD4+ Th2_XCELL	T cell CD4+_EPIC	T cell CD4+_TIMER			cancer	T cell CD4+ (non-regulatory)_QUANTISEQ	T cell CD4+ (non-regulatory)_XCELL	T cell CD4+ central memory_XCELL	T cell CD4+ effector memory_XCELL	T cell CD4+ memory activated_CIBERSORT	T cell CD4+ memory activated_CIBERSORT-ABS	T cell CD4+ memory resting_CIBERSORT	T cell CD4+ memory resting_CIBERSORT-ABS	T cell CD4+ memory_XCELL	T cell CD4+ naive_CIBERSORT	T cell CD4+ naive_CIBERSORT-ABS	T cell CD4+ naive_XCELL	T cell CD4+ Th1_XCELL	T cell CD4+ Th2_XCELL	T cell CD4+_EPIC	T cell CD4+_TIMER
	ACC (n=79)	-0.0861897	-0.0229966	-0.217814	0.0232728	0.242296	0.242296	0.202896	0.531724	0.210917	-0.195107	-0.189557	-0.0593885	-0.118997	0.0370427	0.160538	0.0608254			ACC (n=79)	0.574544	0.886256	0.119559	0.886256	0.0795514	0.0795514	0.149837	7.76218e-06	0.13202	0.169779	0.181336	0.70245	0.41999	0.823683	0.260414	0.694041
	BLCA (n=408)	-0.0879382	0.0816081	-0.0955462	0.15545	-0.00695955	0.0163845	0.00844922	0.117939	0.0536674	-0.0302553	-0.0245658	0.159927	-0.158402	-0.0622347	-0.140305	0.0536828			BLCA (n=408)	0.161607	0.194265	0.123648	0.00805974	0.915959	0.823349	0.901589	0.051749	0.410828	0.65549	0.722243	0.00626599	0.00688743	0.328596	0.0182107	0.410828
	BRCA (n=1100)	0.0476275	0.0878266	-0.0941005	0.17116	0.212902	0.220089	0.108693	0.360273	0.352881	-0.0126303	-0.0123378	0.185224	-0.17728	0.187545	0.229545	0.155899			BRCA (n=1100)	0.212044	0.0148623	0.00853798	4.56117e-07	1.66202e-10	3.67806e-11	0.00194059	4.50647e-30	8.4341e-29	0.77305	0.779278	3.61886e-08	1.584e-07	2.43172e-08	4.66965e-12	4.84519e-06
	BRCA-Basal (n=191)	-0.0944107	0.177241	-0.0449326	0.0608977	0.257751	0.291556	0.0681513	0.36484	0.447563	0.0774035	0.0765916	0.150122	-0.108946	0.241123	0.314942	0.224267			BRCA-Basal (n=191)	0.307554	0.0431191	0.649922	0.529858	0.00194059	0.000371283	0.47969	4.63946e-06	6.69183e-09	0.415554	0.419735	0.0948369	0.235369	0.00412859	0.000103194	0.00842985
	BRCA-Her2 (n=82)	0.0826722	0.182704	0.0245055	0.13837	0.141014	0.162974	0.161741	0.444184	0.304251	NA	NA	0.116992	-0.139473	-0.0346444	0.205383	0.168504			BRCA-Her2 (n=82)	0.591308	0.202164	0.882946	0.341166	0.332357	0.258272	0.260414	0.000367296	0.0233234	NA	NA	0.433755	0.337539	0.836369	0.147352	0.239633
	BRCA-LumA (n=568)	0.152399	0.0261746	-0.126941	0.218058	0.177615	0.17874	0.137487	0.352066	0.283333	-0.0370681	-0.0367169	0.194903	-0.268638	0.206545	0.235809	0.108973			BRCA-LumA (n=568)	0.00173531	0.648258	0.010656	3.63775e-06	0.000202435	0.000185814	0.00523255	4.10876e-15	6.84143e-10	0.507419	0.512071	3.93249e-05	6.15162e-09	1.21443e-05	4.60964e-07	0.0315452
	BRCA-LumB (n=219)	-0.128901	0.0272671	-0.0236353	0.214766	0.150343	0.15336	0.078828	0.256411	0.248205	-0.0523788	-0.0523788	0.160143	-0.205947	0.0443536	0.175257	0.117824			BRCA-LumB (n=219)	0.134199	0.787326	0.816581	0.00805974	0.0772353	0.0705203	0.377878	0.00117063	0.00175891	0.574544	0.574544	0.0567772	0.0113909	0.640528	0.0354862	0.175928
	CESC (n=306)	-0.208104	0.148879	-0.111151	0.253866	0.207114	0.235256	-0.0497068	0.12313	0.258256	-0.14243	-0.14243	0.402278	0.0313864	0.0403939	0.129309	0.304711			CESC (n=306)	0.0016871	0.0315452	0.119909	8.67386e-05	0.00175891	0.000313218	0.515267	0.0814135	6.27051e-05	0.0405422	0.0405422	5.31141e-11	0.692223	0.603795	0.0664714	1.63962e-06
	CHOL (n=36)	0.125355	-0.0311032	-0.046191	0.149193	0.00426997	0.00426997	-0.0233612	0.424371	0.158751	-0.0395964	-0.0395964	0.318092	-0.319848	0.0596631	0.313913	0.0323899			CHOL (n=36)	0.576453	0.891775	0.850206	0.49934	0.985489	0.985489	0.915959	0.0272179	0.47265	0.868183	0.868183	0.117675	0.115518	0.809305	0.122481	0.888423
	COAD (n=458)	-0.219564	-0.0922591	-0.135696	0.0425838	0.0197354	0.0848417	-0.13882	0.526206	0.109341	-0.0868764	-0.0866877	0.351357	-0.247041	0.0216978	0.159166	0.284562			COAD (n=458)	0.000885519	0.204972	0.0532361	0.582701	0.816581	0.243799	0.0472355	1.72871e-19	0.128256	0.234354	0.23475	2.10251e-08	0.000148282	0.79879	0.0207938	9.22583e-06
	DLBC (n=48)	0.0150406	0.225205	-0.101584	0.161302	0.256288	0.387082	0.0295305	0.0256478	0.433916	-0.242796	-0.241921	0.200007	-0.162926	0.223994	0.130425	0.0385788			DLBC (n=48)	0.943612	0.239633	0.62919	0.418696	0.178192	0.0301919	0.888423	0.901589	0.0123614	0.204264	0.204972	0.302634	0.414772	0.242216	0.520431	0.862986
	ESCA (n=185)	-0.0772397	0.229759	-0.0653666	0.0219634	0.0461881	0.0928253	0.0387805	0.438954	0.251317	-0.140798	-0.140798	0.343737	-0.0389508	-0.0140689	-0.0118644	0.174447			ESCA (n=185)	0.410148	0.00578096	0.489832	0.836149	0.638423	0.307554	0.692223	7.84554e-09	0.00215279	0.11305	0.11305	1.27578e-05	0.692223	0.888423	0.901589	0.0429867
	GBM (n=153)	-0.23525	-0.12835	0.00541644	0.16818	0.14293	0.140899	0.167721	0.321855	-0.0640921	-0.133787	-0.133051	0.210275	-0.00156314	-0.236665	0.144355	0.367215			GBM (n=153)	0.014964	0.213674	0.964224	0.0974038	0.166506	0.171644	0.0983443	0.000481827	0.565432	0.195144	0.197737	0.0324555	0.988675	0.0143167	0.161664	4.8073e-05
	HNSC (n=522)	-0.211849	0.181361	-0.232114	-0.00158982	0.170558	0.237727	0.294979	0.539215	0.42325	-0.222922	-0.222282	0.306581	-0.0371799	0.228122	0.302087	0.440876			HNSC (n=522)	1.19628e-05	0.000214401	1.40805e-06	0.984442	0.000545997	7.19942e-07	3.2359e-10	1.94658e-36	2.92397e-21	3.78088e-06	4.03868e-06	5.57024e-11	0.515267	2.17532e-06	1.12748e-10	3.21333e-23
	HNSC-HPV- (n=422)	-0.135554	0.12403	-0.191085	0.0362117	0.130233	0.195038	0.314274	0.543765	0.390548	-0.207585	-0.206838	0.262499	-0.0407642	0.222187	0.264731	0.413588			HNSC-HPV- (n=422)	0.0173183	0.031498	0.000465485	0.574544	0.0228837	0.000346103	1.52255e-09	2.34055e-30	1.17259e-14	0.000125104	0.000132936	7.47829e-07	0.520431	3.62823e-05	5.98181e-07	1.60066e-16
	HNSC-HPV+ (n=98)	-0.281767	0.358952	-0.185386	-0.158051	0.167155	0.246603	0.253512	0.494113	0.47977	-0.301274	-0.300822	0.406287	-0.171925	0.135838	0.450676	0.48538			HNSC-HPV+ (n=98)	0.0192141	0.00183536	0.145483	0.219573	0.193656	0.044131	0.038557	5.26761e-06	1.11387e-05	0.0113278	0.0113909	0.0003149	0.18005	0.29663	4.49329e-05	8.40992e-06
	KICH (n=66)	-0.0796337	-0.175237	-0.202602	-0.0364515	NA	NA	0.0650789	0.543941	0.271659	-0.240653	-0.240653	0.241773	-0.42403	0.256638	0.205298	-0.00373946			KICH (n=66)	0.62919	0.246316	0.178192	0.836369	NA	NA	0.692223	1.53541e-05	0.0606541	0.103031	0.103031	0.102092	0.00150848	0.0796213	0.171779	0.985489
	KIRC (n=533)	0.041824	-0.111387	-0.169149	0.257835	0.0825155	0.084075	-0.0411665	0.305966	0.0967183	-0.0558016	-0.0558016	0.104362	-0.278457	0.216012	0.206528	0.103753			KIRC (n=533)	0.479004	0.0388982	0.000955997	1.66227e-07	0.137357	0.129853	0.484315	2.60762e-10	0.0780433	0.326668	0.326668	0.054211	1.23684e-08	1.538e-05	3.83903e-05	0.0556999
	KIRP (n=290)	0.0790364	0.168003	-0.156122	0.298095	0.130155	0.130155	-0.160548	0.393479	0.347671	NA	NA	0.137583	-0.371006	0.0756691	0.430278	0.30244			KIRP (n=290)	0.297305	0.0177988	0.0294031	6.55237e-06	0.0760084	0.0760084	0.0242904	6.96979e-10	8.41844e-08	NA	NA	0.0579313	8.35105e-09	0.321109	8.77141e-12	4.63946e-06
	LGG (n=516)	0.0687427	-0.0618327	-0.143849	-0.0236314	0.0433686	0.0440736	0.358473	0.485363	0.00851595	-0.234715	-0.218512	-0.0881204	0.0049168	0.303896	-0.253167	0.648923			LGG (n=516)	0.212044	0.263204	0.00491538	0.692223	0.450663	0.442293	1.37402e-14	6.20428e-28	0.888423	1.50923e-06	8.39346e-06	0.104089	0.933888	1.62854e-10	1.67773e-07	1.11764e-55
	LIHC (n=371)	0.0765714	0.126368	-0.18078	0.105402	0.0791482	0.0831309	-0.0128502	0.366446	0.269859	-0.0476505	-0.0475863	0.208804	-0.175118	0.255348	0.31067	0.214759			LIHC (n=371)	0.238892	0.0424576	0.00234977	0.0987119	0.223649	0.200688	0.862986	3.57563e-11	2.43931e-06	0.484315	0.484315	0.000367296	0.00335048	9.00149e-06	3.4498e-08	0.00023655
	LUAD (n=515)	-0.0560825	0.0651743	-0.155711	0.10907	0.0114852	0.0307797	0.10251	0.446375	0.14965	-0.0743492	-0.0743492	0.194296	-0.237906	-0.0345984	0.418834	0.119538			LUAD (n=515)	0.307554	0.231521	0.00175891	0.0362008	0.856292	0.596677	0.0502825	7.32126e-24	0.00269176	0.170229	0.170229	6.41653e-05	6.91205e-07	0.549996	7.68317e-21	0.0201922
	LUSC (n=501)	-0.150513	0.0587215	-0.166173	0.185473	0.130061	0.164164	0.293797	0.543455	0.227057	-0.0912129	-0.0910285	0.197505	-0.165167	0.0243284	0.026792	0.109871			LUSC (n=501)	0.00301319	0.292345	0.000962125	0.000191498	0.0120026	0.00113074	7.36026e-10	4.7304e-36	3.57967e-06	0.0926575	0.0929586	6.41653e-05	0.0010434	0.686544	0.652646	0.0383358
	MESO (n=87)	-0.170264	-0.22297	-0.310494	0.247564	0.23023	0.23093	-0.221997	0.157103	0.3584	NA	NA	0.202379	0.035744	0.238766	-0.0213852	0.256412			MESO (n=87)	0.195144	0.0813601	0.010656	0.0494115	0.070983	0.0702917	0.082311	0.234354	0.00238516	NA	NA	0.118428	0.816581	0.0590842	0.886256	0.0407405
	OV (n=303)	-0.150853	0.0958836	0.11725	0.279367	0.0339173	0.0342149	-0.0694557	0.342737	0.100317	-0.129979	-0.129979	0.160538	0.04052	-0.0749351	0.151266	0.0526792			OV (n=303)	0.0397254	0.210527	0.119909	3.78005e-05	0.68569	0.68321	0.375708	2.36664e-07	0.190467	0.0813601	0.0813601	0.02741	0.628192	0.333483	0.0391641	0.51391
	PAAD (n=179)	-0.0193344	-0.0342756	-0.336368	-0.00185438	0.260059	0.2614	-0.109713	0.538817	0.318515	0.228993	0.228993	0.408543	-0.511766	0.134718	0.306534	0.128998			PAAD (n=179)	0.857628	0.740961	3.45578e-05	0.985489	0.00194059	0.00183536	0.235909	5.92229e-13	9.80703e-05	0.00755359	0.00755359	2.37517e-07	1.47893e-11	0.140918	0.000191072	0.161707
	PCPG (n=181)	0.100915	-0.0223882	-0.378565	0.165169	0.139582	0.141213	0.128198	0.508627	-0.0596947	0.0472823	0.0472823	-0.049439	-0.260319	0.0100146	0.223785	0.0706904			PCPG (n=181)	0.286174	0.836369	3.04879e-06	0.069356	0.130361	0.125842	0.170229	3.67806e-11	0.549996	0.640601	0.640601	0.628526	0.00218538	0.918199	0.0102571	0.473449
	PRAD (n=498)	0.12804	0.0573296	-0.191185	0.165542	-0.018709	-0.0172475	0.222587	0.582541	0.287733	NA	NA	0.0949567	-0.460979	0.135305	0.366792	0.547338			PRAD (n=498)	0.0225233	0.33764	0.000347345	0.00223794	0.784537	0.803584	2.37647e-05	7.61436e-37	2.22587e-08	NA	NA	0.102967	1.04291e-21	0.0150455	2.26461e-13	4.86381e-32
	READ (n=166)	-0.161921	-0.19087	-0.183833	0.0924045	0.116527	0.145527	-0.26799	0.397469	0.19655	-0.167354	-0.167354	0.193605	-0.259457	-0.00108955	0.364564	0.256683			READ (n=166)	0.204972	0.129883	0.146601	0.492733	0.375347	0.258272	0.0263301	0.000407733	0.118428	0.190467	0.190467	0.123969	0.0322914	0.991878	0.00144822	0.0345809
	SARC (n=260)	0.0150738	0.0266765	-0.239841	0.268809	0.07613	0.0830561	-0.0303565	0.331161	0.301618	-0.0750693	-0.0735872	0.184673	-0.21133	0.183438	-0.0369079	0.277154			SARC (n=260)	0.86416	0.76185	0.000584941	9.43401e-05	0.33127	0.287874	0.722063	8.74709e-07	9.19471e-06	0.337539	0.347616	0.0106231	0.00279012	0.01116	0.658052	5.2457e-05
	SKCM (n=471)	-0.154188	0.161321	-0.105015	0.0151566	0.190209	0.235954	0.123651	0.237901	0.534231	0.0129658	0.0205695	0.368673	-0.0389834	0.277567	0.216865	0.30661			SKCM (n=471)	0.00292726	0.0017974	0.0538041	0.816581	0.0001829	2.29503e-06	0.0207576	1.86389e-06	3.44995e-33	0.843831	0.744927	8.92613e-15	0.512265	1.62689e-08	1.538e-05	2.81999e-10
	SKCM-Metastasis (n=368)	-0.0479255	0.198326	-0.0173682	0.0497286	0.18545	0.232624	0.0836884	0.199655	0.4577	0.05888	0.067688	0.397708	-0.00444421	0.198704	0.234153	0.282349			SKCM-Metastasis (n=368)	0.477855	0.000640702	0.816581	0.458604	0.00156667	4.66479e-05	0.191815	0.000584941	2.83126e-18	0.369518	0.29663	1.58037e-13	0.950186	0.000625937	4.1224e-05	5.13448e-07
	SKCM-Primary (n=103)	-0.144409	0.014148	-0.191947	0.015886	0.101128	0.128826	0.19741	0.27041	0.335871	-0.0947244	-0.0907253	0.263937	-0.0472464	0.188881	0.163959	0.161848			SKCM-Primary (n=103)	0.230728	0.912384	0.103031	0.901589	0.417124	0.288484	0.0928606	0.0157032	0.00184117	0.450663	0.473449	0.0189815	0.722063	0.109665	0.170559	0.176342
	STAD (n=415)	-0.000524593	0.232672	-0.262739	0.022454	0.145845	0.189818	-0.172562	0.455311	0.404533	0.0700264	0.0700264	0.357217	-0.308559	0.0897873	0.362422	0.208224			STAD (n=415)	0.991878	2.40844e-05	1.50923e-06	0.7459	0.0120026	0.000738403	0.00234977	2.56555e-19	5.92508e-15	0.259919	0.259919	1.35786e-11	8.94773e-09	0.143901	6.31097e-12	0.000186242
	TGCT (n=150)	-0.102104	-0.0253109	-0.338592	0.286567	-0.00516947	0.0197518	0.303068	0.468874	0.463662	-0.124711	-0.124297	0.37182	-0.216327	0.242689	0.339275	0.111457			TGCT (n=150)	0.3114	0.827915	0.000120351	0.00150848	0.964224	0.862986	0.00070189	2.10251e-08	3.13413e-08	0.21158	0.212044	1.87205e-05	0.021497	0.00868132	0.000116474	0.265262
	THCA (n=509)	-0.224199	0.0180515	-0.211027	0.306289	0.13728	0.137323	0.266198	0.614474	0.542882	-0.20558	-0.205078	0.285052	-0.288104	0.44346	0.262651	0.542217			THCA (n=509)	3.64983e-06	0.77305	1.40556e-05	6.98395e-11	0.00701526	0.00701526	2.25011e-08	1.69596e-49	1.48133e-36	2.40844e-05	2.50965e-05	1.6494e-09	1.06694e-09	2.64358e-23	3.50459e-08	1.52106e-36
	THYM (n=120)	0.219521	-0.0537857	0.0587429	-0.220033	-0.100722	-0.0797357	0.0962487	0.219285	0.023076	-0.279038	-0.12573	-0.20773	-0.508303	-0.133735	0.416357	-0.211285			THYM (n=120)	0.0417272	0.659083	0.633432	0.0412453	0.385801	0.504192	0.412175	0.0418693	0.861304	0.00744453	0.267094	0.0556999	5.91094e-08	0.236924	1.93752e-05	0.0513873
	UCEC (n=545)	-0.219393	0.178321	-0.199904	0.133665	0.0291871	0.0294661	0.0782908	0.275734	0.0955818	-0.130221	-0.129801	-0.0728795	-0.10495	-0.116923	-0.146449	0.396578			UCEC (n=545)	0.0812889	0.167419	0.116669	0.307554	0.846312	0.845621	0.574544	0.0232891	0.484031	0.321469	0.322889	0.600913	0.436492	0.378242	0.259919	0.000499035
	UCS (n=57)	0.135432	0.220646	-0.0303404	0.0990042	0.099232	0.099232	0.161388	0.378036	0.0773492	0.102783	0.102783	0.204267	-0.340503	-0.158055	-0.0483912	0.0214867			UCS (n=57)	0.439665	0.187768	0.875088	0.582286	0.582177	0.582177	0.343044	0.0140906	0.673973	0.571983	0.571983	0.223649	0.0305348	0.355346	0.807699	0.904466
	UVM (n=80)	-0.14599	-0.0417924	0.00294525	0.0904755	0.0685505	0.0705757	-0.167037	-0.0230459	0.205246	-0.147509	-0.115426	0.215656	-0.328524	0.150777	0.333714	0.0697768			UVM (n=80)	0.297173	0.797983	0.985489	0.540227	0.648258	0.640528	0.229596	0.885897	0.13202	0.292345	0.421084	0.113118	0.00998248	0.281157	0.00860179	0.642344

## Sheet: CD8 T
Coefficients													Adj.P
	cancer	T cell CD8+ central memory_XCELL	T cell CD8+ effector memory_XCELL	T cell CD8+ naive_XCELL	T cell CD8+_CIBERSORT	T cell CD8+_CIBERSORT-ABS	T cell CD8+_EPIC	T cell CD8+_MCPCOUNTER	T cell CD8+_QUANTISEQ	T cell CD8+_TIMER	T cell CD8+_XCELL			cancer	T cell CD8+ central memory_XCELL	T cell CD8+ effector memory_XCELL	T cell CD8+ naive_XCELL	T cell CD8+_CIBERSORT	T cell CD8+_CIBERSORT-ABS	T cell CD8+_EPIC	T cell CD8+_MCPCOUNTER	T cell CD8+_QUANTISEQ	T cell CD8+_TIMER	T cell CD8+_XCELL
	ACC (n=79)	0.198014	0.0760542	0.137439	-0.10834	0.160658	-0.148307	0.185282	0.119377	0.148972	0.0766813			ACC (n=79)	0.138427	0.612886	0.321419	0.446386	0.237447	0.28066	0.170172	0.395516	0.278843	0.610649
	BLCA (n=408)	0.127529	0.0668856	-0.0666154	0.000832041	0.189408	0.235249	0.10896	0.106354	0.0564712	0.147162			BLCA (n=408)	0.025305	0.27074	0.271568	0.99227	0.000636885	1.62378e-05	0.0589217	0.0655236	0.357734	0.00934251
	BRCA (n=1100)	0.362046	0.0377129	0.0710654	-0.00876593	0.275883	0.111072	0.310826	0.339853	0.107321	0.279445			BRCA (n=1100)	1.50865e-30	0.309028	0.0414138	0.836927	9.18468e-18	0.0010738	1.6772e-22	6.3481e-27	0.00163058	3.22497e-18
	BRCA-Basal (n=191)	0.462993	0.16783	0.1712	0.0192816	0.333974	0.22152	0.389397	0.431371	0.112747	0.337752			BRCA-Basal (n=191)	7.37733e-10	0.0440276	0.03967	0.846516	2.07108e-05	0.00685594	4.32738e-07	1.49749e-08	0.196515	1.64103e-05
	BRCA-Her2 (n=82)	0.353363	-0.0235156	0.0308756	0.0587524	0.33795	-0.00609079	0.360779	0.3589	0.278745	0.292722			BRCA-Her2 (n=82)	0.0049806	0.875186	0.845568	0.695233	0.00757298	0.974114	0.00408853	0.0042654	0.0305835	0.0222759
	BRCA-LumA (n=568)	0.323946	-0.0191192	0.0222421	-0.0212077	0.231633	0.0906539	0.293649	0.31647	0.150095	0.215626			BRCA-LumA (n=568)	3.63259e-13	0.724247	0.689731	0.698554	4.04185e-07	0.0629596	6.33558e-11	1.37967e-12	0.00146074	2.66019e-06
	BRCA-LumB (n=219)	0.201508	0.0345392	0.0554202	-0.0582936	0.190233	0.0756581	0.257145	0.243787	0.0864077	0.25234			BRCA-LumB (n=219)	0.00988647	0.699014	0.533134	0.5083	0.0151515	0.375884	0.000779187	0.00153356	0.308085	0.000997526
	CESC (n=306)	0.398854	0.231732	-0.052836	0.0977428	0.42175	0.162331	0.19433	0.258303	0.411975	0.325826			CESC (n=306)	3.71657e-11	0.000259429	0.468958	0.153715	1.77196e-12	0.0126128	0.0026014	3.93713e-05	6.76973e-12	1.21209e-07
	CHOL (n=36)	0.400977	0.0941455	0.0531041	0.083576	0.294731	0.369704	0.38199	0.451264	0.389061	0.465394			CHOL (n=36)	0.0296548	0.673068	0.817063	0.699014	0.129301	0.0470615	0.0392441	0.0122256	0.0355565	0.00954525
	COAD (n=458)	0.366449	0.126473	-0.262363	-0.0165015	0.46536	-0.223743	0.311952	0.378231	0.369508	0.15606			COAD (n=458)	2.05251e-09	0.058169	3.13111e-05	0.837654	3.39793e-15	0.000458232	4.9634e-07	5.37753e-10	1.44769e-09	0.0174241
	DLBC (n=48)	0.21637	0.262934	0.0972202	-0.0282194	0.409672	0.130896	0.167709	0.295257	0.481622	0.0394209			DLBC (n=48)	0.237447	0.143308	0.632325	0.887598	0.0144735	0.50413	0.374089	0.094439	0.00318174	0.846913
	ESCA (n=185)	0.250026	0.0115639	-0.102625	-0.0188128	0.284254	-0.310367	0.366751	0.35195	0.252138	0.0713162			ESCA (n=185)	0.00164567	0.898603	0.234239	0.846516	0.000285972	6.42665e-05	1.50843e-06	4.36749e-06	0.00150322	0.42413
	GBM (n=153)	0.0134174	0.000155829	-0.133963	-0.105282	0.0160963	-0.0814261	0.0270784	-0.0980904	-0.145879	-0.104497			GBM (n=153)	0.898603	0.998558	0.172511	0.29342	0.880522	0.426249	0.810158	0.328984	0.133264	0.29706
	HNSC (n=522)	0.497365	0.215856	-0.114209	0.187812	0.498744	-0.0912914	0.551177	0.526014	-0.252047	0.329914			HNSC (n=522)	1.51431e-30	4.60198e-06	0.0200716	7.7697e-05	1.17974e-30	0.0673698	3.84409e-38	1.86552e-34	6.71159e-08	4.80741e-13
	HNSC-HPV- (n=422)	0.449896	0.206152	-0.127941	0.11506	0.441609	-0.231052	0.519502	0.476997	-0.225518	0.282919			HNSC-HPV- (n=422)	3.45674e-20	8.97924e-05	0.0189574	0.0361955	2.06261e-19	1.00442e-05	1.24861e-27	6.76596e-23	1.64952e-05	4.13373e-08
	HNSC-HPV+ (n=98)	0.526097	0.150511	-0.0862946	0.24113	0.566826	0.386807	0.520004	0.548567	-0.218302	0.393052			HNSC-HPV+ (n=98)	4.67416e-07	0.222611	0.5083	0.038361	3.46352e-08	0.0004549	6.7232e-07	1.1255e-07	0.0635217	0.000358378
	KICH (n=66)	0.345835	0.0652845	-0.124729	0.0555595	0.341143	0.0764199	0.36249	0.123694	0.426881	0.104294			KICH (n=66)	0.00950502	0.684045	0.404007	0.721572	0.0105236	0.632325	0.00625658	0.40782	0.000947601	0.497997
	KIRC (n=533)	0.256317	0.13449	-0.0540607	-0.0476329	0.262013	0.440864	0.316181	0.26297	0.0704438	0.212431			KIRC (n=533)	1.03418e-07	0.00778911	0.321419	0.387988	5.30279e-08	3.7071e-22	2.6215e-11	4.78121e-08	0.187141	1.3542e-05
	KIRP (n=290)	0.321354	0.0241432	-0.147808	0.00203412	0.38319	0.12603	0.39139	0.3987	0.35544	0.192556			KIRP (n=290)	5.04294e-07	0.756767	0.0303891	0.981423	1.09684e-09	0.0673698	4.4532e-10	1.85098e-10	2.17582e-08	0.00415352
	LGG (n=516)	-0.147849	-0.0972856	-0.0482577	-0.125954	-0.0100528	-0.319717	0.0520731	0.0810508	-0.453895	0.0281936			LGG (n=516)	0.00266895	0.0541951	0.372456	0.0110929	0.863166	6.1815e-12	0.330118	0.116176	2.28082e-24	0.629958
	LIHC (n=371)	0.262617	0.145657	-0.154264	0.0279406	0.359033	-0.0356522	0.393054	0.39407	0.397497	0.162173			LIHC (n=371)	2.66379e-06	0.0125725	0.0082783	0.684045	4.1994e-11	0.600877	2.9711e-13	2.63418e-13	1.57644e-13	0.00532643
	LUAD (n=515)	0.185212	0.0699654	-0.242411	-0.150895	0.24122	-0.0681088	0.222034	0.258677	0.248639	0.106929			LUAD (n=515)	9.60765e-05	0.173807	2.11806e-07	0.00178415	2.44702e-07	0.187141	2.31537e-06	2.79681e-08	9.81828e-08	0.0303891
	LUSC (n=501)	0.442021	0.210527	-0.116612	0.0593419	0.449646	-0.0112841	0.419765	0.456358	0.374898	0.315292			LUSC (n=501)	5.39584e-23	1.15351e-05	0.0195608	0.265409	7.745e-24	0.846913	1.2545e-20	1.37067e-24	2.48573e-16	1.33875e-11
	MESO (n=87)	0.520153	0.187283	0.0107755	0.053023	0.297002	0.323008	0.396085	0.341099	0.233822	0.396927			MESO (n=87)	1.25572e-06	0.129479	0.938453	0.698554	0.0110536	0.00540726	0.000443512	0.00312905	0.0508265	0.0004311
	OV (n=303)	0.269992	0.100869	-0.0987951	0.0446197	0.261363	-0.145608	0.191694	0.19509	0.278129	0.107393			OV (n=303)	4.5655e-05	0.164611	0.173234	0.577158	8.23002e-05	0.0363574	0.00506913	0.00428774	2.56251e-05	0.135576
	PAAD (n=179)	0.468066	0.17018	0.0871361	0.0384112	0.493786	-0.136879	0.537879	0.540298	0.631378	0.419663			PAAD (n=179)	6.44725e-10	0.0428955	0.330686	0.691541	4.50569e-11	0.113326	2.92611e-13	2.23477e-13	2.53425e-19	5.26858e-08
	PCPG (n=181)	0.0670026	0.0613206	-0.223823	0.020059	0.389235	0.0893588	0.400202	0.218402	0.0632683	0.0472797			PCPG (n=181)	0.476585	0.517898	0.00750753	0.845568	7.57167e-07	0.325721	3.45912e-07	0.00919715	0.505008	0.632325
	PRAD (n=498)	0.239999	0.0249054	-0.191727	-0.204005	0.394827	0.236031	0.224178	0.320465	0.123177	0.191705			PRAD (n=498)	2.63507e-06	0.689731	0.000220562	7.7697e-05	5.84904e-16	3.90968e-06	1.26309e-05	1.40176e-10	0.0212	0.000220562
	READ (n=166)	0.14812	0.136055	-0.147911	-0.000511856	0.442863	-0.144543	0.159051	0.252665	0.472684	0.289949			READ (n=166)	0.227147	0.27074	0.227194	0.998558	3.69351e-05	0.237447	0.191179	0.0285593	8.56874e-06	0.010712
	SARC (n=260)	0.364299	0.261029	0.0292023	0.149592	0.379173	0.0383587	0.422709	0.366234	0.179849	0.318607			SARC (n=260)	2.28705e-08	9.94578e-05	0.714169	0.0332944	5.0438e-09	0.633285	3.71657e-11	1.9165e-08	0.00954525	1.36612e-06
	SKCM (n=471)	0.507496	0.205823	0.0318882	0.165356	0.533634	0.207331	0.554544	0.523402	0.259026	0.421319			SKCM (n=471)	9.20444e-30	2.78345e-05	0.587581	0.000940723	3.58172e-33	2.42085e-05	3.30749e-36	8.3223e-32	8.76295e-08	5.76783e-20
	SKCM-Metastasis (n=368)	0.494853	0.229636	0.0828086	0.207498	0.550112	0.193638	0.535772	0.510507	0.185509	0.418054			SKCM-Metastasis (n=368)	4.2832e-22	3.78829e-05	0.173234	0.000220648	5.77182e-28	0.000614175	2.40626e-26	1.25179e-23	0.0010738	2.08366e-15
	SKCM-Primary (n=103)	0.275556	-0.00412613	-0.0198325	0.0386128	0.25059	0.185497	0.326407	0.272948	0.365389	0.20276			SKCM-Primary (n=103)	0.00988647	0.979242	0.875186	0.756767	0.0198659	0.095694	0.00185974	0.0106483	0.000408296	0.0650333
	STAD (n=415)	0.41255	0.201965	-0.00197378	-0.0351081	0.374162	-0.0730807	0.325095	0.350162	0.603934	0.297934			STAD (n=415)	5.5159e-16	0.000202801	0.979242	0.587581	4.05192e-13	0.218426	5.37753e-10	1.63891e-11	6.49169e-37	1.73743e-08
	TGCT (n=150)	0.444911	0.337673	-0.11926	-0.0972811	0.364525	0.0492692	0.482096	0.390515	0.440712	0.347915			TGCT (n=150)	7.55625e-08	8.05968e-05	0.212326	0.316227	1.7657e-05	0.634311	3.50315e-09	3.53981e-06	1.0193e-07	4.5655e-05
	THCA (n=509)	0.492521	0.238885	-0.128588	0.0626622	0.566558	-0.105153	0.487242	0.518357	-0.402959	0.379628			THCA (n=509)	1.07315e-29	3.77001e-07	0.00896838	0.23028	3.56169e-40	0.0344572	5.26231e-29	3.75369e-33	2.22064e-19	3.94721e-17
	THYM (n=120)	0.18914	0.0421566	-0.418757	-0.0226796	0.49327	-0.253065	-0.286436	-0.244718	-0.383672	-0.153208			THYM (n=120)	0.0673698	0.717403	1.05808e-05	0.848038	9.5866e-08	0.0120524	0.0041813	0.0153997	6.5992e-05	0.15072
	UCEC (n=545)	0.18979	0.093661	-0.0738009	0.0363221	0.288053	-0.0571731	0.316492	0.347935	-0.0648581	0.150618			UCEC (n=545)	0.116176	0.4729	0.587581	0.794494	0.0122256	0.678112	0.00557769	0.00203355	0.633285	0.224803
	UCS (n=57)	0.0295861	-0.0201347	-0.056546	-0.254515	0.069902	-0.0839525	0.250325	0.199685	0.153317	0.136325			UCS (n=57)	0.86816	0.904295	0.747349	0.101379	0.691541	0.633285	0.108247	0.213663	0.350074	0.411689
	UVM (n=80)	0.342692	0.0177266	0.0663024	0.434749	0.562446	0.258702	0.620215	0.509952	0.227196	0.288404			UVM (n=80)	0.00490692	0.898603	0.647659	0.000209018	4.07258e-07	0.0386593	9.68915e-09	7.34294e-06	0.0730143	0.0197668

## Sheet: DC
Coefficients														Adj.P
	cancer	Myeloid dendritic cell activated_CIBERSORT	Myeloid dendritic cell activated_CIBERSORT-ABS	Myeloid dendritic cell activated_XCELL	Myeloid dendritic cell resting_CIBERSORT	Myeloid dendritic cell resting_CIBERSORT-ABS	Myeloid dendritic cell_MCPCOUNTER	Myeloid dendritic cell_QUANTISEQ	Myeloid dendritic cell_TIMER	Myeloid dendritic cell_XCELL	Plasmacytoid dendritic cell_XCELL				cancer	Myeloid dendritic cell activated_CIBERSORT	Myeloid dendritic cell activated_CIBERSORT-ABS	Myeloid dendritic cell activated_XCELL	Myeloid dendritic cell resting_CIBERSORT	Myeloid dendritic cell resting_CIBERSORT-ABS	Myeloid dendritic cell_MCPCOUNTER	Myeloid dendritic cell_QUANTISEQ	Myeloid dendritic cell_TIMER	Myeloid dendritic cell_XCELL	Plasmacytoid dendritic cell_XCELL
	ACC (n=79)	-0.184041	-0.077936	0.102331	0.0536249	0.056891	0.267179	0.0347121	0.31473	0.199613	0.145695				ACC (n=79)	0.16806	0.584132	0.475699	0.713215	0.695428	0.0379419	0.807135	0.0130506	0.130446	0.291766
	BLCA (n=408)	-0.152534	-0.101259	0.255985	-0.0161532	0.0208797	0.217128	0.116098	0.106649	0.264667	0.0938351				BLCA (n=408)	0.00695125	0.0809549	2.03875e-06	0.795417	0.741924	7.235e-05	0.043379	0.0656024	8.4732e-07	0.10681
	BRCA (n=1100)	-0.0862837	-0.0763469	0.409426	0.0284505	0.110161	0.368648	0.142021	0.381975	0.357267	0.351802				BRCA (n=1100)	0.0127225	0.0284096	3.67333e-40	0.461922	0.00116989	2.91259e-32	1.99416e-05	1.03441e-34	3.17171e-30	2.66602e-29
	BRCA-Basal (n=191)	-0.0598201	-0.0281793	0.482317	-0.0296924	0.0281459	0.487543	0.176138	0.420445	0.368284	0.486911				BRCA-Basal (n=191)	0.51595	0.75809	6.97559e-11	0.748075	0.75809	4.08456e-11	0.0347442	2.79238e-08	1.82685e-06	4.28544e-11
	BRCA-Her2 (n=82)	-0.143425	-0.143734	0.416039	0.0581385	0.112499	0.372952	0.0961411	0.431892	0.275302	0.354626				BRCA-Her2 (n=82)	0.301338	0.301338	0.000667328	0.691932	0.436755	0.00270243	0.505605	0.000387181	0.0336123	0.00474192
	BRCA-LumA (n=568)	-0.113639	-0.108009	0.354156	0.0263469	0.109805	0.302245	0.178549	0.324935	0.326584	0.296061				BRCA-LumA (n=568)	0.0181425	0.0251099	6.26925e-16	0.61665	0.0227873	1.07264e-11	0.000118065	1.90311e-13	1.40855e-13	2.97021e-11
	BRCA-LumB (n=219)	0.0171258	0.0187644	0.37974	0.0137754	0.0972962	0.331235	0.0505893	0.416417	0.265008	0.259127				BRCA-LumB (n=219)	0.838904	0.827331	1.92498e-07	0.862595	0.244545	7.88203e-06	0.567113	7.07558e-09	0.000493703	0.000677264
	CESC (n=306)	-0.309333	-0.158964	0.500564	0.215128	0.300275	0.404266	-0.076529	0.637196	0.415639	0.364872				CESC (n=306)	4.96482e-07	0.0153748	3.8271e-18	0.000735022	1.14984e-06	1.23679e-11	0.273582	7.08752e-32	2.74397e-12	1.50834e-09
	CHOL (n=36)	0.279184	0.290846	0.467662	0.195613	0.275146	0.376714	0.0554161	0.703851	0.46444	0.533818				CHOL (n=36)	0.149378	0.130446	0.00937014	0.336104	0.15532	0.0431686	0.791645	7.04905e-06	0.00993754	0.00209487
	COAD (n=458)	-0.190544	-0.159827	0.747711	-0.0515037	0.0398172	0.729292	0.0211313	0.790432	0.752669	0.119712				COAD (n=458)	0.00319387	0.015228	1.04573e-48	0.480641	0.584132	2.41587e-45	0.768944	6.26662e-58	1.18863e-49	0.0741689
	DLBC (n=48)	0.23492	0.237775	0.186855	-0.043521	-0.0400532	0.424324	-0.0259961	0.278848	0.020107	0.196082				DLBC (n=48)	0.194502	0.189011	0.315899	0.819986	0.832944	0.0112726	0.88068	0.113792	0.90754	0.291766
	ESCA (n=185)	-0.207281	-0.0393392	0.543584	0.0558479	0.0986215	0.421443	-0.165851	0.45385	0.470089	0.0713267				ESCA (n=185)	0.0104774	0.667104	1.81387e-14	0.536668	0.253359	1.42252e-08	0.043426	6.5009e-10	1.1881e-10	0.431298
	GBM (n=153)	0.163538	0.173313	0.19062	0.0949859	0.0994037	0.145203	0.055508	0.434763	0.221678	0.114311				GBM (n=153)	0.0860258	0.0681881	0.0431686	0.347191	0.32231	0.130446	0.587293	3.72603e-07	0.017488	0.248515
	HNSC (n=522)	-0.158051	0.0127626	0.602558	-0.142981	0.0540176	0.46698	0.0942066	0.243059	0.548523	0.355384				HNSC (n=522)	0.00101427	0.812351	2.97424e-48	0.0031539	0.303343	5.10595e-27	0.0599941	1.66538e-07	9.31272e-39	2.52039e-15
	HNSC-HPV- (n=422)	-0.129308	0.0344769	0.589031	-0.168817	0.00818377	0.431705	0.0969436	0.287735	0.534163	0.300519				HNSC-HPV- (n=422)	0.0180734	0.57056	1.60273e-37	0.001562	0.88068	9.57049e-19	0.0812971	1.69462e-08	7.83856e-30	3.34546e-09
	HNSC-HPV+ (n=98)	-0.244393	-0.0798252	0.514403	-0.0230699	0.181535	0.492527	0.0809136	0.244361	0.480122	0.424082				HNSC-HPV+ (n=98)	0.0358871	0.536668	8.34037e-07	0.847332	0.12924	2.93867e-06	0.532611	0.0358871	5.8013e-06	9.21838e-05
	KICH (n=66)	-0.315248	-0.235811	0.574744	-0.109971	-0.103596	0.621846	0.230669	0.692635	0.459485	0.102577				KICH (n=66)	0.0194047	0.0893876	1.77617e-06	0.472149	0.497825	1.13629e-07	0.0972525	6.71501e-10	0.000306912	0.501911
	KIRC (n=533)	-0.111895	-0.10569	0.348057	0.204029	0.218788	0.54002	0.0359025	0.530393	0.424222	0.178038				KIRC (n=533)	0.0285961	0.0393601	7.83978e-14	2.8468e-05	6.32003e-06	4.53813e-35	0.524986	1.13926e-33	1.09463e-20	0.000314096
	KIRP (n=290)	-0.0261011	-0.0152668	0.422876	0.175309	0.186978	0.563724	0.209797	0.570704	0.424214	0.123799				KIRP (n=290)	0.733613	0.834453	6.35355e-12	0.00957856	0.00540505	3.85176e-22	0.001562	9.08475e-23	5.37425e-12	0.0739014
	LGG (n=516)	0.125761	0.133092	0.569776	0.0816243	0.0889847	0.391484	0.219232	0.653921	0.0274516	0.172268				LGG (n=516)	0.0116247	0.00733066	4.54873e-41	0.109976	0.0806332	3.90486e-18	4.01486e-06	1.18642e-57	0.61665	0.000387996
	LIHC (n=371)	-0.173338	-0.172989	0.436938	0.157732	0.233924	0.630322	0.0872372	0.647535	0.332796	0.129041				LIHC (n=371)	0.0026695	0.00270243	1.02321e-16	0.00689431	3.17365e-05	2.18159e-38	0.150326	5.42323e-41	9.29344e-10	0.0288893
	LUAD (n=515)	-0.128877	-0.0542277	0.40435	0.112079	0.201543	0.329273	-0.0640555	0.518616	0.444821	0.269898				LUAD (n=515)	0.00847819	0.301338	5.88908e-20	0.0232093	1.86981e-05	3.23092e-13	0.215746	3.88044e-34	2.20716e-24	4.29695e-09
	LUSC (n=501)	-0.156836	-0.0622805	0.559287	-0.0223901	0.0906148	0.51807	-0.0335151	0.566363	0.598591	0.419172				LUSC (n=501)	0.0013577	0.238624	2.50209e-39	0.691748	0.0748179	5.43006e-33	0.54459	1.8088e-40	4.20875e-46	7.76713e-21
	MESO (n=87)	0.0731314	0.0741443	0.450707	0.0442338	0.0592336	0.360917	-0.094499	0.648685	0.438159	0.490177				MESO (n=87)	0.581996	0.576889	4.17835e-05	0.74175	0.65987	0.00156123	0.475699	8.24166e-11	7.42329e-05	5.8013e-06
	OV (n=303)	0.0125832	0.0559554	0.490559	0.0483216	0.0562628	0.376423	-0.162147	0.414699	0.37615	0.263979				OV (n=303)	0.858482	0.47027	1.07357e-15	0.530414	0.468485	3.3099e-09	0.0192238	4.1033e-11	3.34546e-09	6.71606e-05
	PAAD (n=179)	0.139035	0.18816	0.535374	0.0736592	0.169495	0.703498	-0.0508306	0.822604	0.677999	0.137955				PAAD (n=179)	0.104739	0.0247077	2.3823e-13	0.428848	0.0442369	7.06136e-26	0.583919	7.7446e-42	1.99132e-23	0.10681
	PCPG (n=181)	-0.100523	-0.0370783	0.404111	0.0813345	0.0815591	0.425293	0.0939479	0.376202	0.369371	-0.00558001				PCPG (n=181)	0.26376	0.695428	2.09303e-07	0.377672	0.377176	3.62058e-08	0.301338	1.75774e-06	2.82067e-06	0.947708
	PRAD (n=498)	0.0980039	0.120814	0.459789	0.12839	0.197581	0.691209	0.219926	0.658682	0.410641	0.020203				PRAD (n=498)	0.0722562	0.0247077	3.05582e-22	0.0166641	0.000130554	4.45433e-58	1.73238e-05	3.38004e-51	1.53874e-17	0.736702
	READ (n=166)	-0.270829	-0.211305	0.614075	0.0847732	0.146264	0.606318	0.0229082	0.733545	0.640369	0.0919342				READ (n=166)	0.0182776	0.0722562	5.12303e-10	0.510291	0.23212	9.66175e-10	0.847332	1.20213e-15	4.74362e-11	0.475699
	SARC (n=260)	-0.0138949	0.00210131	0.49031	0.0706701	0.0893307	0.439667	0.120035	0.529703	0.46764	0.301228				SARC (n=260)	0.847332	0.976403	2.17764e-15	0.348574	0.226947	2.9736e-12	0.092592	3.25126e-18	6.5159e-14	5.03133e-06
	SKCM (n=471)	-0.158585	-0.156852	0.58628	0.000607124	0.0842029	0.565977	0.0168951	0.502015	0.425352	0.481363				SKCM (n=471)	0.00152773	0.00170328	4.7402e-42	0.989673	0.10681	8.3793e-39	0.762767	1.67067e-29	1.22598e-20	6.77914e-27
	SKCM-Metastasis (n=368)	-0.0447922	-0.0431737	0.542152	0.0863239	0.146853	0.548977	0.0325868	0.52596	0.459736	0.516312				SKCM-Metastasis (n=368)	0.486331	0.502668	1.98401e-27	0.14967	0.0112143	3.1113e-28	0.610108	1.31135e-25	4.6136e-19	1.48198e-24
	SKCM-Primary (n=103)	-0.093114	-0.0876082	0.428347	0.0688773	0.143078	0.407655	-0.115185	0.324267	0.346808	0.21183				SKCM-Primary (n=103)	0.441863	0.471245	2.01316e-05	0.57056	0.210691	5.83941e-05	0.322788	0.00194493	0.000837758	0.0537896
	STAD (n=415)	-0.099208	-0.019024	0.565215	0.119131	0.189956	0.622304	-0.0178969	0.635464	0.658773	0.29035				STAD (n=415)	0.082423	0.75809	2.87947e-32	0.0350603	0.000486897	1.22573e-40	0.768944	9.74679e-43	7.0383e-47	3.07307e-08
	TGCT (n=150)	-0.221519	-0.222379	0.533893	0.206968	0.280025	0.582305	0.273425	0.699827	0.475716	0.306844				TGCT (n=150)	0.0135413	0.0131748	1.55508e-11	0.0218178	0.00136255	5.82667e-14	0.00178113	4.77072e-22	4.30091e-09	0.000392348
	THCA (n=509)	-0.169908	-0.093001	0.674972	0.291622	0.376517	0.333195	-0.129844	0.430504	0.559991	0.309076				THCA (n=509)	0.000401584	0.0644699	1.44031e-63	2.14574e-10	4.4793e-17	2.16027e-13	0.00833732	1.61193e-22	2.62565e-40	1.38018e-11
	THYM (n=120)	0.0608617	0.0608617	0.0394702	-0.0969439	0.168435	-0.2281	0.273897	-0.19078	-0.345735	-0.217442				THYM (n=120)	0.587293	0.587293	0.733613	0.384891	0.10681	0.0253694	0.00640275	0.0657228	0.000387996	0.0340265
	UCEC (n=545)	-0.260221	-0.18132	0.382748	0.143075	0.147882	0.533144	0.0248584	0.396705	0.221091	0.160328				UCEC (n=545)	0.0254866	0.130609	0.000561836	0.248515	0.23212	3.03075e-07	0.84143	0.000333785	0.062457	0.190107
	UCS (n=57)	-0.129632	-0.0951821	0.5395	0.287602	0.283152	0.495936	0.0716686	0.491393	0.451701	-0.260889				UCS (n=57)	0.444172	0.575943	8.24276e-05	0.0599941	0.0644699	0.000396012	0.676348	0.000458656	0.00156018	0.0899042
	UVM (n=80)	NA	NA	0.508458	0.19977	0.294716	0.5897	0.0612099	-0.0486396	0.443764	0.24054				UVM (n=80)	NA	NA	6.96746e-06	0.11929	0.017488	5.93754e-08	0.665481	0.733613	0.000138539	0.0577193

## Sheet: M
Coefficients																				Adj.P
	cancer	Macrophage M0_CIBERSORT	Macrophage M0_CIBERSORT-ABS	Macrophage M1_CIBERSORT	Macrophage M1_CIBERSORT-ABS	Macrophage M1_QUANTISEQ	Macrophage M1_XCELL	Macrophage M2_CIBERSORT	Macrophage M2_CIBERSORT-ABS	Macrophage M2_QUANTISEQ	Macrophage M2_TIDE	Macrophage M2_XCELL	Macrophage_EPIC	Macrophage_TIMER	Macrophage_XCELL	Macrophage/Monocyte_MCPCOUNTER					cancer	Macrophage M0_CIBERSORT	Macrophage M0_CIBERSORT-ABS	Macrophage M1_CIBERSORT	Macrophage M1_CIBERSORT-ABS	Macrophage M1_QUANTISEQ	Macrophage M1_XCELL	Macrophage M2_CIBERSORT	Macrophage M2_CIBERSORT-ABS	Macrophage M2_QUANTISEQ	Macrophage M2_TIDE	Macrophage M2_XCELL	Macrophage_EPIC	Macrophage_TIMER	Macrophage_XCELL	Macrophage/Monocyte_MCPCOUNTER
	ACC (n=79)	-0.0724784	-0.0545	0.0795724	0.160705	0.395413	0.17142	0.256541	0.587837	0.358865	-0.32328	0.203825	0.237058	0.512616	0.307496	0.639682					ACC (n=79)	0.575872	0.678658	0.536868	0.199691	0.000789407	0.169981	0.0359513	9.29503e-08	0.00256644	0.0070328	0.0998359	0.053643	6.23479e-06	0.0107296	2.532e-09
	BLCA (n=408)	-0.0443323	0.0280999	0.0585393	0.159967	0.13124	0.328902	0.0989581	0.371444	0.352541	-0.0567012	0.22029	0.338577	0.22756	0.270693	0.21472					BLCA (n=408)	0.428603	0.624343	0.291309	0.00287336	0.0153089	2.37042e-10	0.0705953	4.79917e-13	8.65619e-12	0.306585	3.36504e-05	6.4063e-11	1.77954e-05	2.60163e-07	5.44043e-05
	BRCA (n=1100)	0.00752195	0.17437	0.16992	0.409879	0.515616	0.458864	0.13995	0.669489	0.398095	-0.57253	0.430984	0.588177	0.30093	0.589644	0.677489					BRCA (n=1100)	0.827948	6.55721e-08	1.40221e-07	1.43035e-40	4.12929e-67	9.72187e-52	1.63089e-05	9.38221e-128	3.63275e-38	1.22248e-85	3.98705e-45	2.24679e-91	1.28266e-21	8.05018e-92	1.04625e-131
	BRCA-Basal (n=191)	-0.0240525	0.284497	0.275196	0.569397	0.568823	0.599217	0.0408634	0.609954	0.523896	-0.660354	0.377626	0.60049	0.0894351	0.607568	0.693908					BRCA-Basal (n=191)	0.776017	0.000221887	0.000365731	7.56732e-16	8.15327e-16	8.56984e-18	0.624673	1.52052e-18	3.28187e-13	1.71294e-22	5.32115e-07	7.04844e-18	0.268786	2.25629e-18	1.32162e-25
	BRCA-Her2 (n=82)	-0.00532824	0.291167	0.0427747	0.462715	0.588183	0.555174	0.147443	0.662043	0.35463	-0.516248	0.379803	0.606534	0.393514	0.606699	0.383532					BRCA-Her2 (n=82)	0.967378	0.0170319	0.747427	7.01847e-05	1.12359e-07	7.76238e-07	0.243225	5.67255e-10	0.00307499	6.09708e-06	0.00143178	3.43846e-08	0.000919594	3.41166e-08	0.0012788
	BRCA-LumA (n=568)	0.0495112	0.143454	0.0968743	0.328764	0.482084	0.365106	0.170717	0.659244	0.482898	-0.56588	0.460185	0.575108	0.377132	0.544058	0.719077					BRCA-LumA (n=568)	0.290141	0.0015282	0.0349708	4.88012e-14	1.17075e-30	3.17625e-17	0.000153691	2.58648e-64	9.07021e-31	4.97478e-44	1.07956e-27	9.74772e-46	2.3349e-18	3.4448e-40	1.29443e-81
	BRCA-LumB (n=219)	-0.156308	0.0403787	0.0989565	0.329082	0.469791	0.531438	0.303337	0.725118	0.5188	-0.55952	0.359915	0.546404	0.358391	0.629891	0.709722					BRCA-LumB (n=219)	0.0382993	0.611808	0.197404	5.58062e-06	1.58958e-11	6.50525e-15	3.18482e-05	8.43286e-32	3.66988e-14	1.07692e-16	5.54191e-07	7.56732e-16	6.24953e-07	5.71198e-22	6.05482e-30
	CESC (n=306)	-0.127526	0.055414	0.356172	0.54817	0.303977	0.517186	0.216939	0.591942	0.488626	-0.404496	0.349102	0.628762	0.199264	0.522951	0.509141					CESC (n=306)	0.0424349	0.39005	2.38438e-09	1.81703e-22	4.77685e-07	9.27424e-20	0.000418957	7.84829e-27	1.68963e-17	6.63809e-12	5.19861e-09	4.35567e-31	0.0012426	3.04162e-20	4.23259e-19
	CHOL (n=36)	0.0446765	0.267663	0.044088	0.374631	0.348772	0.319988	-0.186157	0.50534	0.379533	-0.563211	0.219788	0.00702026	0.260247	0.265021	0.353005					CHOL (n=36)	0.817918	0.141246	0.817918	0.0337447	0.0497309	0.073718	0.312988	0.00273937	0.0312518	0.000636373	0.231152	0.968074	0.152411	0.145196	0.0468029
	COAD (n=458)	0.130071	0.597322	0.342195	0.654325	0.374837	0.792558	0.433791	0.812103	0.443045	-0.623932	0.333368	0.847494	0.516896	0.727736	0.8602					COAD (n=458)	0.0389856	3.1715e-27	1.23248e-08	3.83884e-34	3.16117e-10	2.85009e-59	1.34589e-13	2.41123e-64	3.46003e-14	4.16237e-44	3.09886e-08	1.96744e-75	1.33546e-19	1.65158e-45	4.38358e-80
	DLBC (n=48)	-0.0640191	0.249862	0.354025	0.52486	0.376037	0.207456	0.205567	0.631346	0.0267789	-0.478003	-0.0299445	0.191217	-0.227677	0.275287	0.430747					DLBC (n=48)	0.719673	0.13572	0.0295596	0.000636373	0.0199035	0.219419	0.22374	1.64578e-05	0.875297	0.00222131	0.864083	0.259143	0.175669	0.0974165	0.00662119
	ESCA (n=185)	0.0335698	0.284323	0.147173	0.355729	0.300109	0.611935	0.230334	0.592223	0.297556	-0.284912	0.42709	0.663946	0.459594	0.554164	0.549617					ESCA (n=185)	0.684256	0.000174528	0.0595879	1.7423e-06	7.01676e-05	2.70038e-19	0.0026168	7.1277e-18	8.11852e-05	0.000169086	5.02662e-09	1.44743e-23	2.08744e-10	2.15238e-15	4.08242e-15
	GBM (n=153)	-0.161621	-0.153812	-0.0717826	0.0310777	0.426376	0.397315	-0.0222645	0.308057	0.393372	-0.546896	0.169698	0.461922	0.500474	0.414158	0.51849					GBM (n=153)	0.0717387	0.0876261	0.435751	0.745813	3.96138e-07	2.75724e-06	0.816635	0.0003838	3.54972e-06	1.21777e-11	0.058193	2.84642e-08	1.10203e-09	9.03736e-07	2.08744e-10
	HNSC (n=522)	-0.169489	0.262903	0.204978	0.537487	0.359081	0.579998	0.237424	0.727457	0.443081	-0.385309	0.36179	0.740822	0.343167	0.561757	0.611262					HNSC (n=522)	0.000246475	7.08006e-09	7.93988e-06	2.8269e-37	6.34442e-16	1.76515e-44	1.9394e-07	2.08161e-80	2.22448e-24	2.65328e-18	3.69214e-16	8.62051e-85	1.42458e-14	2.93765e-41	1.39808e-50
	HNSC-HPV- (n=422)	-0.14264	0.274937	0.192056	0.501193	0.366942	0.611622	0.323125	0.737501	0.415609	-0.402759	0.396079	0.745356	0.420449	0.608274	0.593699					HNSC-HPV- (n=422)	0.00573893	4.77462e-08	0.00017623	4.23527e-26	9.67863e-14	2.16387e-41	8.89664e-11	2.5557e-68	1.33609e-17	1.60567e-16	5.62162e-16	1.55554e-70	5.17428e-18	7.67388e-41	1.6271e-38
	HNSC-HPV+ (n=98)	-0.0819371	0.294644	0.160796	0.570765	0.345964	0.424498	-0.0923654	0.619517	0.529103	-0.367106	0.143908	0.655747	0.0957485	0.36265	0.666663					HNSC-HPV+ (n=98)	0.478768	0.00676811	0.153474	1.13553e-08	0.00129123	5.60901e-05	0.421619	2.32366e-10	1.93274e-07	0.000603129	0.20359	8.13765e-12	0.40371	0.000707012	2.648e-12
	KICH (n=66)	0.0214169	0.096131	0.158934	0.456789	0.235593	0.436969	0.40329	0.787454	0.483037	-0.476447	0.209832	0.612145	0.56763	0.433239	0.639375					KICH (n=66)	0.874274	0.478929	0.232365	0.000205563	0.0716334	0.000417241	0.00125707	2.12275e-14	7.52912e-05	9.76574e-05	0.110994	1.21172e-07	1.49722e-06	0.000473287	2.11946e-08
	KIRC (n=533)	-0.09149	-0.0704912	0.0826064	0.413695	0.395093	0.421343	0.236634	0.682565	0.554775	-0.434863	0.391274	0.526455	0.453768	0.474916	0.668161					KIRC (n=533)	0.0606449	0.152291	0.0917038	6.82483e-20	4.05973e-18	1.19872e-20	5.24576e-07	4.58821e-63	1.19159e-37	4.89869e-22	8.9932e-18	2.1218e-33	4.1964e-24	1.44649e-26	1.40579e-59
	KIRP (n=290)	-0.0171243	0.0932197	-0.0205302	0.205272	0.469089	0.447307	0.277928	0.695117	0.527102	-0.518443	0.236252	0.505005	0.580706	0.426784	0.498788					KIRP (n=290)	0.807153	0.156782	0.768376	0.00130822	4.83723e-15	1.2016e-13	1.00975e-05	1.19159e-37	2.84013e-19	1.39556e-18	0.000201748	1.43123e-17	5.67252e-24	2.04386e-12	4.09701e-17
	LGG (n=516)	-0.0598981	-0.0587077	0.0509094	0.135335	0.553692	0.656704	0.410049	0.602073	0.654004	-0.580049	0.183737	0.670304	0.41745	0.660344	0.460772					LGG (n=516)	0.21758	0.226521	0.295166	0.00413069	8.46283e-39	5.01975e-59	3.26525e-20	2.36689e-47	2.07155e-58	2.86046e-43	8.65333e-05	2.95018e-62	5.83482e-21	7.93825e-60	8.83126e-26
	LIHC (n=371)	-0.0243903	0.141808	0.0865384	0.492618	0.334998	0.285995	0.140078	0.703524	0.557977	-0.362057	-0.028163	-0.387501	0.510611	0.264404	0.491083					LIHC (n=371)	0.68237	0.0109814	0.128764	7.63084e-22	4.04444e-10	1.29197e-07	0.0120533	1.1835e-51	7.45063e-29	1.04282e-11	0.633844	2.31288e-13	1.27073e-23	1.15703e-06	1.05374e-21
	LUAD (n=515)	0.0906367	0.245026	0.0816785	0.328441	0.378415	0.564975	0.332334	0.721678	0.519131	-0.417806	0.40803	0.66594	0.404699	0.618866	0.547475					LUAD (n=515)	0.054546	7.36154e-08	0.0844939	2.03289e-13	1.08487e-17	7.02762e-42	1.00322e-13	9.09058e-79	1.62788e-34	1.28575e-21	1.37663e-20	4.61813e-63	3.01425e-20	2.92435e-52	6.22026e-39
	LUSC (n=501)	-0.0864629	0.215686	0.149906	0.463466	0.520622	0.657616	0.271801	0.7247	0.534068	-0.533924	0.546271	0.739745	0.255989	0.662393	0.615893					LUSC (n=501)	0.0717387	3.55467e-06	0.00146217	4.7514e-26	1.18631e-33	4.16593e-59	3.58075e-09	3.46892e-77	1.21393e-35	1.26185e-35	1.50394e-37	6.9372e-82	3.02103e-08	3.49288e-60	5.15831e-50
	MESO (n=87)	0.0721384	0.0986011	0.301953	0.453413	0.306231	0.556019	-0.126294	0.51636	0.415846	-0.51972	0.486695	0.543814	0.228852	0.630374	0.630944					MESO (n=87)	0.544431	0.401412	0.00666553	2.23384e-05	0.00587551	6.8664e-08	0.278169	7.8519e-07	0.000122247	6.46629e-07	4.13989e-06	1.4859e-07	0.0439276	2.42435e-10	2.32366e-10
	OV (n=303)	-0.070081	0.0364037	0.0538344	0.268529	0.469453	0.60875	0.355327	0.688289	0.446914	-0.561752	0.498195	0.71708	0.374688	0.622172	0.789842					OV (n=303)	0.299021	0.601589	0.429115	2.94228e-05	1.4046e-14	6.43452e-26	1.73042e-08	2.03512e-35	3.44741e-13	1.75512e-21	1.62197e-16	1.25023e-39	2.33033e-09	2.58452e-27	3.64743e-53
	PAAD (n=179)	-0.0790583	0.207737	0.0576551	0.361741	0.434328	0.516988	0.122294	0.779208	0.705576	-0.459012	0.616751	0.765158	0.475283	0.664625	0.829303					PAAD (n=179)	0.334089	0.00851834	0.486255	2.12002e-06	6.52391e-09	1.22012e-12	0.131169	2.98234e-35	2.50244e-26	6.36418e-10	9.97753e-19	2.56734e-33	1.25396e-10	1.71545e-22	1.64382e-43
	PCPG (n=181)	0.0195937	0.021139	0.157876	0.279201	0.229134	0.381329	0.097014	0.585724	0.384925	-0.353216	0.154081	0.489937	0.499886	0.403372	0.556702					PCPG (n=181)	0.817918	0.807814	0.0514793	0.00039533	0.00395831	6.89757e-07	0.239004	2.94579e-16	5.32115e-07	5.04094e-06	0.057542	4.62449e-11	1.56e-11	1.2962e-07	1.65657e-14
	PRAD (n=498)	-0.049755	0.078293	0.0557978	0.396001	0.168137	0.317607	0.186654	0.670523	0.317119	-0.478956	0.111801	0.55873	0.36827	0.262094	0.284728					PRAD (n=498)	0.340901	0.131149	0.285149	1.4764e-16	0.000844277	8.3762e-11	0.000202409	1.9757e-54	8.89664e-11	1.52115e-24	0.0288774	1.16241e-34	2.41228e-14	1.17264e-07	7.42476e-09
	READ (n=166)	0.106344	0.568106	0.151526	0.464402	0.36168	0.621976	0.43915	0.747777	0.344472	-0.562398	0.344225	0.797704	0.465012	0.542072	0.786387					READ (n=166)	0.347429	1.13553e-08	0.177313	6.999e-06	0.00068258	1.48225e-10	2.52713e-05	8.2593e-17	0.00128001	1.5659e-12	0.00128861	2.00849e-20	6.79178e-06	7.09456e-08	1.60499e-19
	SARC (n=260)	-0.196268	-0.0912469	0.272916	0.423223	0.500045	0.58928	0.213351	0.699468	0.516214	-0.517766	0.410422	0.485715	0.342006	0.551628	0.728165					SARC (n=260)	0.00286107	0.178535	2.59509e-05	1.30012e-11	2.46014e-16	1.56535e-23	0.00116466	2.8381e-36	1.71705e-17	1.33609e-17	6.28228e-11	2.29706e-15	8.68805e-08	3.13808e-20	1.37221e-40
	SKCM (n=471)	-0.0834391	0.237437	0.208108	0.532626	0.434445	0.659043	0.0171573	0.669001	0.479406	-0.560778	0.239996	0.536827	0.18101	0.589587	0.772063					SKCM (n=471)	0.0898891	5.32497e-07	1.25204e-05	5.28404e-34	8.10956e-22	5.08138e-57	0.742992	2.79556e-59	6.92121e-27	2.8225e-38	4.00162e-07	1.29812e-34	0.000159631	4.42629e-43	1.56847e-89
	SKCM-Metastasis (n=368)	-0.126671	0.195299	0.201457	0.51881	0.356971	0.605328	0.0244293	0.641756	0.486388	-0.513882	0.171519	0.529366	0.0818271	0.519374	0.713367					SKCM-Metastasis (n=368)	0.021974	0.000336238	0.000212327	4.45381e-25	1.15674e-11	7.12425e-36	0.678658	1.86813e-41	8.83065e-22	1.51163e-24	0.00170107	3.16646e-26	0.145458	3.896e-25	4.39227e-55
	SKCM-Primary (n=103)	-0.202134	0.00445089	0.0998591	0.312327	0.439496	0.543379	0.16868	0.588242	0.252621	-0.516485	0.204034	0.359688	0.30209	0.483763	0.754462					SKCM-Primary (n=103)	0.0514793	0.967378	0.347429	0.00197316	6.68643e-06	7.93466e-09	0.107287	1.95213e-10	0.0136201	5.74696e-08	0.0494094	0.00031677	0.00281752	4.97195e-07	2.06753e-19
	STAD (n=415)	-0.00970145	0.275933	0.0697299	0.405517	0.272579	0.606451	0.243122	0.712045	0.5725	-0.481817	0.491676	0.673563	0.569107	0.608589	0.759344					STAD (n=415)	0.863637	9.6584e-08	0.2006	6.15681e-16	1.39313e-07	1.70379e-38	3.00372e-06	1.35875e-58	1.49916e-33	9.39145e-23	8.87537e-24	2.73001e-50	4.30643e-33	8.16557e-39	8.87569e-71
	TGCT (n=150)	0.203746	0.476945	0.311997	0.67694	0.552892	0.479126	-0.0568909	0.354437	0.574305	-0.594396	0.200894	0.498963	0.422273	0.482695	0.686493					TGCT (n=150)	0.0172926	2.33033e-09	0.00018934	1.98559e-20	1.04189e-12	1.91571e-09	0.528024	1.80741e-05	8.12919e-14	6.22237e-15	0.0190416	2.99292e-10	1.95342e-07	1.38147e-09	3.47387e-21
	THCA (n=509)	0.0702289	0.277964	0.424623	0.566828	0.461065	0.502568	-0.109411	0.711949	0.497352	-0.642492	0.133909	0.482445	0.161721	0.50637	0.492508					THCA (n=509)	0.142426	9.69121e-10	3.99517e-22	8.54323e-42	2.54829e-26	8.64148e-32	0.0201345	4.96969e-75	4.6328e-31	6.29568e-57	0.00413261	4.84314e-29	0.00050552	2.5102e-32	2.12199e-30
	THYM (n=120)	-0.0219571	0.0169966	0.432268	0.56812	0.321718	0.201232	0.369833	0.5263	0.468294	-0.505199	0.284848	0.512135	0.283485	0.208845	0.693342					THYM (n=120)	0.829651	0.86704	2.54119e-06	8.85681e-11	0.000675475	0.0389856	7.75597e-05	3.45714e-09	2.55713e-07	1.83027e-08	0.00281752	1.07453e-08	0.00294513	0.031903	2.98439e-17
	UCEC (n=545)	0.0722106	0.274568	0.288414	0.40444	0.422754	0.319926	0.109678	0.498281	0.37623	-0.520432	0.327179	0.543331	0.350108	0.408371	0.59191					UCEC (n=545)	0.536868	0.0126169	0.00853451	0.000149644	6.7354e-05	0.00325652	0.338989	1.43226e-06	0.000460508	4.09365e-21	0.00261612	9.22913e-08	0.00120623	0.000126187	2.83371e-09
	UCS (n=57)	-0.243904	0.00673101	0.328622	0.415533	0.166474	0.547103	0.36174	0.610644	0.395705	-0.414448	0.0610766	0.580812	0.497331	0.394777	0.432239					UCS (n=57)	0.093903	0.967378	0.0209658	0.00275351	0.261383	3.75197e-05	0.0102808	2.17788e-06	0.00455128	0.00281752	0.692831	8.89338e-06	0.00023615	0.00464999	0.001743
	UVM (n=80)	-0.176152	-0.00497242	0.330185	0.411218	0.396166	0.392021	0.0367138	0.690228	0.394673	-0.555846	0.455517	0.305674	0.263072	0.536057	0.714028					UVM (n=80)	0.146393	0.967378	0.00455128	0.000314818	0.0005452	0.000631347	0.775811	9.96129e-12	0.000575041	2.98974e-07	5.24158e-05	0.0090895	0.0266685	9.326e-07	8.46303e-13

## Sheet: Neu
Coefficients									Adj.P
	cancer	Neutrophil_CIBERSORT	Neutrophil_CIBERSORT-ABS	Neutrophil_MCPCOUNTER	Neutrophil_QUANTISEQ	Neutrophil_TIMER	Neutrophil_XCELL			cancer	Neutrophil_CIBERSORT	Neutrophil_CIBERSORT-ABS	Neutrophil_MCPCOUNTER	Neutrophil_QUANTISEQ	Neutrophil_TIMER	Neutrophil_XCELL
	ACC (n=79)	0.273092	0.295333	0.258058	0.187688	0.294941	0.226643			ACC (n=79)	0.0364942	0.0238843	0.0483363	0.16496	0.0239121	0.0869315
	BLCA (n=408)	0.0695708	0.102576	0.0846997	0.134212	0.176102	0.00230679			BLCA (n=408)	0.251318	0.0801069	0.155511	0.0214253	0.00191999	0.975933
	BRCA (n=1100)	0.165032	0.181552	0.0866537	0.140437	0.624901	0.0587998			BRCA (n=1100)	8.32888e-07	4.54659e-08	0.0142028	3.51509e-05	2.14853e-106	0.0997685
	BRCA-Basal (n=191)	0.06101	0.0771691	0.290496	0.14332	0.619949	0.0559174			BRCA-Basal (n=191)	0.509072	0.398105	0.000317228	0.0937124	7.71786e-19	0.545877
	BRCA-Her2 (n=82)	0.261778	0.274434	-0.0877355	0.183123	0.614215	-0.101665			BRCA-Her2 (n=82)	0.0469654	0.0364942	0.545877	0.176933	5.19681e-08	0.479766
	BRCA-LumA (n=568)	0.122445	0.138215	0.135938	0.136701	0.694957	0.0348403			BRCA-LumA (n=568)	0.0124314	0.00428491	0.00490445	0.0046712	4.10875e-74	0.512931
	BRCA-LumB (n=219)	0.261705	0.276588	-0.0144614	0.171615	0.635396	0.168199			BRCA-LumB (n=219)	0.00073398	0.000319559	0.902623	0.0336285	5.01514e-22	0.0364942
	CESC (n=306)	0.133015	0.181994	0.12147	0.238386	0.619926	0.0836102			CESC (n=306)	0.047541	0.00581522	0.0730169	0.00020655	1.18172e-29	0.229595
	CHOL (n=36)	0.134296	0.271224	0.0186925	0.0145935	0.266177	0.196311			CHOL (n=36)	0.525332	0.168654	0.942734	0.957732	0.176032	0.335599
	COAD (n=458)	0.468946	0.513486	0.518755	0.299186	0.787171	0.380953			COAD (n=458)	1.70487e-15	7.24724e-19	2.7322e-19	1.97708e-06	1.03886e-57	3.85273e-10
	DLBC (n=48)	0.0105135	0.0408706	0.580516	0.00651227	0.612181	0.067654			DLBC (n=48)	0.96412	0.864853	0.000223684	0.975933	7.7418e-05	0.751178
	ESCA (n=185)	0.0644078	0.123458	0.0696992	-0.00573405	0.332202	-0.147002			ESCA (n=185)	0.475981	0.147447	0.445768	0.959171	2.11234e-05	0.0800952
	GBM (n=153)	0.162547	0.232319	0.242301	0.0990727	0.570093	0.0750743			GBM (n=153)	0.0919775	0.0142028	0.0104648	0.327058	2.93359e-12	0.472163
	HNSC (n=522)	0.038174	0.13788	0.210121	0.292388	0.718495	-0.0391016			HNSC (n=522)	0.480619	0.00541546	1.13682e-05	2.41534e-10	2.16831e-77	0.474074
	HNSC-HPV- (n=422)	0.0715782	0.175837	0.226122	0.338188	0.709915	-0.0350811			HNSC-HPV- (n=422)	0.215139	0.00119621	2.03314e-05	2.67634e-11	5.6763e-61	0.563479
	HNSC-HPV+ (n=98)	-0.0160286	0.0401631	0.235555	0.123278	0.661778	0.165581			HNSC-HPV+ (n=98)	0.915979	0.780476	0.0469654	0.327058	1.2776e-11	0.176032
	KICH (n=66)	0.231554	0.27131	0.344933	0.277095	0.473591	-0.0162384			KICH (n=66)	0.0997685	0.0498913	0.0116977	0.0460662	0.000221354	0.928937
	KIRC (n=533)	0.348973	0.396746	0.27154	0.308877	0.728243	0.0944781			KIRC (n=533)	1.02195e-13	7.53541e-18	1.80849e-08	8.42631e-11	1.44156e-75	0.072217
	KIRP (n=290)	0.256182	0.315208	0.11212	0.165941	0.67164	0.0368326			KIRP (n=290)	0.000109612	1.1141e-06	0.11133	0.0168915	4.98428e-34	0.635691
	LGG (n=516)	0.166499	0.210685	0.0579497	NA	0.751343	0.255047			LGG (n=516)	0.000755232	1.43645e-05	0.278124	NA	6.90339e-86	8.26128e-08
	LIHC (n=371)	0.0936614	0.149104	0.126147	0.150107	0.365878	0.0315917			LIHC (n=371)	0.125366	0.0127329	0.036483	0.012325	1.70568e-11	0.635829
	LUAD (n=515)	0.207381	0.298623	0.112147	0.152315	0.622293	0.0669475			LUAD (n=515)	1.43645e-05	8.87134e-11	0.0260893	0.00191999	9.18705e-53	0.195911
	LUSC (n=501)	0.298914	0.391905	0.192814	0.221286	0.584596	0.194481			LUSC (n=501)	1.76647e-10	5.8069e-18	8.09654e-05	4.76162e-06	9.14882e-44	7.06483e-05
	MESO (n=87)	-0.0191661	0.0177473	-0.100701	0.214619	0.552606	-0.101155			MESO (n=87)	0.908988	0.912637	0.449394	0.0800397	2.12187e-07	0.449029
	OV (n=303)	0.14778	0.175301	0.246867	-0.0266364	0.622296	0.0419935			OV (n=303)	0.0364942	0.0127329	0.000262925	0.751178	5.76581e-27	0.58783
	PAAD (n=179)	0.186436	0.243101	0.180253	0.203311	0.77755	0.0429858			PAAD (n=179)	0.0291289	0.00364149	0.0353007	0.0169338	1.19767e-34	0.653201
	PCPG (n=181)	0.231377	0.242843	0.269632	0.0700955	0.391012	0.18558			PCPG (n=181)	0.00640235	0.00415913	0.00122525	0.456462	8.51485e-07	0.0322859
	PRAD (n=498)	0.194954	0.198252	0.103049	0.169982	0.664252	0.153676			PRAD (n=498)	0.000207791	0.000161528	0.0612729	0.00141651	8.35725e-53	0.00433463
	READ (n=166)	0.448962	0.472217	0.438867	0.340852	0.672187	0.217714			READ (n=166)	3.55158e-05	1.13682e-05	5.82942e-05	0.00277744	3.22582e-12	0.0670402
	SARC (n=260)	0.158311	0.16924	0.238119	-0.0313638	0.617219	0.0578067			SARC (n=260)	0.0269229	0.0176921	0.000532027	0.7056	6.51625e-26	0.456462
	SKCM (n=471)	-0.0666328	-0.0612871	0.0493907	-0.000920352	0.619448	0.058373			SKCM (n=471)	0.216623	0.259285	0.375287	0.988482	1.95575e-48	0.284318
	SKCM-Metastasis (n=368)	0.00842761	0.0107994	0.0698696	-0.0103011	0.595792	0.106399			SKCM-Metastasis (n=368)	0.912637	0.902623	0.259041	0.903563	3.4643e-34	0.0759574
	SKCM-Primary (n=103)	0.143342	0.153995	0.0698094	-0.0708718	0.532968	0.0340355			SKCM-Primary (n=103)	0.213035	0.176032	0.563479	0.561234	4.54659e-08	0.804877
	STAD (n=415)	0.260513	0.328545	0.280226	0.190369	0.674009	0.128047			STAD (n=415)	1.26051e-06	3.43271e-10	1.49301e-07	0.000583893	3.79675e-50	0.0260893
	TGCT (n=150)	-0.186099	-0.186099	0.181083	-0.158982	0.620538	0.09094			TGCT (n=150)	0.0438208	0.0438208	0.0491379	0.0873169	4.74825e-16	0.353101
	THCA (n=509)	0.118566	0.141411	0.0456745	0.0828229	0.56256	-0.0802035			THCA (n=509)	0.0190071	0.00446772	0.399147	0.104818	8.2456e-41	0.117534
	THYM (n=120)	0.0163956	0.0162259	0.54527	0.0414924	0.232311	0.295484			THYM (n=120)	0.908988	0.908988	1.76803e-09	0.740261	0.0260893	0.00364149
	UCEC (n=545)	0.260124	0.264479	0.0417818	0.0708951	0.439386	0.212729			UCEC (n=545)	0.0288848	0.0260893	0.77356	0.58783	7.00104e-05	0.0773507
	UCS (n=57)	0.160674	0.164303	0.327876	0.543868	0.234302	-0.238185			UCS (n=57)	0.327058	0.318323	0.0324072	9.15119e-05	0.137212	0.129924
	UVM (n=80)	-0.0374121	-0.0374121	0.441019	0.143777	-0.000983509	0.157303			UVM (n=80)	0.811155	0.811155	0.000203435	0.284318	0.993227	0.237417
