# Supplementary material for: Tumor Derived SIGLEC Family Genes May Play Roles in Tumor Genesis, Progression, and Immune Microenvironment Regulation
Source: Front Oncol. 2020 Nov 9;10:586820. doi: 10.3389/fonc.2020.586820 (PMC7681003; doi:10.3389/fonc.2020.586820)
Supplement: Supplementary file 6 [file Table_6.xlsx]

## Sheet: B cell
Coefficients																			Adj.P
	cancer	B cell memory_CIBERSORT	B cell memory_CIBERSORT-ABS	B cell memory_XCELL	B cell naive_CIBERSORT	B cell naive_CIBERSORT-ABS	B cell naive_XCELL	B cell plasma_CIBERSORT	B cell plasma_CIBERSORT-ABS	B cell plasma_XCELL	B cell_EPIC	B cell_MCPCOUNTER	B cell_QUANTISEQ	B cell_TIMER	B cell_XCELL	Class-switched memory B cell_XCELL				cancer	B cell memory_CIBERSORT	B cell memory_CIBERSORT-ABS	B cell memory_XCELL	B cell naive_CIBERSORT	B cell naive_CIBERSORT-ABS	B cell naive_XCELL	B cell plasma_CIBERSORT	B cell plasma_CIBERSORT-ABS	B cell plasma_XCELL	B cell_EPIC	B cell_MCPCOUNTER	B cell_QUANTISEQ	B cell_TIMER	B cell_XCELL	Class-switched memory B cell_XCELL
	ACC (n=79)	0.119037	0.117066	-0.0498673	-0.118282	-0.0442056	-0.0289903	-0.0217818	0.0856731	0.137274	0.0824163	0.205941	-0.0275724	0.228825	-0.0886719	0.0250161				ACC (n=79)	0.446925	0.45371	0.788212	0.449192	0.81652	0.882668	0.90462	0.606571	0.362078	0.620579	0.142419	0.88574	0.0993638	0.596938	0.894472
	BLCA (n=408)	0.0656966	0.095509	-0.0407594	0.284845	0.287225	0.0876945	0.0468654	0.165501	-0.00856642	0.175732	0.313819	0.199316	-0.088833	0.0149031	0.0757482				BLCA (n=408)	0.315305	0.123358	0.574479	1.93563e-07	1.5003e-07	0.159584	0.501132	0.00460288	0.917632	0.00235056	7.11385e-09	0.000441597	0.154461	0.86029	0.233318
	BRCA (n=1100)	-0.00650017	0.0115979	0.0210797	0.170765	0.310718	0.135477	-0.0428513	0.092621	-0.143863	0.174069	0.288674	0.384382	0.052068	0.0675954	0.150236				BRCA (n=1100)	0.894472	0.818653	0.638984	4.13433e-07	4.66359e-22	7.69788e-05	0.27448	0.0100044	2.57138e-05	2.37614e-07	5.22886e-19	3.80407e-34	0.17049	0.0684795	1.03076e-05
	BRCA-Basal (n=191)	0.271125	0.33359	0.260662	0.194661	0.33938	0.411058	-0.112392	0.0712573	0.187097	0.440154	0.514774	0.475172	0.161826	0.383295	0.365816				BRCA-Basal (n=191)	0.00103919	3.21294e-05	0.00173926	0.0255647	2.31191e-05	1.33578e-07	0.223079	0.47852	0.0325682	1.11115e-08	5.39186e-12	3.77599e-10	0.0684465	1.10477e-06	3.84024e-06
	BRCA-Her2 (n=82)	-0.0627508	-0.0314693	0.187472	0.126779	0.271994	0.16193	-0.0237121	0.0400067	0.0717752	0.184538	0.263108	0.355869	0.0305438	0.262614	0.307461				BRCA-Her2 (n=82)	0.722066	0.876243	0.190295	0.412274	0.046602	0.270711	0.897098	0.835439	0.680671	0.198424	0.054751	0.00649906	0.876371	0.0551712	0.0223612
	BRCA-LumA (n=568)	-0.0581024	-0.0389181	0.0616238	0.158422	0.345999	0.166315	-0.0391064	0.133656	-0.173957	0.16978	0.261575	0.435714	-0.0128727	0.0740907	0.0948105				BRCA-LumA (n=568)	0.287938	0.508562	0.254768	0.00104253	1.14025e-14	0.000525231	0.506591	0.00690349	0.000267654	0.000395379	1.37116e-08	1.14335e-23	0.856586	0.159584	0.0657677
	BRCA-LumB (n=219)	0.112404	0.114867	0.085692	-0.0481802	0.060895	0.129969	0.076067	0.189544	-0.0343874	0.219138	0.293196	0.310066	-0.0819427	0.119542	0.0635341				BRCA-LumB (n=219)	0.198424	0.187185	0.348946	0.638984	0.537641	0.129742	0.419484	0.0220681	0.752481	0.00674422	0.000149887	5.355e-05	0.376262	0.167272	0.511821
	CESC (n=306)	-0.0320299	-0.0080029	-0.101099	0.0742804	0.123027	0.0649693	0.0603263	0.175889	-0.119492	0.217914	0.25429	0.215474	0.0569814	0.0112902	-0.00561576				CESC (n=306)	0.718975	0.929015	0.159584	0.324276	0.0812236	0.403684	0.447694	0.0096039	0.0920318	0.000915149	7.71185e-05	0.00105168	0.476601	0.904366	0.945309
	CHOL (n=36)	0.00236258	0.0917668	0.355077	0.0870308	0.257611	0.206039	0.353257	0.447775	0.361298	0.755602	0.417254	0.432139	0.504694	0.44216	0.0476454				CHOL (n=36)	0.995633	0.722066	0.0746669	0.737155	0.21742	0.346502	0.0755786	0.0188071	0.0684465	9.65463e-07	0.0312077	0.0243919	0.00608971	0.0205946	0.86987
	COAD (n=458)	0.22055	0.243727	0.173988	-0.0223398	0.213193	-0.0423876	0.0428562	0.296876	0.0679563	0.503796	0.587321	0.435558	0.00687577	0.270061	0.147976				COAD (n=458)	0.000812843	0.000178596	0.0108084	0.817124	0.00127729	0.616443	0.612899	3.07214e-06	0.376262	1.13841e-17	4.08908e-25	6.3297e-13	0.934553	2.66531e-05	0.0335588
	DLBC (n=48)	0.00124971	0.232846	0.222089	0.213893	0.252114	0.0622706	0.326174	0.317022	0.100345	0.0572618	0.117096	0.309614	0.0381022	0.124523	0.304617				DLBC (n=48)	0.995792	0.227434	0.2551	0.27731	0.186316	0.806453	0.0755786	0.0859942	0.66838	0.825296	0.602501	0.0951645	0.883732	0.576214	0.101555
	ESCA (n=185)	0.130899	0.149794	0.144445	0.207504	0.344113	0.208619	-0.0192965	0.166851	0.0306652	0.413984	0.475961	0.46865	0.349991	0.260933	0.131201				ESCA (n=185)	0.141762	0.0880256	0.101676	0.0142168	1.16219e-05	0.0137442	0.876371	0.0541459	0.793952	6.17425e-08	1.81376e-10	3.60963e-10	7.84183e-06	0.00138291	0.140939
	GBM (n=153)	-0.0204533	-0.0191331	0.114999	0.0079647	0.0331669	-0.0500759	-0.0495342	-0.0254434	-0.0808927	-0.00644482	0.0806214	-0.0632213	-0.0176665	-0.019808	0.0294348				GBM (n=153)	0.883732	0.889618	0.278947	0.945309	0.806622	0.689952	0.69234	0.856586	0.478383	0.954739	0.47852	0.600076	0.894472	0.88574	0.832693
	HNSC (n=522)	-0.00556283	0.0424316	0.193924	0.292647	0.331089	0.181991	0.0322292	0.320552	0.126125	0.464055	0.572158	0.52578	-0.135947	0.330631	0.255921				HNSC (n=522)	0.933152	0.478383	6.38729e-05	3.77599e-10	7.89969e-13	0.000194625	0.609865	4.81739e-12	0.0139924	9.07877e-26	2.40662e-41	3.80407e-34	0.00739012	8.36599e-13	6.79578e-08
	HNSC-HPV- (n=422)	-0.0658312	-0.0272408	0.138673	0.294407	0.327279	0.114764	0.0157667	0.273899	0.0564124	0.446205	0.562393	0.503562	-0.157053	0.296425	0.209632				HNSC-HPV- (n=422)	0.289087	0.711496	0.0149067	1.65752e-08	2.23354e-10	0.0478534	0.844759	1.88921e-07	0.376262	2.1583e-19	1.17123e-32	2.78469e-25	0.00514189	1.32669e-08	9.8861e-05
	HNSC-HPV+ (n=98)	0.138763	0.203426	0.252308	0.217082	0.288035	0.394692	0.127969	0.409437	0.226845	0.446998	0.509373	0.512533	-0.000790772	0.345404	0.353931				HNSC-HPV+ (n=98)	0.294964	0.104969	0.0390751	0.0814751	0.0167489	0.000473621	0.34292	0.00026047	0.068021	5.04518e-05	2.02212e-06	1.71285e-06	0.995792	0.00298708	0.00222473
	KICH (n=66)	0.0198709	0.0198709	0.0174939	-0.0262188	0.239985	0.240121	-0.196252	0.0376351	0.0412778	-0.0270834	0.117212	-0.0288883	0.53299	0.165193	0.127696				KICH (n=66)	0.917632	0.917632	0.928688	0.894472	0.102518	0.102518	0.193652	0.856586	0.837597	0.894472	0.480054	0.88574	2.40967e-05	0.289087	0.440746
	KIRC (n=533)	-0.0833447	-0.0763902	-0.0271617	0.207549	0.278395	-0.0713611	-0.016203	0.247712	-0.264032	0.253149	0.306631	0.411129	-0.103197	-0.115031	-0.0214486				KIRC (n=533)	0.131818	0.170897	0.689952	3.26338e-05	1.09688e-08	0.20436	0.831116	4.74001e-07	6.79667e-08	2.52443e-07	2.0164e-10	9.43259e-19	0.0568443	0.0325682	0.762994
	KIRP (n=290)	-0.10671	-0.0272359	0.0385656	0.00826052	0.061544	-0.0159578	0.0244153	0.188672	-0.177881	0.0580761	0.27525	0.294118	0.161335	0.0811009	0.324055				KIRP (n=290)	0.152021	0.777247	0.673212	0.929015	0.45371	0.876371	0.80497	0.00691893	0.0117572	0.480054	3.33915e-05	8.09225e-06	0.0242966	0.294866	6.61335e-07
	LGG (n=516)	-0.109655	-0.10255	0.0119302	-0.0377355	0.0308211	0.040225	-0.0157134	0.0836831	0.0685923	0.196359	0.0365165	0.224252	-0.00532677	0.0492393	0.0321718				LGG (n=516)	0.0381499	0.0538559	0.876371	0.546015	0.63472	0.5115	0.832693	0.123467	0.21656	6.56766e-05	0.56262	3.98096e-06	0.933992	0.404764	0.61641
	LIHC (n=371)	0.0903732	0.106027	0.102994	0.0390303	0.177145	0.156876	0.0675263	0.137671	0.0865576	0.115163	0.361754	0.320268	0.167502	0.123159	0.0925664				LIHC (n=371)	0.160202	0.0953306	0.104969	0.606356	0.00308519	0.0100044	0.317608	0.0264959	0.181358	0.068021	5.57026e-11	1.07025e-08	0.0056426	0.0486561	0.150907
	LUAD (n=515)	0.179589	0.253133	0.0671769	0.0271407	0.128298	0.146822	-0.198682	0.0265411	-0.10612	0.228041	0.317094	0.337172	0.101612	0.233732	0.242064				LUAD (n=515)	0.000236522	9.37575e-08	0.218767	0.680378	0.0121901	0.00345773	4.00175e-05	0.687146	0.0415635	1.83382e-06	7.82809e-12	2.59544e-13	0.0524804	9.6372e-07	3.62953e-07
	LUSC (n=501)	0.157886	0.197119	0.211701	0.140077	0.23943	0.207199	-0.00536461	0.256577	0.111008	0.406751	0.442334	0.392906	0.189156	0.297141	0.277731				LUSC (n=501)	0.00181428	6.29516e-05	1.56009e-05	0.00649906	7.77589e-07	2.47956e-05	0.933992	1.00946e-07	0.0359608	6.22779e-19	1.31875e-22	1.21712e-17	0.00013195	3.77599e-10	6.64699e-09
	MESO (n=87)	0.157214	0.208153	0.245376	0.214488	0.257355	0.224388	-0.0785273	0.0202079	0.107519	0.332959	0.410969	0.265774	0.199124	0.201514	0.279606				MESO (n=87)	0.238006	0.104969	0.0516925	0.0951645	0.0397363	0.0781949	0.609865	0.90462	0.455726	0.00574514	0.000354959	0.0335588	0.123467	0.119265	0.0243919
	OV (n=303)	0.0654909	0.0793253	0.0717162	-0.0258424	0.0155912	0.120603	-0.0215331	0.0471208	0.106366	0.165667	0.241112	0.0472483	-0.175364	0.116219	0.0383883				OV (n=303)	0.431265	0.317608	0.376262	0.794842	0.882668	0.107242	0.833961	0.598909	0.160202	0.0227967	0.000451288	0.598626	0.0149959	0.123358	0.680378
	PAAD (n=179)	-0.00896075	0.0564861	0.215157	0.203919	0.289285	0.171961	-0.0372245	0.240694	-0.139318	0.32614	0.435926	0.381748	0.16263	0.292063	0.204376				PAAD (n=179)	0.933992	0.600076	0.0132113	0.0198282	0.000457468	0.0531855	0.747128	0.00482032	0.125378	5.87624e-05	2.13872e-08	1.57919e-06	0.069211	0.000398099	0.0196423
	PCPG (n=181)	0.015601	0.0226984	0.0413809	-0.00761	0.0943819	-0.119321	-0.119492	0.13504	-0.133115	0.187564	0.217071	0.0599959	0.356125	0.0727641	-0.0259353				PCPG (n=181)	0.896693	0.856586	0.718975	0.945309	0.333394	0.202548	0.202217	0.144465	0.15106	0.0359389	0.0134946	0.57924	1.18954e-05	0.47852	0.835439
	PRAD (n=498)	-0.0117429	0.00336423	0.0567396	0.204552	0.40896	0.0408867	-0.0161072	0.254415	-0.122606	0.430032	0.316428	0.406592	0.00625811	0.0469188	-0.089307				PRAD (n=498)	0.883732	0.958235	0.363231	0.000108498	8.00477e-17	0.540721	0.837597	9.18195e-07	0.0305667	1.06847e-18	4.11362e-10	1.25043e-16	0.931333	0.471912	0.125108
	READ (n=166)	0.0160137	0.0533862	0.00808766	0.183637	0.344875	-0.00486532	-0.139545	0.153721	0.0581227	0.374553	0.492608	0.459053	0.261261	0.175156	0.129866				READ (n=166)	0.92082	0.737155	0.954739	0.14635	0.0028756	0.971798	0.289466	0.234337	0.711496	0.000973574	4.40104e-06	2.58663e-05	0.0316559	0.167272	0.33041
	SARC (n=260)	0.0292049	0.0473687	0.123747	0.079717	0.169546	0.0335027	-0.0393254	0.0354378	-0.0581703	0.255574	0.35013	0.208462	0.155355	0.0987968	0.0995121				SARC (n=260)	0.763625	0.600076	0.102185	0.320417	0.0208395	0.723017	0.676197	0.70828	0.496287	0.000211919	1.43197e-07	0.00340103	0.0359035	0.202217	0.198476
	SKCM (n=471)	0.0977101	0.189145	0.338871	0.253328	0.325226	0.364601	0.0762836	0.219346	0.23068	0.354422	0.416191	0.465672	0.11165	0.380778	0.373979				SKCM (n=471)	0.0750827	0.000189991	1.52109e-12	2.79601e-07	1.38673e-11	1.63237e-14	0.173755	1.14844e-05	3.47597e-06	1.09897e-13	5.05233e-19	3.07383e-24	0.0389717	7.18866e-16	2.75206e-15
	SKCM-Metastasis (n=368)	0.135322	0.226627	0.32722	0.234856	0.31241	0.34804	-0.00506651	0.157138	0.164406	0.324529	0.392084	0.483211	0.129151	0.371289	0.345946				SKCM-Metastasis (n=368)	0.0271368	7.1052e-05	2.84934e-09	3.65408e-05	1.63118e-08	1.98058e-10	0.945309	0.00882974	0.00591499	3.98885e-09	3.28621e-13	1.64898e-20	0.0357958	7.38322e-12	2.46297e-10
	SKCM-Primary (n=103)	-0.115121	-0.0627349	0.168533	0.179047	0.22835	0.263555	0.178633	0.238377	0.194366	0.187267	0.23926	0.236254	-0.00654484	0.139248	0.233954				SKCM-Primary (n=103)	0.363869	0.66799	0.156774	0.129313	0.0467904	0.0198282	0.129742	0.0368245	0.0973277	0.110471	0.0361856	0.0388184	0.959136	0.2551	0.0406417
	STAD (n=415)	0.309512	0.343565	0.336838	0.128793	0.368297	0.251186	0.0487051	0.22523	0.00822117	0.552163	0.602882	0.571229	0.221633	0.385807	0.292437				STAD (n=415)	7.11385e-09	7.98167e-11	1.98554e-10	0.0300994	1.96806e-12	3.98096e-06	0.476601	4.30471e-05	0.917632	1.07088e-29	2.13169e-36	3.31091e-32	5.87624e-05	1.25951e-13	5.39709e-08
	TGCT (n=150)	0.113036	0.124132	0.254965	0.139024	0.374839	0.230362	0.169987	0.307816	0.166431	0.361886	0.527581	0.251588	0.170766	0.247106	0.203746				TGCT (n=150)	0.269345	0.21656	0.00571781	0.159584	1.47602e-05	0.0138264	0.0791043	0.000535352	0.0867115	3.15376e-05	8.43255e-11	0.00643483	0.0778059	0.00746315	0.032476
	THCA (n=509)	0.223372	0.240268	0.138667	-0.120436	-0.0379186	0.0855409	-0.223957	0.0230461	-0.259607	0.109228	0.241746	0.0970223	-0.224959	0.229556	0.385291				THCA (n=509)	3.47597e-06	5.10641e-07	0.00648127	0.0204462	0.538887	0.109917	3.30494e-06	0.732392	4.89537e-08	0.0368245	4.31957e-07	0.0676313	2.99024e-06	1.76955e-06	2.55128e-17
	THYM (n=120)	0.056756	0.194566	0.269617	0.314844	0.322809	0.214617	-0.0146704	0.042715	-0.0275077	0.40631	0.237334	0.204634	-0.138856	0.209615	0.305333				THYM (n=120)	0.680378	0.0755786	0.0101985	0.00204544	0.00147891	0.047078	0.917632	0.763625	0.856586	3.15273e-05	0.0268536	0.0599006	0.222207	0.0531855	0.0029708
	UCEC (n=545)	0.0144194	0.0227271	0.206434	-0.0341446	0.0445736	0.0066171	0.120986	0.252355	0.0537068	0.413123	0.419298	0.246121	0.261112	0.263378	0.0616995				UCEC (n=545)	0.929015	0.894472	0.102185	0.844759	0.792318	0.960818	0.376262	0.0402114	0.737155	0.000244932	0.000191169	0.046602	0.0335588	0.0322365	0.694042
	UCS (n=57)	-0.174366	-0.174177	-0.138258	0.224292	0.249986	0.0970501	0.000254427	0.0773492	-0.0676081	0.193402	0.255438	-0.0555645	-0.0592737	-0.0637707	-0.0122599				UCS (n=57)	0.317608	0.317608	0.45371	0.178328	0.12836	0.620756	0.998557	0.70828	0.747641	0.258239	0.119793	0.80237	0.787505	0.763625	0.947949
	UVM (n=80)	-0.150522	-0.129861	0.0667925	-0.0925956	-0.0184059	-0.0680881	0.113622	0.420684	0.262568	0.287049	0.238751	0.00135704	-0.0926247	0.443135	0.34774				UVM (n=80)	0.291353	0.376262	0.691817	0.560473	0.917632	0.687146	0.45371	0.000506396	0.0467914	0.0284215	0.0747821	0.995633	0.560473	0.000213234	0.00597828

## Sheet: CD4 T
Coefficients																			Adj.P
	cancer	T cell CD4+ (non-regulatory)_QUANTISEQ	T cell CD4+ (non-regulatory)_XCELL	T cell CD4+ central memory_XCELL	T cell CD4+ effector memory_XCELL	T cell CD4+ memory activated_CIBERSORT	T cell CD4+ memory activated_CIBERSORT-ABS	T cell CD4+ memory resting_CIBERSORT	T cell CD4+ memory resting_CIBERSORT-ABS	T cell CD4+ memory_XCELL	T cell CD4+ naive_CIBERSORT	T cell CD4+ naive_CIBERSORT-ABS	T cell CD4+ naive_XCELL	T cell CD4+ Th1_XCELL	T cell CD4+ Th2_XCELL	T cell CD4+_EPIC	T cell CD4+_TIMER			cancer	T cell CD4+ (non-regulatory)_QUANTISEQ	T cell CD4+ (non-regulatory)_XCELL	T cell CD4+ central memory_XCELL	T cell CD4+ effector memory_XCELL	T cell CD4+ memory activated_CIBERSORT	T cell CD4+ memory activated_CIBERSORT-ABS	T cell CD4+ memory resting_CIBERSORT	T cell CD4+ memory resting_CIBERSORT-ABS	T cell CD4+ memory_XCELL	T cell CD4+ naive_CIBERSORT	T cell CD4+ naive_CIBERSORT-ABS	T cell CD4+ naive_XCELL	T cell CD4+ Th1_XCELL	T cell CD4+ Th2_XCELL	T cell CD4+_EPIC	T cell CD4+_TIMER
	ACC (n=79)	-0.0204868	0.11194	-0.277578	0.252975	-0.0690647	-0.0690647	0.0262822	0.352288	0.323332	-0.0382209	-0.0407981	0.072914	-0.443014	-0.0686755	0.00919698	-0.0463968			ACC (n=79)	0.929518	0.528689	0.0498976	0.0789331	0.711775	0.711775	0.908998	0.00796715	0.0173587	0.863284	0.854806	0.692678	0.000426939	0.713145	0.958218	0.83501
	BLCA (n=408)	-0.0706729	-0.0137075	-0.1111	-0.02808	-0.145919	-0.131266	0.0861894	0.176785	-0.0133548	0.088823	0.09373	0.0494789	-0.384364	-0.105699	-0.101127	0.0200828			BLCA (n=408)	0.325369	0.891079	0.0844776	0.734672	0.0166982	0.0354976	0.208539	0.00265584	0.891079	0.191699	0.165516	0.528405	3.40361e-13	0.103511	0.123609	0.83641
	BRCA (n=1100)	0.161953	0.0390201	-0.0276881	0.0831325	-0.00423973	0.00221518	0.28622	0.413796	0.156242	0.0105441	0.0107508	0.141816	-0.410246	-0.094918	0.275404	0.0382345			BRCA (n=1100)	2.32691e-06	0.387522	0.561436	0.0274345	0.937673	0.961174	1.06849e-18	6.71364e-40	5.76637e-06	0.857084	0.854806	4.58033e-05	2.59258e-39	0.0094828	2.54084e-17	0.39978
	BRCA-Basal (n=191)	-0.0408629	0.120166	-0.0325473	-0.0596859	0.0864145	0.120875	0.348521	0.57214	0.320444	0.120753	0.120451	0.306607	-0.280215	0.151017	0.39587	0.27115			BRCA-Basal (n=191)	0.734672	0.228869	0.811555	0.603152	0.4319	0.227507	1.76946e-05	3.20207e-15	9.76413e-05	0.227507	0.22821	0.000210442	0.000823684	0.111839	5.46346e-07	0.00129399
	BRCA-Her2 (n=82)	-0.139816	0.103683	0.135257	0.0074279	0.12114	0.131706	0.204504	0.323341	0.258554	NA	NA	-0.00716852	-0.218965	0.0204521	0.297497	0.187664			BRCA-Her2 (n=82)	0.411112	0.561756	0.4319	0.964399	0.486989	0.446634	0.186274	0.0181781	0.0737037	NA	NA	0.964593	0.149911	0.929518	0.0339394	0.228869
	BRCA-LumA (n=568)	-0.00241664	0.0261298	-0.099883	0.0264633	0.136307	0.136985	0.283023	0.456995	0.19881	-0.0369735	-0.0367726	0.195838	-0.404802	0.162882	0.210305	0.027631			BRCA-LumA (n=568)	0.966864	0.707082	0.0620067	0.702047	0.0069626	0.00669815	6.40888e-10	3.05189e-26	3.58614e-05	0.577503	0.579868	4.58033e-05	3.08664e-20	0.0009049	1.04119e-05	0.691057
	BRCA-LumB (n=219)	0.00971293	-0.0184528	-0.0121134	0.053867	0.108542	0.110942	0.215239	0.312219	0.219795	0.0864605	0.0864605	0.094732	-0.302307	0.188724	0.0572354	0.111375			BRCA-LumB (n=219)	0.937673	0.891079	0.931113	0.621916	0.260507	0.245613	0.00945339	6.48684e-05	0.00783803	0.402315	0.402315	0.348153	0.000119461	0.0274345	0.601852	0.243759
	CESC (n=306)	-0.0326715	0.131218	-0.122446	0.0519894	-0.0475188	-0.0289982	0.23252	0.350031	0.18573	-0.0541427	-0.0541427	-0.00743622	-0.32032	0.0533466	0.352745	0.142048			CESC (n=306)	0.734672	0.0751878	0.101988	0.56297	0.601852	0.776229	0.000454616	2.0043e-08	0.0069626	0.55009	0.55009	0.94077	4.3729e-07	0.5554	1.49793e-08	0.0513326
	CHOL (n=36)	0.195096	-0.0442892	-0.063766	0.373766	-0.0602613	-0.0602613	-0.0949734	0.419487	-0.103252	-0.0459805	-0.0459805	0.296718	-0.390128	0.0865175	0.461071	0.293757			CHOL (n=36)	0.435643	0.891079	0.846211	0.0711237	0.854806	0.854806	0.734672	0.0362756	0.707724	0.891079	0.891079	0.183876	0.0566759	0.765834	0.0173587	0.188458
	COAD (n=458)	-0.150049	-0.111548	-0.0464769	0.0839775	-0.10096	-0.0485376	0.0792961	0.611913	0.0970084	-0.0746128	-0.0742633	0.31086	-0.366868	-0.0199852	0.260622	0.438431			COAD (n=458)	0.0376702	0.149911	0.610291	0.310144	0.20234	0.596384	0.346665	9.58051e-28	0.22233	0.386947	0.387522	1.17799e-06	3.64041e-09	0.857084	7.39318e-05	3.78306e-13
	DLBC (n=48)	0.131898	0.173603	0.149053	-0.0725842	0.0992418	0.1565	0.0587628	0.04642	0.493447	0.0341881	0.0457118	0.427394	-0.043473	-0.0544221	0.320847	0.081044			DLBC (n=48)	0.585889	0.449904	0.536137	0.794505	0.692324	0.511003	0.846211	0.880954	0.00403659	0.911527	0.8831	0.0173587	0.891079	0.854806	0.100858	0.75904
	ESCA (n=185)	-0.161934	0.265204	-0.0600653	0.14409	-0.0462703	-0.0129376	0.202502	0.537656	0.295738	-0.0118841	-0.0118841	0.30277	-0.407944	-0.290097	0.105107	0.238226			ESCA (n=185)	0.0768134	0.00138404	0.596384	0.125612	0.692324	0.929518	0.0205524	1.21168e-13	0.000292036	0.932927	0.932927	0.000199453	1.19965e-07	0.000391661	0.303176	0.00485892
	GBM (n=153)	0.0345889	-0.0158709	-0.0655696	0.119358	0.141365	0.140742	0.0365671	0.138496	0.0748203	0.174784	0.17652	-0.0166519	-0.0710412	0.0227326	-0.0941745	-0.00706712			GBM (n=153)	0.82903	0.929174	0.613795	0.310144	0.208745	0.209828	0.811866	0.220008	0.561756	0.101076	0.0976834	0.924643	0.584865	0.891079	0.448636	0.95592
	HNSC (n=522)	-0.0791226	0.117186	-0.0830247	0.0391841	0.0163444	0.0787252	0.400398	0.595444	0.387041	-0.185146	-0.184268	0.28973	-0.300948	0.00139134	0.275485	0.29661			HNSC (n=522)	0.177087	0.0287905	0.151749	0.561756	0.846633	0.179852	7.97553e-19	9.89396e-46	1.42393e-17	0.000199453	0.000211099	6.42066e-10	1.14806e-10	0.978549	5.19259e-09	2.20826e-10
	HNSC-HPV- (n=422)	-0.0310149	0.0688714	-0.0330626	0.0632496	0.00423646	0.0627341	0.385283	0.567075	0.350898	-0.196164	-0.195626	0.245839	-0.296736	0.00327325	0.226194	0.243237			HNSC-HPV- (n=422)	0.692324	0.315389	0.671923	0.371255	0.95592	0.37688	2.45656e-14	1.85782e-33	6.90924e-12	0.000391661	0.000406907	5.05954e-06	1.39931e-08	0.963256	3.39146e-05	6.52571e-06
	HNSC-HPV+ (n=98)	-0.0747294	0.248922	-0.102099	-0.0751343	-0.0577615	0.0168891	0.487248	0.671474	0.434791	-0.103804	-0.101133	0.39079	-0.426539	-0.109765	0.459024	0.429801			HNSC-HPV+ (n=98)	0.649256	0.0527123	0.525932	0.649256	0.734672	0.932927	9.74094e-06	8.13505e-12	0.000120523	0.516745	0.528689	0.000718857	0.000174385	0.482911	4.06039e-05	0.000150608
	KICH (n=66)	0.309382	-0.038611	-0.0774931	-0.126991	NA	NA	0.0398621	0.366552	0.284044	-0.137456	-0.137456	0.0292218	-0.351073	0.206542	0.13969	0.0601961			KICH (n=66)	0.0362756	0.870646	0.692678	0.489972	NA	NA	0.865167	0.00935114	0.0593199	0.448636	0.448636	0.901704	0.0138688	0.208539	0.443957	0.778398
	KIRC (n=533)	0.207439	-0.0347844	0.0476124	0.0121935	-0.0360132	-0.0349044	0.189056	0.431315	-0.00527101	-0.0500949	-0.0500949	0.134805	-0.391339	-0.162871	0.39288	0.355069			KIRC (n=533)	4.58033e-05	0.620803	0.483401	0.891079	0.608555	0.620803	0.000235242	1.09532e-20	0.944622	0.455014	0.455014	0.0126486	5.93236e-17	0.00187517	4.4214e-17	6.88449e-14
	KIRP (n=290)	0.125197	0.00849025	0.0685041	0.159901	-0.0567135	-0.0567135	0.222316	0.512614	0.266929	NA	NA	0.0161429	-0.205833	-0.243709	0.407092	0.2783			KIRP (n=290)	0.107066	0.937673	0.448636	0.0310303	0.546637	0.546637	0.00138404	2.85158e-17	8.40587e-05	NA	NA	0.891079	0.00349334	0.000388291	1.23188e-10	3.83931e-05
	LGG (n=516)	0.0081642	-0.0589652	-0.0900308	-0.00434347	0.14003	0.140644	0.0785802	0.155799	0.0751414	-0.141609	-0.137253	-0.0288364	-0.106641	0.0441615	0.161751	0.0207498			LGG (n=516)	0.929518	0.358674	0.11687	0.953563	0.00774184	0.00743952	0.188303	0.0025783	0.209828	0.0069626	0.00928085	0.691057	0.0551518	0.519044	0.00163649	0.794505
	LIHC (n=371)	0.0134322	0.0336739	-0.109219	0.00772194	-0.0372505	-0.0368576	0.0630529	0.297171	0.194769	-0.0418291	-0.0421957	0.12313	-0.140337	0.113105	0.365019	0.196339			LIHC (n=371)	0.89297	0.692324	0.103511	0.937673	0.653215	0.656552	0.412267	1.64739e-07	0.0012037	0.607373	0.603152	0.0599447	0.0282296	0.0904072	3.40132e-11	0.00107871
	LUAD (n=515)	-0.0510647	0.0318329	-0.00393827	0.147307	-0.110356	-0.099221	0.286632	0.529326	0.0681671	-0.0791508	-0.0791508	0.215032	-0.342593	-0.253668	0.434951	0.179206			LUAD (n=515)	0.4319	0.649256	0.95592	0.00403179	0.0414841	0.0724527	9.82992e-10	9.44172e-35	0.254863	0.176791	0.176791	1.05769e-05	8.8458e-14	1.03605e-07	1.64963e-22	0.00032792
	LUSC (n=501)	-0.110875	0.0192247	-0.023311	0.109149	-0.0686094	-0.0416183	0.339431	0.532764	0.071982	-0.0779921	-0.0779164	0.171623	-0.318412	-0.134567	0.229041	0.170964			LUSC (n=501)	0.0447292	0.815082	0.756936	0.0491671	0.260878	0.546637	3.86031e-13	2.7107e-34	0.230623	0.191699	0.191711	0.000772702	1.42392e-11	0.0110096	3.44754e-06	0.000807457
	MESO (n=87)	0.0240459	0.00018009	-0.0609755	0.0364161	-0.0835373	-0.0820277	0.096357	0.388841	0.252065	NA	NA	0.189962	-0.241715	-0.121212	0.151472	0.162387			MESO (n=87)	0.909066	0.998695	0.728503	0.857084	0.613795	0.620803	0.558551	0.00105156	0.055622	NA	NA	0.180437	0.0683898	0.446197	0.312024	0.265885
	OV (n=303)	-0.0246559	-0.0584234	-0.0782997	0.0605372	-0.0510846	-0.0506195	0.0497691	0.145809	-0.0164066	0.15697	0.15697	0.0919024	0.0111556	-0.10005	0.0690421	0.0374822			OV (n=303)	0.83518	0.54306	0.387298	0.525932	0.596384	0.599719	0.603152	0.0582536	0.891079	0.0385121	0.0385121	0.282185	0.929518	0.229887	0.449904	0.707724
	PAAD (n=179)	0.0119025	-0.122493	-0.335569	-0.177626	0.128253	0.131529	0.140497	0.595431	0.34686	0.0100698	0.0100698	0.219446	-0.589969	0.0896541	0.320361	-0.00541119			PAAD (n=179)	0.933515	0.225237	4.58033e-05	0.0558201	0.20234	0.188303	0.153268	1.96908e-16	2.40382e-05	0.937673	0.937673	0.0132361	4.45876e-16	0.412483	0.000115314	0.961174
	PCPG (n=181)	0.0813432	0.0930956	-0.176493	0.143691	0.0109636	0.0128468	0.158939	0.398531	-0.0520198	-0.0544879	-0.0544879	0.0224585	-0.315108	0.0481872	0.0952947	0.217971			PCPG (n=181)	0.473319	0.401913	0.0606112	0.149202	0.937673	0.931199	0.0997356	8.06456e-07	0.667534	0.649256	0.649256	0.880954	0.000188928	0.692324	0.38815	0.0155278
	PRAD (n=498)	0.00633534	0.0437508	-0.0991166	0.0552359	-0.0771023	-0.0755834	0.200582	0.475592	0.224285	NA	NA	0.0502017	-0.50384	0.0308081	0.469204	0.393638			PRAD (n=498)	0.93768	0.55357	0.104597	0.435643	0.230623	0.243759	0.000206908	3.80373e-23	2.71945e-05	NA	NA	0.483401	2.55516e-26	0.691057	1.64963e-22	1.51134e-15
	READ (n=166)	-0.036415	-0.0688792	-0.105025	0.0592238	0.0149915	0.040768	-0.068372	0.567259	0.234966	-0.125442	-0.125442	0.130044	-0.310277	-0.0504974	0.501385	0.40135			READ (n=166)	0.854806	0.682447	0.506101	0.728503	0.937673	0.837011	0.683657	5.23023e-08	0.0683898	0.40876	0.40876	0.389296	0.0100463	0.780086	3.83682e-06	0.000431572
	SARC (n=260)	0.135302	-0.0768668	-0.0350804	0.226636	-0.0221708	-0.0188965	0.00734391	0.288091	0.104429	0.0240242	0.0251707	0.216788	-0.23797	0.0150297	0.153783	0.14059			SARC (n=260)	0.0880388	0.401913	0.734672	0.00153851	0.854806	0.879256	0.944622	3.34353e-05	0.214847	0.841527	0.83501	0.00264438	0.000807457	0.901133	0.0468464	0.073487
	SKCM (n=471)	-0.0322035	0.151043	-0.00386125	-0.0509442	0.075527	0.121461	0.279939	0.374762	0.47024	0.0482482	0.054421	0.310136	-0.176739	0.189236	0.315182	0.344498			SKCM (n=471)	0.654264	0.00458498	0.95592	0.449904	0.220008	0.0288689	1.12759e-08	2.23053e-15	9.20105e-25	0.480231	0.414848	1.43179e-10	0.000696657	0.000247648	6.88164e-11	5.28255e-13
	SKCM-Metastasis (n=368)	0.0718366	0.174826	0.0372483	-0.0248249	0.0637702	0.111078	0.286435	0.383851	0.463494	0.0769677	0.0844592	0.330797	-0.172927	0.143174	0.325083	0.353639			SKCM-Metastasis (n=368)	0.326934	0.00374076	0.649256	0.784839	0.401913	0.0921366	3.65769e-07	1.04632e-12	9.82747e-19	0.282185	0.227507	1.89288e-09	0.00417929	0.0221824	3.83165e-09	9.12167e-11
	SKCM-Primary (n=103)	-0.215744	0.0644118	-0.00151475	-0.0139793	-0.0179018	0.0103919	0.251305	0.295777	0.306564	-0.0171941	-0.0187197	0.133162	-0.165107	0.092745	0.290793	0.193923			SKCM-Primary (n=103)	0.0759704	0.682642	0.989515	0.937673	0.929518	0.950634	0.0331529	0.00899923	0.00647073	0.929518	0.928498	0.334512	0.206976	0.53718	0.0103627	0.120369
	STAD (n=415)	0.128462	0.139757	-0.0913701	-0.0406289	-0.164406	-0.121133	0.115019	0.585954	0.0650894	0.0705237	0.0705237	0.430275	-0.445704	-0.203038	0.380367	0.469203			STAD (n=415)	0.0365936	0.0205524	0.17139	0.601852	0.00497334	0.0519856	0.0671146	2.7107e-34	0.371013	0.316203	0.316203	4.12741e-17	2.02926e-18	0.000354057	2.83564e-13	1.50435e-20
	TGCT (n=150)	0.071341	-0.0893344	-0.273776	-0.0113836	0.0601286	0.0857948	0.146556	0.283559	0.286529	-0.0739406	-0.0735613	0.307641	-0.312578	0.0448907	0.136161	0.351265			TGCT (n=150)	0.564283	0.455014	0.00316033	0.937673	0.635964	0.480188	0.172147	0.00207563	0.00183578	0.55357	0.5554	0.000712273	0.000557706	0.734672	0.20948	7.87067e-05
	THCA (n=509)	-0.356612	-0.00240968	-0.15508	0.0176598	0.104312	0.104327	0.153217	0.319819	0.189054	-0.202003	-0.201877	0.0880025	-0.178536	0.0830153	0.281517	-0.0108083			THCA (n=509)	8.44786e-15	0.966864	0.00241424	0.83501	0.0580228	0.0580228	0.00274307	6.52563e-12	0.000150608	4.56179e-05	4.57563e-05	0.122785	0.000374695	0.153268	2.59321e-09	0.898784
	THYM (n=120)	-0.00889834	0.0321084	-0.135523	-0.0204504	-0.137261	-0.125031	0.337003	0.432663	0.076047	-0.121784	-0.00842736	0.0708725	-0.479071	-0.287669	0.320452	0.0814075			THYM (n=120)	0.953563	0.854806	0.282185	0.909066	0.275661	0.335257	0.00103803	1.02901e-05	0.594839	0.353646	0.95592	0.618564	5.25472e-07	0.00676208	0.00200418	0.561912
	UCEC (n=545)	-0.0618378	0.159013	0.0898381	0.0752322	-0.046962	-0.0461166	0.172178	0.26635	0.211389	-0.0130514	-0.0105281	0.0279678	-0.223767	-0.090662	0.219895	0.155576			UCEC (n=545)	0.715964	0.267666	0.580156	0.649256	0.807492	0.811555	0.22233	0.0362756	0.114631	0.941291	0.953563	0.891079	0.0909807	0.577503	0.098447	0.282185
	UCS (n=57)	0.229062	0.246212	-0.0343717	0.00657236	-0.00475041	-0.00475041	-0.123051	-0.0286982	0.153094	-0.144301	-0.144301	-0.0433889	-0.191664	-0.130597	0.213823	-0.0925516			UCS (n=57)	0.208539	0.17139	0.895056	0.970449	0.977725	0.977725	0.558551	0.916961	0.448636	0.480188	0.480188	0.869504	0.315389	0.535866	0.243759	0.671923
	UVM (n=80)	-0.304226	0.123199	-0.104146	0.203326	0.143628	0.14725	-0.232617	-0.105404	0.31173	-0.135362	-0.136934	0.369195	-0.0941498	0.26615	-0.0368003	0.0431723			UVM (n=80)	0.0226212	0.458098	0.549766	0.171917	0.379599	0.363315	0.101988	0.546292	0.0186856	0.410582	0.404534	0.00374076	0.590723	0.0542897	0.864582	0.841527

## Sheet: CD8 T
Coefficients													Adj.P
	cancer	T cell CD8+ central memory_XCELL	T cell CD8+ effector memory_XCELL	T cell CD8+ naive_XCELL	T cell CD8+_CIBERSORT	T cell CD8+_CIBERSORT-ABS	T cell CD8+_EPIC	T cell CD8+_MCPCOUNTER	T cell CD8+_QUANTISEQ	T cell CD8+_TIMER	T cell CD8+_XCELL			cancer	T cell CD8+ central memory_XCELL	T cell CD8+ effector memory_XCELL	T cell CD8+ naive_XCELL	T cell CD8+_CIBERSORT	T cell CD8+_CIBERSORT-ABS	T cell CD8+_EPIC	T cell CD8+_MCPCOUNTER	T cell CD8+_QUANTISEQ	T cell CD8+_TIMER	T cell CD8+_XCELL
	ACC (n=79)	0.234283	0.0585794	-0.0281297	0.228604	0.358948	-0.1444	0.308661	0.147453	0.280438	0.228672			ACC (n=79)	0.091622	0.715536	0.876817	0.100457	0.00559204	0.327791	0.0202669	0.314633	0.0363233	0.100457
	BLCA (n=408)	-0.0523446	-0.0940325	-0.0713103	-0.126233	0.0389214	0.237628	-0.00861114	-0.00773878	0.0942991	-0.00270549			BLCA (n=408)	0.427874	0.129576	0.270732	0.0349816	0.572594	2.1277e-05	0.919824	0.92646	0.128888	0.970885
	BRCA (n=1100)	0.193751	-0.0373123	0.15859	0.0432952	0.239774	0.0396362	0.156237	0.193736	0.262613	0.127557			BRCA (n=1100)	7.25201e-09	0.343905	3.18732e-06	0.270732	6.09657e-13	0.313818	4.49736e-06	7.25201e-09	2.20064e-15	0.000231858
	BRCA-Basal (n=191)	0.404923	0.0844369	0.230689	0.101366	0.367731	0.224688	0.322237	0.354862	0.202496	0.386936			BRCA-Basal (n=191)	2.4408e-07	0.374093	0.00652295	0.286281	3.68169e-06	0.00821722	6.98673e-05	8.61828e-06	0.0192665	9.19811e-07
	BRCA-Her2 (n=82)	0.152768	-0.171089	0.0153162	0.00142653	0.210237	0.132607	0.150573	0.152826	0.0736418	0.112323			BRCA-Her2 (n=82)	0.304409	0.244101	0.935823	0.990511	0.135645	0.374093	0.310929	0.304409	0.639414	0.462256
	BRCA-LumA (n=568)	0.241715	-0.0516521	0.1989	0.0729786	0.305854	0.0344323	0.296011	0.301926	0.327968	0.153393			BRCA-LumA (n=568)	2.17879e-07	0.344345	2.62512e-05	0.167944	3.12593e-11	0.551946	1.07889e-10	4.82729e-11	6.09657e-13	0.00161777
	BRCA-LumB (n=219)	0.212368	0.10052	0.110198	0.0144417	0.176286	0.00871677	0.134952	0.123717	0.0521472	0.175482			BRCA-LumB (n=219)	0.00874367	0.26352	0.215304	0.898569	0.0336007	0.937291	0.117539	0.15321	0.581464	0.0342729
	CESC (n=306)	0.0464888	-0.135468	-0.112322	-0.0942821	0.144429	0.117377	-0.0233801	-0.0209761	0.199672	-0.0292052			CESC (n=306)	0.556362	0.0524852	0.117539	0.199918	0.0362894	0.100457	0.782888	0.809069	0.00275068	0.720233
	CHOL (n=36)	0.54389	-0.0728308	0.416845	0.285275	0.50378	0.364156	0.444597	0.494042	0.439381	0.535193			CHOL (n=36)	0.00248332	0.763462	0.0299656	0.167421	0.00611531	0.0666845	0.0193588	0.00741561	0.0208056	0.00300171
	COAD (n=458)	0.287628	0.083089	-0.192996	0.0089569	0.393642	-0.142251	0.207698	0.259311	0.260407	0.127642			COAD (n=458)	6.94096e-06	0.268026	0.00409162	0.92646	2.01114e-10	0.040586	0.00180288	6.48153e-05	6.01327e-05	0.0716022
	DLBC (n=48)	0.165862	0.119736	0.0420236	-0.232443	0.101574	-0.0287293	0.00213807	0.0374006	0.337258	0.0839408			DLBC (n=48)	0.408191	0.572594	0.861665	0.235439	0.627906	0.91328	0.990511	0.877868	0.0664325	0.69681
	ESCA (n=185)	0.226798	0.0547874	-0.156553	0.0971993	0.352565	-0.0806967	0.311052	0.209264	0.319796	0.0943799			ESCA (n=185)	0.00652295	0.579562	0.074285	0.298874	6.94096e-06	0.38967	9.82663e-05	0.0133691	6.01327e-05	0.310989
	GBM (n=153)	0.055336	0.107455	-0.0460331	0.00722009	0.089627	0.148172	-0.0309191	-0.0570169	0.152593	-0.0235582			GBM (n=153)	0.624263	0.313818	0.691822	0.956115	0.406312	0.148005	0.802053	0.615886	0.134027	0.860706
	HNSC (n=522)	0.369037	0.0598749	-0.182137	0.14687	0.417531	-0.0142247	0.391984	0.362349	-0.278704	0.276769			HNSC (n=522)	1.70116e-15	0.287739	0.000205481	0.00344835	1.41658e-19	0.832006	1.61509e-17	4.87009e-15	3.91046e-09	4.87999e-09
	HNSC-HPV- (n=422)	0.34426	0.0714616	-0.176528	0.122055	0.398629	-0.0899287	0.385299	0.340925	-0.234501	0.248962			HNSC-HPV- (n=422)	3.36099e-11	0.246053	0.00137715	0.0337147	4.87009e-15	0.130453	5.28725e-14	4.82729e-11	1.13078e-05	2.95228e-06
	HNSC-HPV+ (n=98)	0.323864	-0.0780374	-0.211531	0.0289726	0.348177	0.200321	0.283233	0.295173	-0.361214	0.276663			HNSC-HPV+ (n=98)	0.00598871	0.580476	0.092271	0.860706	0.00275068	0.114458	0.0188282	0.0136235	0.00174386	0.0214212
	KICH (n=66)	0.265915	0.0580906	-0.119841	0.159176	0.381067	0.313922	0.321907	0.400794	0.306071	0.361354			KICH (n=66)	0.0679479	0.738026	0.460161	0.309934	0.00538857	0.0259037	0.0218843	0.00300171	0.0307703	0.00874367
	KIRC (n=533)	0.0180738	-0.00662379	0.0522352	-0.15365	0.122157	0.281679	0.0733523	0.0198341	0.072288	0.0388564			KIRC (n=533)	0.782888	0.929017	0.373093	0.00300171	0.0214212	7.25201e-09	0.197895	0.760191	0.205364	0.519515
	KIRP (n=290)	0.00755145	0.0448154	-0.0308493	-0.0909109	0.191355	0.290614	0.111054	0.112881	0.245824	0.13872			KIRP (n=290)	0.937291	0.581464	0.715536	0.237298	0.00611531	1.10957e-05	0.134027	0.128888	0.000268834	0.0556385
	LGG (n=516)	0.0261213	0.0071283	-0.0123179	0.120013	0.162864	0.13662	0.193325	0.160288	0.0308451	-0.0294079			LGG (n=516)	0.669273	0.925038	0.860706	0.0214212	0.0012494	0.00794498	9.68649e-05	0.00152557	0.609235	0.624263
	LIHC (n=371)	0.0976931	0.0597478	-0.00941369	-0.00515109	0.218094	-0.0378104	0.242804	0.196094	0.223858	0.124798			LIHC (n=371)	0.128888	0.374093	0.914262	0.950182	0.000189172	0.591386	2.59888e-05	0.00090868	0.000121955	0.0448628
	LUAD (n=515)	0.205427	-0.0108011	-0.151058	-0.056569	0.278269	0.126218	0.168844	0.216407	0.245404	0.18808			LUAD (n=515)	2.20759e-05	0.876686	0.0025743	0.313277	3.91046e-09	0.0136235	0.000618902	6.94096e-06	2.71745e-07	0.000119716
	LUSC (n=501)	0.237139	0.0553327	-0.246318	-0.0240469	0.317253	-0.041254	0.223393	0.249031	0.232708	0.117995			LUSC (n=501)	1.0855e-06	0.33081	3.80724e-07	0.69681	3.23774e-11	0.485055	4.9449e-06	2.7872e-07	1.80328e-06	0.0237123
	MESO (n=87)	0.165452	-0.014386	0.0107138	-0.00223587	0.197995	0.00606574	0.206259	0.177141	0.156697	0.233729			MESO (n=87)	0.217931	0.935804	0.950182	0.990511	0.128344	0.970621	0.112003	0.179982	0.245323	0.0666551
	OV (n=303)	0.00175477	0.0766279	0.0374991	0.0672575	0.153471	0.0591806	0.0935883	0.105882	0.0761264	0.0818672			OV (n=303)	0.9879	0.33081	0.655919	0.398448	0.0349816	0.466737	0.23379	0.166087	0.332844	0.303324
	PAAD (n=179)	0.438471	0.0491341	0.159602	0.208356	0.506469	0.0537625	0.449915	0.463523	0.638202	0.481895			PAAD (n=179)	1.73463e-08	0.624899	0.076013	0.0166498	3.50939e-11	0.591386	7.02703e-09	2.22074e-09	1.21397e-18	3.71056e-10
	PCPG (n=181)	0.0734693	0.024003	-0.174052	0.1068	0.275265	0.0603251	0.200145	0.140129	0.187029	-0.0046073			PCPG (n=181)	0.462256	0.835435	0.0529232	0.268026	0.00114545	0.555293	0.0229049	0.128888	0.0350565	0.969851
	PRAD (n=498)	0.0907854	0.112948	-0.100541	-0.293013	0.209615	0.330852	0.0352077	0.0700548	0.199773	0.0267636			PRAD (n=498)	0.121369	0.0463706	0.0820227	1.03356e-08	7.75864e-05	7.65135e-11	0.581464	0.246053	0.000176731	0.685633
	READ (n=166)	0.118557	0.100584	-0.194404	0.0555963	0.529778	-0.114101	0.109254	0.216916	0.296109	0.288896			READ (n=166)	0.374093	0.462256	0.124018	0.69681	5.74717e-07	0.392066	0.414014	0.0816623	0.0128703	0.0155485
	SARC (n=260)	0.24161	0.166968	0.0588226	0.166823	0.333328	0.135707	0.314305	0.244228	0.0171608	0.261826			SARC (n=260)	0.000536828	0.0218843	0.475562	0.0218982	6.76723e-07	0.071441	3.36695e-06	0.000465025	0.860706	0.000153472
	SKCM (n=471)	0.318749	0.0826646	0.067537	0.0303916	0.388087	0.286705	0.359725	0.296865	0.118851	0.309537			SKCM (n=471)	5.43379e-11	0.137177	0.243012	0.622821	5.66755e-16	4.87999e-09	7.58116e-14	1.30427e-09	0.0260284	2.03836e-10
	SKCM-Metastasis (n=368)	0.291055	0.0698552	0.10704	0.0195915	0.360497	0.250389	0.31822	0.25489	0.0698935	0.282101			SKCM-Metastasis (n=368)	2.07036e-07	0.293075	0.0883135	0.797054	5.04105e-11	1.00652e-05	8.57866e-09	6.9308e-06	0.293075	4.96491e-07
	SKCM-Primary (n=103)	0.190152	0.0432057	-0.0219857	0.0110896	0.269822	0.380559	0.231349	0.18158	0.112807	0.261624			SKCM-Primary (n=103)	0.10741	0.757202	0.884221	0.942549	0.0163667	0.00032159	0.0426676	0.126097	0.36862	0.0202669
	STAD (n=415)	0.304169	0.0445337	-0.0653944	0.139307	0.453977	0.0618091	0.305223	0.320662	0.377143	0.276811			STAD (n=415)	1.32132e-08	0.501345	0.309085	0.0174866	1.52575e-18	0.332068	1.1786e-08	2.18934e-09	8.43323e-13	3.29879e-07
	TGCT (n=150)	0.324003	0.248227	-0.141031	0.152087	0.484954	0.247916	0.48188	0.411181	0.259488	0.305942			TGCT (n=150)	0.000257559	0.00715734	0.154431	0.123803	5.36346e-09	0.00719785	6.95478e-09	1.53221e-06	0.00470154	0.000618902
	THCA (n=509)	0.0388676	0.0402584	-0.167883	-0.163994	0.180693	-0.0699017	0.291224	0.23977	0.11943	-0.0479083			THCA (n=509)	0.503878	0.491614	0.000721588	0.000998692	0.000248227	0.207676	7.70997e-10	5.89467e-07	0.0208056	0.398448
	THYM (n=120)	0.137632	-0.0829612	-0.0428147	-0.0691615	0.375434	-0.0748398	-0.0883346	-0.0749447	-0.195607	0.0818754			THYM (n=120)	0.234956	0.494207	0.740275	0.578341	0.000156443	0.543519	0.462256	0.543519	0.0745768	0.499261
	UCEC (n=545)	0.208276	0.00887388	0.0236674	-0.0281095	0.159369	0.117935	-0.00185906	0.0654448	0.0938538	0.130402			UCEC (n=545)	0.100457	0.956115	0.884221	0.861665	0.230065	0.380291	0.990511	0.644555	0.499261	0.329793
	UCS (n=57)	0.169754	-0.0918791	-0.0783198	0.101338	0.204067	-0.044628	0.0593789	0.120075	0.155914	0.0110967			UCS (n=57)	0.328627	0.619821	0.6771	0.581464	0.234956	0.832006	0.760191	0.503878	0.374093	0.956268
	UVM (n=80)	0.369986	0.299193	0.317244	0.423962	0.419034	0.231984	0.423891	0.468775	0.231364	0.419923			UVM (n=80)	0.00300171	0.0208056	0.013612	0.000479366	0.000567018	0.0855402	0.000479366	8.03978e-05	0.0862551	0.00055231

## Sheet: DC
Coefficients														Adj.P
	cancer	Myeloid dendritic cell activated_CIBERSORT	Myeloid dendritic cell activated_CIBERSORT-ABS	Myeloid dendritic cell activated_XCELL	Myeloid dendritic cell resting_CIBERSORT	Myeloid dendritic cell resting_CIBERSORT-ABS	Myeloid dendritic cell_MCPCOUNTER	Myeloid dendritic cell_QUANTISEQ	Myeloid dendritic cell_TIMER	Myeloid dendritic cell_XCELL	Plasmacytoid dendritic cell_XCELL				cancer	Myeloid dendritic cell activated_CIBERSORT	Myeloid dendritic cell activated_CIBERSORT-ABS	Myeloid dendritic cell activated_XCELL	Myeloid dendritic cell resting_CIBERSORT	Myeloid dendritic cell resting_CIBERSORT-ABS	Myeloid dendritic cell_MCPCOUNTER	Myeloid dendritic cell_QUANTISEQ	Myeloid dendritic cell_TIMER	Myeloid dendritic cell_XCELL	Plasmacytoid dendritic cell_XCELL
	ACC (n=79)	-0.0845483	-0.000381902	0.102492	0.0580698	0.0635683	0.324596	0.0265728	0.28203	0.263207	0.06726				ACC (n=79)	0.584102	0.997731	0.499813	0.725859	0.698085	0.0139497	0.873915	0.0355542	0.052388	0.681375
	BLCA (n=408)	-0.00407403	0.0452756	0.0918214	-0.0488462	-0.0208526	0.189878	0.168709	0.00211158	0.105934	-0.0927657				BLCA (n=408)	0.952273	0.499407	0.137117	0.464461	0.771528	0.00091688	0.00378206	0.972686	0.0828519	0.132398
	BRCA (n=1100)	-0.165316	-0.159077	0.14218	0.117301	0.173645	0.406628	0.152588	0.101233	0.17984	-0.0791177				BRCA (n=1100)	8.92336e-07	2.48876e-06	3.2606e-05	0.000804564	2.20153e-07	1.4394e-38	6.86141e-06	0.00440386	7.27611e-08	0.0296485
	BRCA-Basal (n=191)	-0.131516	-0.111873	0.425825	0.053072	0.107302	0.457559	0.283403	0.170202	0.377126	0.212685				BRCA-Basal (n=191)	0.145399	0.230102	3.21853e-08	0.594234	0.252731	1.67558e-09	0.000589283	0.052388	1.5843e-06	0.013561
	BRCA-Her2 (n=82)	-0.102989	-0.102603	0.118884	0.285854	0.305615	0.302015	-0.120899	0.172505	0.159561	0.142808				BRCA-Her2 (n=82)	0.499813	0.500495	0.436042	0.0343429	0.0220676	0.0240922	0.429288	0.238367	0.276501	0.327781
	BRCA-LumA (n=568)	-0.0882853	-0.0820453	0.202705	0.0956206	0.170502	0.456593	0.267541	0.216099	0.289382	-0.0706476				BRCA-LumA (n=568)	0.0865696	0.11327	1.66131e-05	0.0609559	0.000401282	1.81227e-26	4.67792e-09	3.68366e-06	1.74515e-10	0.181624
	BRCA-LumB (n=219)	-0.196244	-0.195201	0.199307	0.088136	0.144065	0.398197	0.120492	0.0882369	0.22931	0.0183066				BRCA-LumB (n=219)	0.0165726	0.0171067	0.0150047	0.32125	0.0888223	6.95571e-08	0.163916	0.32125	0.00438472	0.859655
	CESC (n=306)	-0.0225606	0.0791679	0.0614648	0.199368	0.262956	0.275862	0.0337347	0.134001	0.137062	-0.082542				CESC (n=306)	0.787694	0.283766	0.425712	0.00293403	4.31202e-05	1.56354e-05	0.684451	0.0541901	0.0492269	0.266454
	CHOL (n=36)	0.0516565	0.0827513	0.603768	0.381901	0.443071	0.535958	0.0233474	0.420875	0.568281	0.564455				CHOL (n=36)	0.837677	0.730755	0.000489636	0.0512867	0.0193578	0.00310686	0.921889	0.0281543	0.00132317	0.00145248
	COAD (n=458)	0.0528216	0.0808106	0.602278	-0.00320853	0.0787784	0.663815	-0.0139483	0.631683	0.595854	-0.0129114				COAD (n=458)	0.49802	0.276759	5.60682e-27	0.965286	0.288222	1.73783e-34	0.870371	2.46299e-30	2.46862e-26	0.877516
	DLBC (n=48)	-0.0243184	-0.0159537	0.108253	-0.160772	-0.153521	0.304175	-0.252549	0.122104	0.00848497	0.166466				DLBC (n=48)	0.914505	0.944879	0.605555	0.432725	0.455888	0.0988882	0.185097	0.554155	0.965286	0.416486
	ESCA (n=185)	-0.21203	-0.0416228	0.341707	0.0587004	0.0973976	0.501788	-0.0649911	0.229489	0.303831	-0.0188843				ESCA (n=185)	0.0122288	0.685893	1.3456e-05	0.541207	0.288222	6.8138e-12	0.499407	0.00599217	0.00014613	0.859655
	GBM (n=153)	0.0239525	0.0260607	-0.210144	0.254088	0.253948	0.108384	-0.10818	0.138107	0.275701	-0.0266066				GBM (n=153)	0.849442	0.833648	0.0319148	0.00804735	0.00804735	0.30398	0.30398	0.180572	0.00365345	0.83295
	HNSC (n=522)	-0.0514771	0.0966969	0.404429	0.0417761	0.19639	0.513665	0.163988	0.0357954	0.422044	0.176144				HNSC (n=522)	0.357812	0.064323	1.51265e-19	0.468018	5.2978e-05	1.01123e-32	0.000946638	0.535968	2.25946e-21	0.000355288
	HNSC-HPV- (n=422)	-0.0069052	0.135832	0.372707	0.0203329	0.159685	0.505391	0.164489	0.0699228	0.392698	0.146652				HNSC-HPV- (n=422)	0.920567	0.016833	1.34935e-13	0.768155	0.00434577	7.22992e-26	0.00326562	0.255062	4.05803e-15	0.00954223
	HNSC-HPV+ (n=98)	-0.178031	-0.0497821	0.435804	0.17332	0.307174	0.468716	0.151851	0.0277024	0.456545	0.177666				HNSC-HPV+ (n=98)	0.163827	0.735562	8.69595e-05	0.175951	0.00983737	1.75271e-05	0.249463	0.859247	3.2685e-05	0.163916
	KICH (n=66)	-0.322386	-0.286307	0.37094	0.119264	0.125472	0.393416	0.0857401	0.442529	0.348826	0.10762				KICH (n=66)	0.0219333	0.0456734	0.00703476	0.459456	0.436042	0.00383952	0.605003	0.000838426	0.0125152	0.501951
	KIRC (n=533)	-0.0728317	-0.0672273	0.153177	0.142491	0.152443	0.552842	0.303838	0.143747	0.252414	-0.172095				KIRC (n=533)	0.195506	0.240966	0.003268	0.00652446	0.00343021	2.94023e-36	2.30322e-10	0.00604412	2.36888e-07	0.000792216
	KIRP (n=290)	0.163884	0.171823	-0.0277594	0.117082	0.12628	0.33039	0.437392	0.325549	0.196442	-0.159241				KIRP (n=290)	0.0209095	0.0151078	0.745185	0.11127	0.083308	3.26504e-07	1.79219e-12	5.06885e-07	0.00476147	0.0251227
	LGG (n=516)	-0.0641185	-0.0609792	0.11934	0.00374747	0.00876291	0.254575	0.074381	0.0899272	0.103411	0.0589894				LGG (n=516)	0.254986	0.277628	0.0220676	0.951608	0.893349	1.04644e-07	0.175951	0.0941147	0.0513854	0.292863
	LIHC (n=371)	-0.00792063	-0.0088416	0.228806	0.0821716	0.127444	0.360206	0.118658	0.308107	0.203887	0.0428332				LIHC (n=371)	0.915667	0.911943	7.93535e-05	0.209125	0.0401894	4.73007e-11	0.0573133	3.42012e-08	0.000540074	0.535968
	LUAD (n=515)	-0.0230663	0.0519386	0.318547	0.250182	0.323468	0.393777	-0.124208	0.371392	0.42989	0.0262262				LUAD (n=515)	0.71127	0.352416	4.21314e-12	1.11668e-07	1.79219e-12	1.56275e-18	0.0152068	1.90185e-16	3.3838e-22	0.670841
	LUSC (n=501)	-0.0406007	0.0468681	0.286801	0.0473857	0.127705	0.430513	-0.00259148	0.291362	0.434407	0.129686				LUSC (n=501)	0.491015	0.425712	1.36459e-09	0.419855	0.0142252	1.26853e-21	0.965286	7.21086e-10	5.25359e-22	0.0128565
	MESO (n=87)	0.164517	0.166787	0.198052	-0.0920548	-0.0885453	0.349697	0.0366485	0.237445	0.407608	-0.0569777				MESO (n=87)	0.216014	0.209033	0.124665	0.511267	0.529406	0.0034364	0.817161	0.0591034	0.000434169	0.707611
	OV (n=303)	-0.129627	-0.128314	0.041962	0.113187	0.114261	0.157366	0.0428832	-0.123233	0.066954	-0.125841				OV (n=303)	0.0811286	0.0836367	0.614882	0.131408	0.127829	0.0302278	0.605555	0.0982978	0.410087	0.0905004
	PAAD (n=179)	0.143099	0.18038	0.325293	0.299417	0.380521	0.616152	-0.127379	0.597705	0.436174	-0.0700539				PAAD (n=179)	0.11327	0.0407666	6.40828e-05	0.000290762	1.56863e-06	4.36879e-18	0.164754	8.38245e-17	1.72683e-08	0.476033
	PCPG (n=181)	-0.144565	-0.105789	0.206763	0.0945138	0.0938027	0.402265	0.270299	0.330554	0.282233	0.0367678				PCPG (n=181)	0.11327	0.269932	0.0187308	0.32125	0.325123	4.1524e-07	0.00145248	5.87164e-05	0.000832601	0.730755
	PRAD (n=498)	0.0457262	0.0653445	0.200036	0.0951279	0.152543	0.572442	0.107983	0.530179	0.193839	-0.106291				PRAD (n=498)	0.465711	0.277628	0.000169855	0.0986104	0.00561973	1.09943e-35	0.0573133	6.97206e-30	0.000290762	0.061627
	READ (n=166)	-0.203482	-0.141122	0.621985	0.14304	0.191016	0.654582	0.0173994	0.616957	0.616397	0.0279959				READ (n=166)	0.100713	0.278294	5.10033e-10	0.274517	0.127829	2.41078e-11	0.911943	7.69129e-10	7.92269e-10	0.858052
	SARC (n=260)	0.0208689	0.0290394	0.387667	0.150271	0.163262	0.372591	-0.0228339	0.166992	0.313273	0.143849				SARC (n=260)	0.822105	0.74322	2.68671e-09	0.0416664	0.025511	1.33588e-08	0.801178	0.0220676	3.12811e-06	0.052388
	SKCM (n=471)	-0.0917324	-0.0905792	0.427979	0.0607909	0.129768	0.508288	-0.00501671	0.266824	0.373468	0.277685				SKCM (n=471)	0.0948033	0.0988882	1.60352e-20	0.288939	0.0147956	8.57237e-30	0.94083	4.56484e-08	1.76948e-15	1.12123e-08
	SKCM-Metastasis (n=368)	0.0114344	0.0128339	0.409489	0.0957549	0.146416	0.481201	0.0161873	0.259792	0.387296	0.275477				SKCM-Metastasis (n=368)	0.877516	0.866334	1.08909e-14	0.127829	0.0152068	1.22351e-20	0.833648	3.71886e-06	4.28183e-13	7.88479e-07
	SKCM-Primary (n=103)	-0.0960618	-0.0986762	0.232628	0.125583	0.201575	0.398462	-0.156156	0.0763154	0.240625	0.0717297				SKCM-Primary (n=103)	0.455888	0.439818	0.0414241	0.30398	0.0828519	0.00014613	0.194103	0.554155	0.0343429	0.583724
	STAD (n=415)	0.0375051	0.113557	0.453311	0.124229	0.187755	0.66271	0.109418	0.441246	0.433099	0.000146586				STAD (n=415)	0.576753	0.0566953	2.19334e-19	0.0355132	0.000881701	1.10471e-46	0.0664268	2.64429e-18	1.31501e-17	0.997731
	TGCT (n=150)	-0.177503	-0.177805	0.197651	-0.0360578	0.0365684	0.274256	0.115912	0.230287	0.111923	0.106213				TGCT (n=150)	0.0636167	0.0633468	0.0371099	0.749309	0.746399	0.00270655	0.254986	0.0138611	0.274307	0.295411
	THCA (n=509)	0.139574	0.174957	0.352549	0.353586	0.369287	-0.0216991	-0.428947	0.544798	0.460282	-0.041215				THCA (n=509)	0.00607035	0.000415564	1.10186e-14	9.49379e-15	4.1822e-16	0.730453	6.42714e-22	6.05818e-37	1.55084e-25	0.476033
	THYM (n=120)	-0.0779831	-0.0779831	0.0599011	-0.0501427	0.209552	-0.113021	0.232502	-0.126294	0.0520138	0.13187				THYM (n=120)	0.514801	0.514801	0.631061	0.698085	0.052388	0.325676	0.0293856	0.274517	0.686051	0.253815
	UCEC (n=545)	-0.0769861	-0.0483732	0.13489	0.0257298	0.0287908	0.379186	0.223546	0.152266	0.103031	0.0171398				UCEC (n=545)	0.584102	0.744231	0.305321	0.866334	0.85676	0.000973991	0.0722225	0.25048	0.456429	0.913065
	UCS (n=57)	-0.252439	-0.248931	0.131163	0.0695429	0.0670815	0.0601936	0.238597	0.0838921	-0.0116518	0.0218595				UCS (n=57)	0.123397	0.127829	0.464461	0.722377	0.730453	0.751633	0.147665	0.659758	0.951608	0.913248
	UVM (n=80)	NA	NA	0.317487	0.00996844	0.109458	0.339954	-0.0448555	-0.144049	0.311584	0.301855				UVM (n=80)	NA	NA	0.0136367	0.951608	0.459456	0.0073865	0.778706	0.305871	0.0152068	0.0193442

## Sheet: M
Coefficients																			Adj.P
	cancer	Macrophage M0_CIBERSORT	Macrophage M0_CIBERSORT-ABS	Macrophage M1_CIBERSORT	Macrophage M1_CIBERSORT-ABS	Macrophage M1_QUANTISEQ	Macrophage M1_XCELL	Macrophage M2_CIBERSORT	Macrophage M2_CIBERSORT-ABS	Macrophage M2_QUANTISEQ	Macrophage M2_TIDE	Macrophage M2_XCELL	Macrophage_EPIC	Macrophage_TIMER	Macrophage_XCELL	Macrophage/Monocyte_MCPCOUNTER				cancer	Macrophage M0_CIBERSORT	Macrophage M0_CIBERSORT-ABS	Macrophage M1_CIBERSORT	Macrophage M1_CIBERSORT-ABS	Macrophage M1_QUANTISEQ	Macrophage M1_XCELL	Macrophage M2_CIBERSORT	Macrophage M2_CIBERSORT-ABS	Macrophage M2_QUANTISEQ	Macrophage M2_TIDE	Macrophage M2_XCELL	Macrophage_EPIC	Macrophage_TIMER	Macrophage_XCELL	Macrophage/Monocyte_MCPCOUNTER
	ACC (n=79)	-0.0438642	-0.0334138	0.155783	0.22491	0.126128	-0.047556	0.0330341	0.328809	0.273178	-0.290812	0.049339	0.0622581	0.39669	-0.0167812	0.344732				ACC (n=79)	0.784052	0.833142	0.281515	0.101504	0.404192	0.767534	0.834273	0.0110785	0.040486	0.0277054	0.763374	0.699953	0.0016419	0.910706	0.00748718
	BLCA (n=408)	0.00315604	0.0445066	-0.0362769	0.0478397	-0.00420335	0.11538	0.0908151	0.283418	0.259197	0.0716025	0.0746848	0.103882	0.234013	0.058877	0.0490324				BLCA (n=408)	0.959886	0.515133	0.599785	0.481952	0.948599	0.054124	0.139195	2.06184e-07	2.56245e-06	0.260044	0.235026	0.0867946	2.65371e-05	0.372194	0.470622
	BRCA (n=1100)	-0.205991	-0.0960936	0.0250852	0.217236	0.145233	-0.120704	-0.0154703	0.373991	0.442803	-0.0608186	0.163678	0.065774	0.296746	0.0181546	0.162733				BRCA (n=1100)	4.38862e-10	0.00666812	0.543698	4.20607e-11	2.08434e-05	0.000486992	0.716961	2.35556e-32	3.31683e-46	0.101392	1.22019e-06	0.0728796	2.94004e-20	0.666369	1.40845e-06
	BRCA-Basal (n=191)	-0.208591	0.077759	0.197057	0.450415	0.125597	0.125746	-0.0879251	0.443897	0.395003	-0.230873	0.14048	0.189525	0.0839489	0.158499	0.263744				BRCA-Basal (n=191)	0.0137824	0.428482	0.0208056	3.36522e-09	0.162639	0.162421	0.361203	6.2293e-09	4.26548e-07	0.00607592	0.115476	0.0272322	0.38496	0.0706099	0.00144205
	BRCA-Her2 (n=82)	-0.128481	0.0109511	0.109588	0.284432	0.116654	-0.043908	-0.101433	0.263789	0.252089	-0.0958065	-0.0862078	0.099057	0.22991	0.0216546	0.034862				BRCA-Her2 (n=82)	0.398429	0.944572	0.481952	0.0336509	0.453745	0.784052	0.515309	0.0512983	0.0640385	0.538202	0.584506	0.525003	0.0960705	0.893131	0.826409
	BRCA-LumA (n=568)	-0.131991	-0.0498265	0.112517	0.319378	0.235236	-0.096116	-0.201669	0.370402	0.366271	-0.204926	0.100239	0.0798789	0.290027	0.00713282	0.33509				BRCA-LumA (n=568)	0.00716175	0.371364	0.0235897	1.20774e-12	3.8976e-07	0.0575532	1.88503e-05	5.04976e-17	1.22902e-16	1.31225e-05	0.0465565	0.122341	1.51958e-10	0.901745	6.45777e-14
	BRCA-LumB (n=219)	-0.145849	0.00551831	0.0514318	0.213632	0.122885	0.0224141	0.0360819	0.318633	0.2238	-0.0174233	0.133449	0.121957	0.259539	0.0955863	0.191039				BRCA-LumB (n=219)	0.0821391	0.950536	0.589713	0.00770356	0.149831	0.817591	0.711823	3.05096e-05	0.0051833	0.85678	0.116058	0.153269	0.000957478	0.280826	0.01841
	CESC (n=306)	-0.0587947	0.0579479	0.0824117	0.209133	0.106848	-0.0648364	0.00235603	0.289898	0.312662	-0.129585	-0.0980089	0.0589095	0.123987	-0.054943	0.17064				CESC (n=306)	0.453745	0.459927	0.260329	0.00150414	0.130759	0.398429	0.97048	4.86418e-06	6.42518e-07	0.0613397	0.169804	0.453745	0.0746487	0.483069	0.0108597
	CHOL (n=36)	-0.211046	0.0544856	0.103842	0.468584	-0.082051	0.406582	-0.360848	0.47663	0.568075	-0.428495	0.139752	0.0899717	0.4052	0.25555	0.138918				CHOL (n=36)	0.327234	0.817192	0.651581	0.0110785	0.729317	0.0336368	0.0647429	0.00969069	0.00124442	0.0231483	0.538202	0.706113	0.0341089	0.214615	0.540516
	COAD (n=458)	0.00948351	0.429058	0.20673	0.48386	0.259506	0.543937	0.294208	0.645909	0.408277	-0.332485	0.281014	0.584127	0.374264	0.494335	0.648313				COAD (n=458)	0.902677	1.17827e-12	0.00177989	2.33736e-16	5.64728e-05	3.84432e-21	3.69364e-06	5.49231e-32	1.82946e-11	5.7996e-11	1.12549e-05	5.59101e-25	1.09929e-09	4.1764e-17	3.01154e-32
	DLBC (n=48)	-0.246904	-0.0939863	0.206291	0.277477	-0.188164	-0.22268	0.0661913	0.318821	0.296491	-0.0208545	-0.246039	-0.137983	-0.0604436	-0.153411	0.00648289				DLBC (n=48)	0.189912	0.657517	0.292024	0.135063	0.347682	0.248126	0.763675	0.0801001	0.108057	0.916893	0.191034	0.510408	0.780178	0.459927	0.97048
	ESCA (n=185)	-0.199079	0.0489589	0.164249	0.350179	0.0720299	0.221257	0.116307	0.493218	0.412775	-0.1355	0.215944	0.308332	0.51252	0.171475	0.246127				ESCA (n=185)	0.0172299	0.620487	0.0553359	7.53251e-06	0.459927	0.00749859	0.18995	2.00415e-11	5.79593e-08	0.122341	0.00926442	0.000103801	2.12415e-12	0.044492	0.00268098
	GBM (n=153)	-0.0564228	-0.0429398	-0.0897467	-0.0366447	0.167193	0.191189	0.157467	0.254103	0.0225983	0.045508	0.0782243	0.131315	0.154377	0.0665791	0.181203				GBM (n=153)	0.620012	0.711823	0.415352	0.757902	0.0944508	0.0512983	0.117349	0.00732024	0.843864	0.697429	0.483677	0.198106	0.125011	0.555181	0.0661847
	HNSC (n=522)	-0.173635	0.218135	0.0903561	0.396892	0.109677	0.203573	0.0771127	0.536598	0.408125	-0.149077	0.047343	0.361121	0.283452	0.180508	0.397701				HNSC (n=522)	0.000394055	5.44054e-06	0.0849334	1.0376e-18	0.0328269	2.49411e-05	0.14709	7.37649e-36	8.61359e-20	0.00278703	0.413022	2.00269e-15	1.15661e-09	0.000214721	9.20327e-19
	HNSC-HPV- (n=422)	-0.176339	0.204101	0.0869278	0.366546	0.10868	0.215038	0.114031	0.52248	0.35857	-0.170186	0.0668832	0.35675	0.321368	0.204217	0.386347				HNSC-HPV- (n=422)	0.00131597	0.000151435	0.139424	4.55321e-13	0.058934	6.08927e-05	0.0465565	9.82131e-28	1.647e-12	0.00197107	0.274199	2.12415e-12	3.79823e-10	0.000150842	1.5228e-14
	HNSC-HPV+ (n=98)	-0.00869132	0.32458	0.0171598	0.404313	0.122012	0.114388	-0.0968091	0.515047	0.57258	-0.0798316	-0.0883353	0.302511	0.161203	0.0405147	0.4197				HNSC-HPV+ (n=98)	0.948599	0.00544254	0.901745	0.00031331	0.369103	0.402532	0.485812	1.38005e-06	3.1776e-08	0.568974	0.527285	0.00995641	0.205085	0.780178	0.000162933
	KICH (n=66)	0.0335465	0.0783917	0.142129	0.345299	0.101352	0.238731	0.223017	0.502673	0.365769	-0.282394	0.210291	0.382246	0.356371	0.208931	0.32601				KICH (n=66)	0.842758	0.639194	0.371385	0.0117722	0.538202	0.101475	0.12821	8.25193e-05	0.00732024	0.0465565	0.154053	0.00483669	0.00923641	0.157241	0.0185636
	KIRC (n=533)	-0.102279	-0.0857386	0.140319	0.370711	0.0249532	-0.0426706	0.0916176	0.454891	0.307106	-0.109231	-0.0889702	0.0572404	0.319478	-0.0281386	0.324428				KIRC (n=533)	0.0562105	0.117284	0.00690429	2.67057e-15	0.693645	0.481952	0.0918801	2.00084e-23	1.38222e-10	0.0398156	0.102016	0.322659	2.09326e-11	0.647039	9.93029e-12
	KIRP (n=290)	-0.14691	-0.0902913	-0.218735	-0.0506857	0.105883	-0.119214	-0.244165	0.215494	0.00388342	-0.330506	-0.275934	-0.040112	0.167449	-0.109736	0.113851				KIRP (n=290)	0.0384959	0.229051	0.00132994	0.534163	0.149831	0.101504	0.000274157	0.00159021	0.959886	3.43222e-07	3.11402e-05	0.626147	0.0164659	0.13498	0.120147
	LGG (n=516)	-0.027966	-0.0274341	0.156394	0.190896	0.156274	0.0713833	0.014915	0.143707	0.109716	-0.175725	0.119791	0.107567	0.00400466	0.0914269	-0.0156896				LGG (n=516)	0.645116	0.649149	0.0018958	0.000107557	0.00190453	0.189912	0.808306	0.00475474	0.0351602	0.000404154	0.0201192	0.0392647	0.946182	0.0857519	0.798806
	LIHC (n=371)	-0.0348586	0.0772969	0.115831	0.35415	0.0120102	-0.0362934	-0.160775	0.280256	0.262009	-0.0868297	-0.236808	-0.231191	0.145361	-0.100668	0.178133				LIHC (n=371)	0.624967	0.234378	0.0619362	1.0977e-10	0.865952	0.611769	0.00732024	7.0748e-07	4.28438e-06	0.174638	3.8604e-05	6.08927e-05	0.0160941	0.111336	0.0027373
	LUAD (n=515)	-0.177607	-0.0320461	-0.019665	0.199161	0.29035	0.137385	0.134969	0.517026	0.486378	-0.112361	0.266097	0.292585	0.205834	0.252131	0.241901				LUAD (n=515)	0.000273437	0.589713	0.750736	3.74627e-05	4.00974e-10	0.00620583	0.00722651	5.70911e-33	6.11173e-29	0.0277054	1.39332e-08	2.88452e-10	1.99864e-05	9.29747e-08	3.43109e-07
	LUSC (n=501)	-0.104092	0.135269	-0.0748251	0.213593	0.294242	0.326105	0.180889	0.564323	0.49425	-0.207939	0.349842	0.424681	0.328334	0.357161	0.306633				LUSC (n=501)	0.047077	0.00802041	0.168717	1.26666e-05	4.38862e-10	3.04334e-12	0.000266002	5.5101e-39	5.17321e-29	2.23509e-05	4.8091e-14	6.82234e-21	2.12415e-12	1.2124e-14	6.95382e-11
	MESO (n=87)	-0.0415719	-0.0194977	0.0663641	0.188517	0.0415322	-0.165374	-0.121976	0.328076	0.259374	-0.106777	-0.0402154	-0.0971975	0.0830943	-0.0840031	0.124296				MESO (n=87)	0.780178	0.893675	0.647039	0.141603	0.780178	0.20428	0.379253	0.00607592	0.0352875	0.454094	0.784052	0.493898	0.562682	0.559315	0.370745
	OV (n=303)	0.0259539	0.0479954	0.0311133	0.133131	0.0693332	-0.0575504	-0.0422432	0.140813	0.0780664	-0.0349111	-0.043724	0.0423256	0.181174	-0.0539323	0.159627				OV (n=303)	0.764106	0.562682	0.716961	0.0692273	0.391166	0.485616	0.6157	0.053112	0.322659	0.683786	0.603024	0.6157	0.0103179	0.515309	0.026193
	PAAD (n=179)	-0.255925	-0.055232	-0.039077	0.219226	0.263765	0.0957771	-0.0324959	0.592289	0.481639	-0.275228	0.225583	0.336882	0.448191	0.199569	0.502887				PAAD (n=179)	0.0022653	0.585234	0.709046	0.00995641	0.00159021	0.314361	0.759105	2.26073e-16	2.17606e-10	0.000933557	0.00789006	3.05096e-05	5.84686e-09	0.0202405	2.31827e-11
	PCPG (n=181)	0.0700447	0.0733508	0.177888	0.251515	-0.0190363	0.134832	-0.069088	0.330776	0.247224	-0.138693	-0.032214	0.248029	0.2134	0.108367	0.380633				PCPG (n=181)	0.486866	0.468849	0.0445382	0.00314379	0.85678	0.139424	0.493898	5.50177e-05	0.00373906	0.128078	0.763374	0.00361775	0.0135496	0.249978	2.1816e-06
	PRAD (n=498)	-0.137996	-0.0301247	-0.0781931	0.221607	-0.0169284	0.0616176	0.018991	0.42906	0.424708	-0.328295	-0.102654	0.309998	0.25294	0.0582441	0.152144				PRAD (n=498)	0.0117276	0.644212	0.180452	2.38044e-05	0.798526	0.310787	0.777044	9.58474e-19	2.31946e-18	6.05076e-11	0.0701336	7.96506e-10	9.9423e-07	0.34433	0.00531032
	READ (n=166)	-0.165271	0.339215	0.251584	0.536729	0.335956	0.54757	0.371311	0.69508	0.419737	-0.469346	0.189914	0.639585	0.401475	0.386746	0.659169				READ (n=166)	0.189912	0.00321912	0.0356549	3.19295e-07	0.00358481	1.5566e-07	0.00107221	3.76706e-13	0.000149745	3.86433e-08	0.126951	1.03642e-10	0.000321516	0.000590504	1.67883e-11
	SARC (n=260)	-0.101502	-0.0187017	0.22645	0.332099	0.177919	-0.00361873	-0.279706	0.254309	0.10352	-0.244972	0.0660354	0.0134733	-0.101698	-0.032306	0.133431				SARC (n=260)	0.183505	0.826409	0.00122404	6.42518e-07	0.0128631	0.961564	4.02181e-05	0.000221208	0.174018	0.000399886	0.424556	0.874977	0.18287	0.710244	0.0714303
	SKCM (n=471)	-0.0822997	0.191673	0.19688	0.459846	0.112293	0.24782	-0.0283847	0.514573	0.280351	-0.230898	0.0577253	0.222072	0.0299143	0.211853	0.478949				SKCM (n=471)	0.135063	0.000146609	9.23355e-05	9.05961e-24	0.035106	4.89508e-07	0.647039	1.95794e-30	7.68918e-09	3.32167e-06	0.321481	8.44185e-06	0.627004	2.33961e-05	5.57058e-26
	SKCM-Metastasis (n=368)	-0.133307	0.145719	0.18294	0.44712	0.044349	0.166653	-0.0166816	0.48803	0.278616	-0.174045	0.00284128	0.163196	-0.0606124	0.128593	0.434228				SKCM-Metastasis (n=368)	0.0269913	0.0142779	0.00173002	1.52984e-17	0.523195	0.00478955	0.817097	3.84432e-21	5.96935e-07	0.00305561	0.962329	0.00585182	0.369194	0.0336509	1.67957e-16
	SKCM-Primary (n=103)	-0.040803	0.132915	0.134865	0.31796	0.0885899	0.153935	0.0231071	0.427132	0.0477808	-0.19241	0.02327	0.200538	0.220307	0.111738	0.398884				SKCM-Primary (n=103)	0.764106	0.275104	0.266822	0.00336569	0.493898	0.192773	0.86072	3.41314e-05	0.723934	0.096979	0.86072	0.0819278	0.0528694	0.376463	0.000132367
	STAD (n=415)	-0.240141	0.00853737	-0.112163	0.216275	-0.0774647	0.221649	0.070332	0.520912	0.552241	-0.185563	0.251799	0.35579	0.442651	0.187502	0.477102				STAD (n=415)	1.14739e-05	0.90148	0.0576493	8.96982e-05	0.206076	5.70067e-05	0.260329	4.07991e-26	7.32187e-30	0.000963534	3.69364e-06	9.93029e-12	2.41401e-18	0.000843363	1.83503e-21
	TGCT (n=150)	-0.153074	0.160874	-0.000347452	0.358036	0.130459	0.0421594	-0.0105237	0.325911	0.335011	-0.239733	-0.133718	0.1295	0.027454	-0.0200356	0.292746				TGCT (n=150)	0.115275	0.0955374	0.996668	3.77394e-05	0.18541	0.709046	0.917684	0.000214721	0.000134379	0.00895939	0.173926	0.189278	0.805801	0.85678	0.00108614
	THCA (n=509)	0.264671	0.344819	0.0579519	0.15716	0.547277	0.186257	0.129404	0.45478	0.0348018	-0.401964	-0.0385941	0.40266	-0.00927422	0.247662	-0.0621055				THCA (n=509)	2.03653e-08	6.03278e-14	0.299632	0.00159021	3.56048e-37	0.000137833	0.0104362	9.80803e-25	0.558462	4.99266e-19	0.515133	4.40026e-19	0.877568	1.95388e-07	0.260044
	THYM (n=120)	-0.0715636	-0.0417668	0.0875567	0.255469	0.0623556	-0.0288277	0.170091	0.304245	0.279327	-0.266928	-0.0473699	0.091699	-0.0792847	-0.0900536	0.28303				THYM (n=120)	0.561388	0.745884	0.473713	0.0139647	0.6157	0.818386	0.12205	0.00288493	0.00685399	0.00995641	0.710244	0.453745	0.51677	0.459927	0.00607592
	UCEC (n=545)	-0.078368	0.0173976	0.108025	0.227248	-0.0363157	-0.020608	-0.0385644	0.307061	0.288992	-0.160602	0.167189	0.0813651	0.0879908	0.0158123	0.159241				UCEC (n=545)	0.581347	0.901745	0.439495	0.0647429	0.802473	0.887307	0.789741	0.00926887	0.0149267	0.0139647	0.189912	0.562682	0.531992	0.907959	0.214615
	UCS (n=57)	0.0899581	0.176342	0.356218	0.342284	0.0961377	-0.0623888	-0.118156	0.063876	0.0963322	-0.133989	-0.130603	0.0252795	0.0567713	-0.0336253	0.0191107				UCS (n=57)	0.626147	0.306761	0.0202405	0.0270256	0.603024	0.745884	0.51677	0.739515	0.603024	0.459927	0.473621	0.893131	0.76548	0.85678	0.913271
	UVM (n=80)	-0.324882	-0.273148	0.466108	0.496829	0.206695	0.321989	-0.0346195	0.408354	0.200623	-0.361928	0.270183	0.300451	-0.0172257	0.341099	0.413565				UVM (n=80)	0.00995641	0.0350427	8.12116e-05	2.08434e-05	0.12471	0.0106469	0.822594	0.00079686	0.136712	0.00360351	0.0370604	0.01841	0.907508	0.00663367	0.00065338

## Sheet: Neu
Coefficients									Adj.P
	cancer	Neutrophil_CIBERSORT	Neutrophil_CIBERSORT-ABS	Neutrophil_MCPCOUNTER	Neutrophil_QUANTISEQ	Neutrophil_TIMER	Neutrophil_XCELL			cancer	Neutrophil_CIBERSORT	Neutrophil_CIBERSORT-ABS	Neutrophil_MCPCOUNTER	Neutrophil_QUANTISEQ	Neutrophil_TIMER	Neutrophil_XCELL
	ACC (n=79)	0.091031	0.098332	0.0510598	0.207041	0.0623748	-0.049125			ACC (n=79)	0.610934	0.57341	0.794193	0.156999	0.735519	0.804324
	BLCA (n=408)	0.0437577	0.0595982	0.201694	0.214322	0.0448717	0.029757			BLCA (n=408)	0.569375	0.402206	0.000519154	0.000192786	0.564803	0.712422
	BRCA (n=1100)	-0.0216621	-0.0126007	0.328617	-0.00203379	0.19794	-0.00692931			BRCA (n=1100)	0.643125	0.810168	1.10465e-24	0.974915	3.19119e-09	0.897918
	BRCA-Basal (n=191)	-0.00812314	0.00220527	0.214369	-0.0199445	0.260505	0.00357322			BRCA-Basal (n=191)	0.951095	0.981065	0.0138044	0.878465	0.00213138	0.974915
	BRCA-Her2 (n=82)	0.0397183	0.0428029	0.25213	0.0481193	0.251774	-0.103191			BRCA-Her2 (n=82)	0.839432	0.832563	0.0727731	0.810164	0.0727731	0.564803
	BRCA-LumA (n=568)	-0.0285548	-0.014566	0.218836	0.129158	0.459454	0.00713923			BRCA-LumA (n=568)	0.657372	0.839432	4.30148e-06	0.0105335	2.76237e-26	0.929704
	BRCA-LumB (n=219)	-0.0629229	-0.052044	0.198467	0.0171955	0.190622	-0.0213787			BRCA-LumB (n=219)	0.564803	0.62562	0.0170764	0.89117	0.0222158	0.857766
	CESC (n=306)	0.044322	0.0725812	0.215263	0.200619	0.275236	0.0731627			CESC (n=306)	0.621035	0.371579	0.00138671	0.00312653	2.40115e-05	0.36804
	CHOL (n=36)	-0.0650669	0.0206668	0.18491	0.17376	0.248947	0.286718			CHOL (n=36)	0.824171	0.949001	0.443451	0.48432	0.266231	0.185984
	COAD (n=458)	0.183883	0.230235	0.474784	0.264457	0.558714	0.363353			COAD (n=458)	0.00741046	0.000594507	1.32229e-15	5.69358e-05	2.23909e-22	5.22024e-09
	DLBC (n=48)	0.03453	0.0538263	0.507623	-0.0625162	0.375413	0.223769			DLBC (n=48)	0.897918	0.839432	0.00285473	0.813526	0.0383802	0.282551
	ESCA (n=185)	-0.0569808	0.000114232	0.182401	-0.00933306	0.202099	-0.0799134			ESCA (n=185)	0.610934	0.998786	0.035495	0.948673	0.0187592	0.443451
	GBM (n=153)	0.237412	0.263321	0.0933388	-0.0609791	0.0829099	0.131752			GBM (n=153)	0.0157778	0.00650428	0.434234	0.62562	0.503415	0.2278
	HNSC (n=522)	0.0433737	0.130055	0.372786	0.22331	0.37979	0.114549			HNSC (n=522)	0.503415	0.0120905	2.49113e-16	4.62804e-06	6.64293e-17	0.0282664
	HNSC-HPV- (n=422)	0.0727661	0.161307	0.400529	0.243129	0.370135	0.120425			HNSC-HPV- (n=422)	0.264907	0.00443743	1.32229e-15	6.84525e-06	2.60642e-13	0.0385398
	HNSC-HPV+ (n=98)	0.00523536	0.059585	0.335348	0.174369	0.313056	0.303026			HNSC-HPV+ (n=98)	0.974915	0.720884	0.00469382	0.196982	0.00922139	0.0120905
	KICH (n=66)	0.231896	0.254579	0.197099	0.236397	0.284827	-0.146769			KICH (n=66)	0.128819	0.0871133	0.217461	0.11945	0.0498137	0.387732
	KIRC (n=533)	0.151103	0.191027	0.422915	0.332032	0.44887	0.143812			KIRC (n=533)	0.00431369	0.000202973	5.95284e-20	3.00047e-12	1.47403e-22	0.00670862
	KIRP (n=290)	0.202661	0.23409	0.405061	-0.020911	0.373081	0.147023			KIRP (n=290)	0.00409549	0.000736188	1.42918e-10	0.839432	5.81253e-09	0.0429047
	LGG (n=516)	0.0133096	0.0393164	0.107049	NA	0.148029	-0.0304709			LGG (n=516)	0.857766	0.564803	0.0450594	NA	0.00437343	0.647096
	LIHC (n=371)	0.00544727	0.0408778	0.139985	0.192812	0.236727	-0.0703397			LIHC (n=371)	0.951551	0.610934	0.024363	0.00139332	5.69358e-05	0.328534
	LUAD (n=515)	0.0467459	0.120103	0.357209	0.25116	0.363404	-0.00787179			LUAD (n=515)	0.460025	0.0211028	4.14604e-15	1.44631e-07	1.32229e-15	0.923416
	LUSC (n=501)	0.119012	0.198275	0.335838	0.147332	0.311383	0.125133			LUSC (n=501)	0.024363	7.88302e-05	6.11801e-13	0.00453046	3.96822e-11	0.0180964
	MESO (n=87)	0.0668129	0.0939748	0.27104	0.137763	0.240405	0.0646918			MESO (n=87)	0.687271	0.564803	0.0307821	0.346286	0.0607216	0.699878
	OV (n=303)	-0.0283043	-0.0072564	0.226192	0.0603746	0.169502	0.0742706			OV (n=303)	0.784754	0.949001	0.00139332	0.508787	0.0206602	0.387732
	PAAD (n=179)	0.121561	0.17352	0.350902	0.291222	0.552526	0.0648797			PAAD (n=179)	0.214779	0.0533784	1.89155e-05	0.000578618	6.60759e-14	0.567888
	PCPG (n=181)	-0.0770479	-0.0661591	0.200919	0.191503	0.169046	-0.0347516			PCPG (n=181)	0.487582	0.566183	0.024363	0.03313	0.0653198	0.784754
	PRAD (n=498)	0.175219	0.177478	0.149168	0.180166	0.501686	0.135731			PRAD (n=498)	0.00140671	0.00126342	0.00758668	0.00107721	5.32114e-26	0.0165989
	READ (n=166)	0.253747	0.274736	0.411169	0.271133	0.541212	0.304692			READ (n=166)	0.0385398	0.0238409	0.000308518	0.0253087	3.22127e-07	0.0111572
	SARC (n=260)	-0.126904	-0.118693	0.128925	0.0822528	0.131591	0.098532			SARC (n=260)	0.0999787	0.12995	0.0935419	0.337732	0.0868759	0.2278
	SKCM (n=471)	-0.153047	-0.148879	0.203283	-0.00611068	0.439983	0.00868793			SKCM (n=471)	0.00403607	0.0049703	7.4777e-05	0.947909	1.58769e-21	0.918379
	SKCM-Metastasis (n=368)	-0.111124	-0.10877	0.229035	-0.0379604	0.417991	0.0414637			SKCM-Metastasis (n=368)	0.0803166	0.0871133	8.05978e-05	0.62562	3.35769e-15	0.610415
	SKCM-Primary (n=103)	-0.0716866	-0.0548072	0.172001	0.0484771	0.356595	-0.0319435			SKCM-Primary (n=103)	0.62562	0.720887	0.165675	0.762489	0.0011203	0.845451
	STAD (n=415)	-0.0850197	-0.0232391	0.232699	0.0830093	0.422034	-0.0387071			STAD (n=415)	0.191191	0.784754	3.20241e-05	0.203902	2.01157e-16	0.610934
	TGCT (n=150)	-0.0625292	-0.0625292	0.222389	-0.0411213	0.337943	-0.15882			TGCT (n=150)	0.610934	0.610934	0.0193007	0.757163	0.000165359	0.11365
	THCA (n=509)	0.0554382	0.0629643	0.159514	0.215597	0.477723	-0.0492802			THCA (n=509)	0.365142	0.289809	0.00169416	1.18047e-05	8.23615e-27	0.434234
	THYM (n=120)	-0.127125	-0.127784	0.413641	-0.00509928	0.334485	0.0056911			THYM (n=120)	0.302233	0.300534	3.04385e-05	0.974915	0.00121187	0.974915
	UCEC (n=545)	0.0265475	0.0246356	0.00445419	0.14701	0.188889	0.254286			UCEC (n=545)	0.887773	0.894642	0.975309	0.299516	0.156625	0.0401856
	UCS (n=57)	-0.17748	-0.178618	-0.10116	0.16403	-0.0207842	-0.0766994			UCS (n=57)	0.34027	0.337732	0.62562	0.387732	0.93748	0.720887
	UVM (n=80)	-0.0778958	-0.0778958	0.176876	0.166296	-0.0341952	-0.179268			UVM (n=80)	0.643382	0.643382	0.2278	0.266231	0.857766	0.221744
