# Supplementary material for: Tumor Derived SIGLEC Family Genes May Play Roles in Tumor Genesis, Progression, and Immune Microenvironment Regulation
Source: Front Oncol. 2020 Nov 9;10:586820. doi: 10.3389/fonc.2020.586820 (PMC7681003; doi:10.3389/fonc.2020.586820)
Supplement: Supplementary file 7 [file Table_7.xlsx]

## Sheet: B cell
Coefficients																			Adj.P
	cancer	B cell memory_CIBERSORT	B cell memory_CIBERSORT-ABS	B cell memory_XCELL	B cell naive_CIBERSORT	B cell naive_CIBERSORT-ABS	B cell naive_XCELL	B cell plasma_CIBERSORT	B cell plasma_CIBERSORT-ABS	B cell plasma_XCELL	B cell_EPIC	B cell_MCPCOUNTER	B cell_QUANTISEQ	B cell_TIMER	B cell_XCELL	Class-switched memory B cell_XCELL				cancer	B cell memory_CIBERSORT	B cell memory_CIBERSORT-ABS	B cell memory_XCELL	B cell naive_CIBERSORT	B cell naive_CIBERSORT-ABS	B cell naive_XCELL	B cell plasma_CIBERSORT	B cell plasma_CIBERSORT-ABS	B cell plasma_XCELL	B cell_EPIC	B cell_MCPCOUNTER	B cell_QUANTISEQ	B cell_TIMER	B cell_XCELL	Class-switched memory B cell_XCELL
	ACC (n=79)	0.0784944	0.0790142	0.053183	-0.0709485	0.120137	0.0303742	-0.301708	-0.0382359	-0.0718755	-0.119546	0.0607453	-0.056002	0.218578	0.0637639	-0.0366412				ACC (n=79)	0.609808	0.607655	0.736792	0.649342	0.408858	0.856812	0.0208467	0.820568	0.645743	0.411024	0.700788	0.723552	0.105307	0.684392	0.827196
	BLCA (n=408)	0.00159902	0.0664242	0.249353	-0.0211726	0.0547481	0.122306	-0.389828	-0.0583351	0.0328033	0.11123	0.201049	0.209264	-0.08207	0.371104	0.108277				BLCA (n=408)	0.985994	0.28399	7.07424e-06	0.764617	0.392309	0.0379698	1.19461e-13	0.358015	0.63025	0.0594826	0.000386285	0.000213009	0.17714	1.98204e-12	0.0666512
	BRCA (n=1100)	0.0909783	0.116615	0.226246	-0.254009	-0.0403703	0.222267	-0.358366	-0.146153	0.109189	0.12694	0.235526	0.259874	0.0309012	0.438686	0.279854				BRCA (n=1100)	0.00994925	0.000799125	5.28183e-12	7.45277e-15	0.28399	1.29943e-11	3.45313e-29	1.84027e-05	0.00172589	0.000237869	6.58922e-13	1.66656e-15	0.425445	1.56329e-45	6.91497e-18
	BRCA-Basal (n=191)	0.118383	0.17366	0.320945	-0.158656	0.00184453	0.260302	-0.291658	-0.0545533	0.0756191	0.214001	0.203463	0.290904	0.0179937	0.374067	0.379301				BRCA-Basal (n=191)	0.182368	0.04255	6.95189e-05	0.0646528	0.98897	0.00163333	0.000358199	0.575318	0.418196	0.0110714	0.0161673	0.000371801	0.864101	2.18924e-06	1.48514e-06
	BRCA-Her2 (n=82)	0.125788	0.156416	0.219634	-0.324197	-0.0353382	0.153348	-0.308512	-0.0704314	0.0614437	0.280016	0.337511	0.45094	-0.0138559	0.388472	0.264777				BRCA-Her2 (n=82)	0.389875	0.269414	0.105706	0.0128606	0.831728	0.279472	0.0186759	0.651736	0.700356	0.0349928	0.00927125	0.000272175	0.939345	0.00223801	0.0465565
	BRCA-LumA (n=568)	0.0843671	0.102457	0.0999592	-0.261746	-0.046793	0.163474	-0.403176	-0.206582	-0.00140747	0.0179676	0.170965	0.228875	0.00667193	0.354381	0.17697				BRCA-LumA (n=568)	0.0933417	0.0393377	0.0441361	1.09528e-08	0.385189	0.000667386	5.36988e-20	1.13161e-05	0.985994	0.763774	0.00035753	8.8392e-07	0.914775	1.86048e-15	0.000213009
	BRCA-LumB (n=219)	-0.0331618	-0.0158334	0.25667	-0.259047	-0.0620627	0.159354	-0.202602	-0.00315703	0.098564	0.089925	0.210975	0.185853	0.00217322	0.419463	0.202355				BRCA-LumB (n=219)	0.732133	0.873146	0.00105735	0.000942921	0.491592	0.0503249	0.0116336	0.981697	0.250052	0.298363	0.00837917	0.0214964	0.985994	1.02153e-08	0.0117142
	CESC (n=306)	0.159016	0.191303	0.276524	-0.133323	-0.0606189	0.26491	-0.245166	-0.0541606	0.15256	0.256519	0.286933	0.217306	0.237128	0.522753	0.373844				CESC (n=306)	0.0180089	0.00389242	1.48488e-05	0.0492132	0.411465	3.68128e-05	0.000154442	0.469307	0.0236674	6.85465e-05	6.70259e-06	0.000911781	0.000263799	2.96702e-19	1.00444e-09
	CHOL (n=36)	0.205182	0.247609	0.448711	-0.361136	-0.194136	0.0667485	-0.00157898	0.100715	0.117998	0.317193	0.330215	0.170997	0.501848	0.493415	0.0814349				CHOL (n=36)	0.326949	0.221763	0.0158884	0.0595546	0.358015	0.779915	0.994858	0.657008	0.601018	0.105307	0.0898308	0.421881	0.0056529	0.00671347	0.726673
	COAD (n=458)	0.100737	0.124307	0.0960314	-0.140601	0.14671	0.0125179	-0.212782	0.103206	-0.0139278	0.393395	0.470063	0.371672	-0.189279	0.259713	0.10479				COAD (n=458)	0.151159	0.0689183	0.172331	0.0392602	0.0310228	0.880299	0.00121413	0.13977	0.867297	1.12852e-10	2.99832e-15	1.50361e-09	0.00444628	5.89431e-05	0.132635
	DLBC (n=48)	-0.422876	-0.158587	-0.311092	-0.258286	-0.128605	-0.414971	0.142285	0.177619	-0.255266	-0.156994	-0.175943	-0.278503	-0.407057	-0.460997	-0.0806718				DLBC (n=48)	0.0137757	0.418196	0.0815853	0.160934	0.525382	0.0160818	0.473497	0.360223	0.16668	0.421881	0.364813	0.125376	0.0184898	0.00630874	0.706799
	ESCA (n=185)	0.154521	0.178506	0.0235566	-0.171029	-0.00543735	0.108566	-0.324293	-0.109659	-0.0645334	0.16531	0.165931	0.151804	0.230883	0.296525	0.138696				ESCA (n=185)	0.0672747	0.0336878	0.823614	0.0422764	0.964761	0.215988	4.12967e-05	0.213151	0.48881	0.0492132	0.0485194	0.0729103	0.00493877	0.000214978	0.105307
	GBM (n=153)	0.0871169	0.124597	0.198045	-0.172635	-0.121464	-0.172365	-0.396943	-0.291901	-0.191795	-0.25256	0.156903	-0.0280986	0.337213	0.352886	0.0519107				GBM (n=153)	0.408858	0.215988	0.0400312	0.075501	0.229203	0.075862	8.55441e-06	0.00167305	0.0467051	0.00742044	0.110901	0.818102	0.000225095	9.96797e-05	0.645925
	HNSC (n=522)	0.0331997	0.0803601	0.218786	0.103233	0.16143	0.194074	-0.338054	0.00370011	-0.0112221	0.264839	0.383553	0.401448	-0.367059	0.419211	0.261224				HNSC (n=522)	0.56865	0.122188	5.47513e-06	0.04255	0.00105702	6.6222e-05	1.79181e-13	0.959962	0.859795	1.69284e-08	2.50833e-17	5.9255e-19	8.01639e-16	1.26751e-20	2.79677e-08
	HNSC-HPV- (n=422)	0.0166784	0.0560965	0.165223	0.106863	0.159396	0.18873	-0.376128	-0.0553727	-0.113223	0.232519	0.366805	0.372091	-0.396373	0.407425	0.236504				HNSC-HPV- (n=422)	0.8171	0.357839	0.00267669	0.0592345	0.00389242	0.000539176	1.00585e-13	0.363008	0.0448254	1.30917e-05	4.44827e-13	1.90263e-13	3.06112e-15	4.26525e-16	9.32095e-06
	HNSC-HPV+ (n=98)	-0.00523083	0.059299	0.301615	-0.0233527	0.0777192	0.124484	-0.110862	0.184842	0.289564	0.323418	0.353663	0.397592	-0.188351	0.38871	0.249771				HNSC-HPV+ (n=98)	0.980814	0.674212	0.00994653	0.873146	0.570921	0.335771	0.398113	0.132635	0.0138137	0.00533396	0.002043	0.000425727	0.125063	0.000610757	0.0368622
	KICH (n=66)	0.0807978	0.0807978	0.187997	-0.262225	0.201272	0.221071	-0.414397	0.00209132	-0.285802	0.00152162	0.336397	0.183242	0.54631	0.416984	0.0566666				KICH (n=66)	0.621773	0.621773	0.200989	0.0624046	0.166849	0.124836	0.00182594	0.993432	0.0410555	0.994858	0.0142954	0.213329	1.27528e-05	0.00169919	0.736792
	KIRC (n=533)	0.106614	0.117262	0.0194895	-0.124317	-0.0268667	0.207433	-0.229447	0.125458	0.00901753	0.0680364	0.426491	0.356048	-0.0766826	0.355348	0.336798				KIRC (n=533)	0.04255	0.0251779	0.758596	0.017055	0.657008	3.38162e-05	3.71053e-06	0.0160818	0.889898	0.213835	3.89683e-20	5.15169e-14	0.157216	5.72877e-14	1.25952e-12
	KIRP (n=290)	0.201217	0.289724	0.420214	-0.129689	-0.0188411	0.442189	-0.410518	-0.153529	-0.0568693	-0.00625233	0.372396	0.163606	0.515725	0.627796	0.013666				KIRP (n=290)	0.00331744	1.14451e-05	1.703e-11	0.0659298	0.829544	1.07022e-12	5.87316e-11	0.0287484	0.462357	0.94723	4.92809e-09	0.0187434	1.54728e-17	1.32129e-27	0.873146
	LGG (n=516)	0.0991212	0.120014	0.0335766	-0.203326	-0.0688337	0.0134465	-0.638471	-0.498218	-0.296727	-0.481374	0.109943	-0.208851	0.0189916	0.326095	0.10588				LGG (n=516)	0.0551714	0.0190291	0.56925	3.5163e-05	0.20035	0.831728	2.5654e-53	3.53409e-29	2.99134e-10	3.89044e-27	0.0332582	2.01133e-05	0.759797	2.77831e-12	0.0403825
	LIHC (n=371)	0.0316697	0.0558431	0.201059	-0.160372	0.0705314	0.0719597	-0.0145978	0.110703	-0.0391588	0.122905	0.481789	0.395107	0.316802	0.35164	0.144659				LIHC (n=371)	0.651736	0.398113	0.000617118	0.00724698	0.271254	0.261161	0.846267	0.0695445	0.570921	0.043109	7.53169e-20	3.19293e-13	1.2559e-08	1.49763e-10	0.0161744
	LUAD (n=515)	-0.0181374	0.0636495	0.0327529	-0.0992995	0.0055284	0.14038	-0.434807	-0.180365	-0.199134	0.0810766	0.131858	0.16445	-0.110279	0.212682	0.0818477				LUAD (n=515)	0.765735	0.229856	0.570921	0.0505728	0.935286	0.00487934	2.48411e-22	0.000225336	3.90256e-05	0.118171	0.00842457	0.000850778	0.0299821	1.00306e-05	0.114411
	LUSC (n=501)	0.0409043	0.0973871	0.329192	0.069089	0.193588	0.229365	-0.261974	0.0618857	0.14194	0.347369	0.405608	0.304481	0.080791	0.450405	0.331376				LUSC (n=501)	0.472793	0.0601192	1.79327e-12	0.199853	8.93209e-05	2.41598e-06	4.25352e-08	0.254389	0.0050744	8.48951e-14	8.13246e-19	9.58902e-11	0.125376	2.4841e-23	1.25952e-12
	MESO (n=87)	-0.128061	-0.0763225	0.0263951	-0.290189	-0.235878	0.0525129	-0.0179771	0.11292	0.0929117	-0.000938292	0.102702	0.0710169	0.104833	0.309315	0.269213				MESO (n=87)	0.334137	0.588559	0.863	0.0161667	0.0544409	0.720847	0.906544	0.400225	0.497114	0.994858	0.447275	0.619562	0.436397	0.00980295	0.0270686
	OV (n=303)	0.203417	0.235434	0.205609	-0.229651	-0.127577	-0.0190739	-0.355865	-0.0834648	0.0283883	0.154637	0.00445703	0.141048	0.0313787	0.469997	0.259224				OV (n=303)	0.00355061	0.000637295	0.00319456	0.000883293	0.0761638	0.829544	5.05654e-08	0.269414	0.736792	0.0304881	0.965123	0.0485194	0.712408	6.70105e-14	0.000145146
	PAAD (n=179)	-0.019546	0.0578554	0.270631	0.1704	0.267539	0.282343	-0.223885	0.0916577	-0.18429	0.274091	0.390369	0.366692	-0.0209646	0.398115	0.267916				PAAD (n=179)	0.856812	0.560664	0.00110816	0.0484954	0.00127524	0.000649586	0.00824642	0.322318	0.0326289	0.000942921	8.15236e-07	4.67477e-06	0.846133	4.38992e-07	0.00125704
	PCPG (n=181)	0.225304	0.23462	0.148732	-0.179776	-0.0108092	0.100265	-0.304964	0.157392	-0.128658	0.203216	0.517035	0.258786	0.414002	0.0987955	0.0996638				PCPG (n=181)	0.0085444	0.00601044	0.0933417	0.0396432	0.923599	0.27857	0.000242443	0.0732115	0.153564	0.0187434	8.32032e-12	0.00221068	1.74451e-07	0.28399	0.281076
	PRAD (n=498)	0.287332	0.304944	0.208691	-0.193931	0.103337	0.152085	-0.35118	-0.00191246	-0.0647484	0.339309	0.378089	0.416617	-0.0554104	0.253038	0.0790166				PRAD (n=498)	1.68363e-08	1.60488e-09	7.7331e-05	0.000266939	0.0627134	0.00504413	1.79327e-12	0.983735	0.267851	1.10819e-11	2.37542e-14	1.62359e-17	0.353836	1.03318e-06	0.166747
	READ (n=166)	-0.106667	-0.0746238	-0.168095	0.0937713	0.269825	-0.236249	-0.382709	-0.0557784	-0.0896029	0.120958	0.245482	0.386127	0.0175791	0.0511839	-0.0625251				READ (n=166)	0.413474	0.586134	0.173365	0.478171	0.0219878	0.0469787	0.000691535	0.694098	0.500194	0.350031	0.0392602	0.000617118	0.906544	0.720761	0.651736
	SARC (n=260)	0.157751	0.179201	0.115552	-0.263708	-0.139713	0.338466	-0.289422	-0.185206	-0.0433977	-0.0305564	0.273476	0.148993	0.021192	0.405929	0.207947				SARC (n=260)	0.0287879	0.0118841	0.117673	0.000127475	0.0534266	3.78937e-07	2.07943e-05	0.00919284	0.601018	0.721376	6.6426e-05	0.0393868	0.818102	3.51066e-10	0.00317735
	SKCM (n=471)	0.0649611	0.163014	0.321766	-0.0142214	0.0778401	0.359449	0.00866842	0.22356	0.23613	0.349454	0.395476	0.33261	-0.0252473	0.490737	0.401877				SKCM (n=471)	0.239471	0.00146852	1.70136e-11	0.829476	0.15239	3.66231e-14	0.895155	7.618e-06	1.96969e-06	1.90263e-13	3.26082e-17	2.98169e-12	0.6838	3.89044e-27	9.90579e-18
	SKCM-Metastasis (n=368)	-0.0127394	0.080074	0.209457	-0.120666	-0.0312132	0.249939	-0.105412	0.137249	0.0845453	0.226947	0.25029	0.227739	-0.099668	0.359064	0.28574				SKCM-Metastasis (n=368)	0.863	0.20035	0.000275155	0.0442779	0.651736	1.01026e-05	0.0814275	0.0212968	0.172331	7.10891e-05	9.93612e-06	6.77659e-05	0.102285	2.97488e-11	2.87644e-07
	SKCM-Primary (n=103)	0.137423	0.20785	0.310908	-0.107662	-0.0372455	0.318591	0.0722842	0.162867	0.222666	0.14569	0.353228	0.143782	-0.00805449	0.433283	0.362334				SKCM-Primary (n=103)	0.242891	0.06401	0.0041025	0.377785	0.786144	0.00319456	0.571221	0.159688	0.046492	0.213329	0.000913349	0.219134	0.959962	2.59075e-05	0.000649586
	STAD (n=415)	0.0318999	0.0830123	0.293694	-0.143594	0.152793	0.216415	-0.131477	0.0775305	0.0723711	0.32644	0.362028	0.308492	0.206331	0.444602	0.336756				STAD (n=415)	0.635371	0.166177	3.83073e-08	0.012043	0.00733635	9.17408e-05	0.0225259	0.199853	0.231439	5.87766e-10	3.58053e-12	6.2624e-09	0.000213009	2.56191e-18	1.4352e-10
	TGCT (n=150)	0.122026	0.132018	0.10766	-0.3114	-0.0139988	0.124179	-0.240519	-0.0814364	-0.138532	0.281235	0.292607	0.255318	-0.159241	0.251749	0.274151				TGCT (n=150)	0.210856	0.171125	0.274964	0.000457164	0.905864	0.200989	0.00842363	0.421881	0.149616	0.00172105	0.00105702	0.00491505	0.0918522	0.00559591	0.00231389
	THCA (n=509)	0.290745	0.332383	0.249395	-0.110917	0.0176399	0.165146	-0.218671	0.127024	-0.0108688	0.325164	0.420942	0.287272	-0.387613	0.405933	0.416424				THCA (n=509)	4.71916e-10	5.91293e-13	1.55291e-07	0.0299486	0.77499	0.000856124	6.08559e-06	0.0118334	0.863	1.92124e-12	1.26751e-20	7.91435e-10	1.54728e-17	3.09475e-19	3.43016e-20
	THYM (n=120)	-0.165348	0.00961695	0.176547	0.237068	0.246286	0.294585	-0.0889692	-0.0557688	0.0972341	0.265887	0.0694723	0.332387	-0.0865979	0.159172	0.199359				THYM (n=120)	0.125176	0.94723	0.0996118	0.0231845	0.0179807	0.00390984	0.441516	0.651603	0.398113	0.00994653	0.567548	0.000942921	0.456313	0.142112	0.0592345
	UCEC (n=545)	0.303589	0.320912	0.3707	-0.378716	-0.201629	0.249879	-0.251239	-0.0353002	0.080171	0.115129	0.318095	0.136829	0.333082	0.477813	0.351903				UCEC (n=545)	0.00992268	0.00605359	0.00121133	0.00091963	0.100155	0.0379698	0.0368622	0.818102	0.565156	0.382322	0.00656152	0.28399	0.00422019	1.27528e-05	0.00230847
	UCS (n=57)	0.435482	0.445818	0.332419	-0.342869	-0.247082	0.0236322	-0.289338	-0.116405	0.00617237	0.162615	0.203663	-0.000779535	0.105168	0.0405476	-0.0142019				UCS (n=57)	0.00322423	0.00242716	0.031072	0.025539	0.121763	0.905864	0.0633987	0.50602	0.981697	0.335771	0.213329	0.99558	0.56113	0.834323	0.94723
	UVM (n=80)	0.0558138	0.100903	0.14127	-0.49918	-0.354056	-0.0840273	-0.403975	0.164037	-0.0366753	0.272628	0.341455	-0.102661	-0.361553	0.276422	0.316227				UVM (n=80)	0.719673	0.48122	0.305375	1.87701e-05	0.00437709	0.570921	0.000911781	0.224815	0.822806	0.0336837	0.00621599	0.473497	0.00352753	0.0310423	0.012043

## Sheet: CD4 T
Coefficients																			Adj.P
	cancer	T cell CD4+ (non-regulatory)_QUANTISEQ	T cell CD4+ (non-regulatory)_XCELL	T cell CD4+ central memory_XCELL	T cell CD4+ effector memory_XCELL	T cell CD4+ memory activated_CIBERSORT	T cell CD4+ memory activated_CIBERSORT-ABS	T cell CD4+ memory resting_CIBERSORT	T cell CD4+ memory resting_CIBERSORT-ABS	T cell CD4+ memory_XCELL	T cell CD4+ naive_CIBERSORT	T cell CD4+ naive_CIBERSORT-ABS	T cell CD4+ naive_XCELL	T cell CD4+ Th1_XCELL	T cell CD4+ Th2_XCELL	T cell CD4+_EPIC	T cell CD4+_TIMER			cancer	T cell CD4+ (non-regulatory)_QUANTISEQ	T cell CD4+ (non-regulatory)_XCELL	T cell CD4+ central memory_XCELL	T cell CD4+ effector memory_XCELL	T cell CD4+ memory activated_CIBERSORT	T cell CD4+ memory activated_CIBERSORT-ABS	T cell CD4+ memory resting_CIBERSORT	T cell CD4+ memory resting_CIBERSORT-ABS	T cell CD4+ memory_XCELL	T cell CD4+ naive_CIBERSORT	T cell CD4+ naive_CIBERSORT-ABS	T cell CD4+ naive_XCELL	T cell CD4+ Th1_XCELL	T cell CD4+ Th2_XCELL	T cell CD4+_EPIC	T cell CD4+_TIMER
	ACC (n=79)	-0.224258	-0.0189238	-0.18637	-0.0518448	0.237505	0.237505	-0.18275	0.184028	0.0953863	-0.248586	-0.244839	-0.0811394	0.151715	0.203275	-0.118014	0.121597			ACC (n=79)	0.104952	0.914335	0.184798	0.736802	0.0843591	0.0843591	0.19515	0.191418	0.527651	0.0698957	0.074599	0.595104	0.29383	0.141669	0.431767	0.416529
	BLCA (n=408)	-0.160378	0.0277524	-0.283363	0.0759429	0.350348	0.373906	0.0239411	0.210464	0.169446	-0.328915	-0.323737	0.0254487	0.188604	0.389831	-0.314584	0.0978672			BLCA (n=408)	0.00632453	0.683526	2.56987e-07	0.22592	6.84815e-11	2.24979e-12	0.722841	0.000209176	0.00365393	1.26764e-09	2.42297e-09	0.711203	0.00104729	1.81553e-13	7.34196e-09	0.110052
	BRCA (n=1100)	-0.0308823	0.0770588	-0.0965104	0.290505	0.288124	0.293368	0.0148147	0.285898	0.348068	-0.0243727	-0.0243108	0.178349	0.00439759	0.282335	0.0596737	0.114694			BRCA (n=1100)	0.44331	0.0357554	0.00716085	3.68732e-19	6.91529e-19	1.58065e-19	0.719833	1.31257e-18	1.38218e-27	0.545853	0.546212	1.31437e-07	0.922066	3.56588e-18	0.109592	0.00110324
	BRCA-Basal (n=191)	-0.11672	0.168627	-0.00931126	0.185888	0.304479	0.331258	-0.0269176	0.246547	0.35671	0.0695422	0.067815	0.16258	0.0169896	0.183573	0.141846	0.10226			BRCA-Basal (n=191)	0.198419	0.0561851	0.934082	0.0339311	0.00019709	4.24256e-05	0.780133	0.00346625	8.06183e-06	0.469084	0.478825	0.0669235	0.872384	0.0359616	0.111235	0.272295
	BRCA-Her2 (n=82)	-0.0789907	0.043573	0.0843309	0.293261	0.133493	0.153822	0.00123262	0.293891	0.213509	NA	NA	0.0805116	-0.0463669	0.0296075	0.0876105	0.0921371			BRCA-Her2 (n=82)	0.609123	0.776692	0.580793	0.030437	0.371522	0.290693	0.993378	0.0301921	0.123778	NA	NA	0.601671	0.761815	0.856669	0.567969	0.545307
	BRCA-LumA (n=568)	0.112195	0.0444694	-0.102828	0.33551	0.185918	0.186821	0.0190506	0.2598	0.24861	-0.0482641	-0.0483973	0.174294	-0.0846095	0.234395	0.0483038	0.12388			BRCA-LumA (n=568)	0.026918	0.425744	0.0432416	1.06319e-13	0.000100873	9.32312e-05	0.736802	2.12075e-08	9.20731e-08	0.380989	0.380829	0.000290448	0.103163	5.1049e-07	0.380989	0.0137809
	BRCA-LumB (n=219)	-0.17469	3.32223e-05	-0.0602019	0.350529	0.29329	0.295638	0.081899	0.281216	0.285142	-0.066278	-0.066278	0.133092	-0.0345875	0.130179	0.0945666	0.0393635			BRCA-LumB (n=219)	0.0359616	0.999635	0.512605	4.03656e-06	0.00016909	0.000148667	0.366342	0.000328745	0.000265172	0.468981	0.468981	0.115976	0.715672	0.123778	0.285255	0.67571
	CESC (n=306)	-0.277568	0.0620073	-0.0742576	0.256517	0.272031	0.298734	-0.224221	-0.0516314	0.188683	-0.128516	-0.128516	0.429922	0.223851	0.0713806	-0.0495344	0.338646			CESC (n=306)	1.50045e-05	0.415164	0.316374	7.59187e-05	2.36218e-05	2.70011e-06	0.000669603	0.496896	0.00508991	0.0673629	0.0673629	1.35657e-12	0.00068256	0.34074	0.51647	7.13517e-08
	CHOL (n=36)	0.372674	-0.0587845	-0.0801974	0.277638	0.147514	0.147514	0.0649641	0.346534	0.277919	-0.136144	-0.136144	0.256175	-0.249556	0.259061	0.0508612	-0.0887346			CHOL (n=36)	0.0586598	0.791308	0.722841	0.172688	0.502166	0.502166	0.772088	0.0820494	0.172688	0.539018	0.539018	0.214844	0.228904	0.209321	0.824013	0.697473
	COAD (n=458)	-0.245043	-0.0857773	-0.159812	0.0655578	0.0441851	0.110333	-0.190497	0.475389	0.168903	-0.0451714	-0.0449988	0.326299	-0.205923	0.0811088	0.166601	0.270151			COAD (n=458)	0.000183626	0.239735	0.0210699	0.386667	0.568399	0.118828	0.00478798	1.78789e-15	0.0142583	0.559554	0.56058	2.49266e-07	0.0020998	0.272416	0.0157174	2.94262e-05
	DLBC (n=48)	0.0264521	0.154447	0.0259964	0.337517	0.34908	0.401034	-0.0158435	-0.0175995	0.330292	-0.0817319	-0.0992272	-0.114436	-0.0916385	0.284367	0.143021	0.0678241			DLBC (n=48)	0.91308	0.447092	0.913896	0.0652247	0.0547475	0.0241865	0.941619	0.939458	0.0714617	0.697473	0.631264	0.576931	0.657505	0.123778	0.478306	0.740504
	ESCA (n=185)	-0.141382	0.124388	-0.0226146	0.00330081	0.211057	0.254813	-0.180749	0.256831	0.299852	-0.160893	-0.160893	0.3218	0.0378268	0.0956375	0.0267417	0.177217			ESCA (n=185)	0.107878	0.158613	0.816285	0.972642	0.0130937	0.00199173	0.0358097	0.00180824	0.000194617	0.0652247	0.0652247	5.41655e-05	0.698412	0.295318	0.778422	0.0398157
	GBM (n=153)	-0.079448	-0.158605	-0.0794892	0.269743	0.12887	0.128083	0.17308	0.355385	0.194133	-0.114234	-0.11332	0.149093	-0.08322	0.0808221	-0.0236776	0.131583			GBM (n=153)	0.46542	0.113521	0.46542	0.00463434	0.209581	0.212833	0.0843591	9.83963e-05	0.0501791	0.275038	0.279685	0.13801	0.446263	0.458396	0.835303	0.198419
	HNSC (n=522)	-0.254148	0.164415	-0.195806	0.0481583	0.253618	0.313687	0.15632	0.413962	0.345006	-0.241762	-0.241517	0.36606	0.0982011	0.215088	0.121892	0.438468			HNSC (n=522)	9.75402e-08	0.000959162	6.13255e-05	0.395651	1.03382e-07	1.6909e-11	0.00180824	4.51598e-20	8.17362e-14	4.33832e-07	4.42436e-07	1.36892e-15	0.062598	8.57726e-06	0.0184418	1.09246e-22
	HNSC-HPV- (n=422)	-0.219546	0.136952	-0.146186	0.100785	0.215106	0.274697	0.192936	0.443814	0.339616	-0.240225	-0.23994	0.348534	0.0942672	0.191597	0.0968987	0.434905			HNSC-HPV- (n=422)	4.84622e-05	0.0165835	0.0103055	0.0857301	7.08249e-05	1.96867e-07	0.00043013	3.86351e-19	4.54914e-11	7.14978e-06	7.29683e-06	1.2305e-11	0.109495	0.000478252	0.10082	2.28773e-18
	HNSC-HPV+ (n=98)	-0.242921	0.227662	-0.197319	-0.178627	0.331782	0.38985	-0.0122812	0.211495	0.249099	-0.291149	-0.291236	0.374014	0.050106	0.201417	0.142217	0.368406			HNSC-HPV+ (n=98)	0.0478599	0.0667678	0.113252	0.155377	0.00477092	0.000638438	0.937326	0.0904004	0.0419374	0.0157174	0.0157174	0.00115274	0.719833	0.107878	0.275038	0.0014241
	KICH (n=66)	0.0125224	-0.104016	-0.206536	0.108245	NA	NA	0.0992748	0.599963	0.231973	-0.233868	-0.233868	0.231342	-0.245213	0.140209	0.0602605	0.141093			KICH (n=66)	0.941619	0.515085	0.162099	0.496292	NA	NA	0.536061	9.26129e-07	0.112386	0.110052	0.110052	0.113252	0.094361	0.373058	0.715672	0.370453
	KIRC (n=533)	-0.0785716	-0.164367	-0.15623	0.424118	0.0950914	0.0965015	-0.129016	0.222095	0.147599	-0.0583443	-0.0583443	0.134091	-0.129268	0.360562	0.0890033	-0.00128239			KIRC (n=533)	0.152498	0.00146243	0.00262581	7.24165e-20	0.0820242	0.0774202	0.0156351	8.57726e-06	0.00476836	0.307948	0.307948	0.0116587	0.0154429	3.5153e-14	0.104832	0.981208
	KIRP (n=290)	0.145601	0.1982	-0.290668	0.591513	0.116372	0.116372	-0.314954	0.317492	0.216496	NA	NA	0.103383	-0.19771	0.179167	0.271958	0.161883			KIRP (n=290)	0.0432416	0.00448752	1.1598e-05	7.605e-24	0.111235	0.111235	1.59925e-06	1.29459e-06	0.0016903	NA	NA	0.160425	0.00459093	0.0116024	4.84622e-05	0.0239312
	LGG (n=516)	0.127934	-0.0714316	-0.151555	0.104014	0.0828774	0.0836568	0.320159	0.455397	0.0365286	-0.259818	-0.244394	-0.0865074	0.154489	0.320004	-0.430888	0.6317			LGG (n=516)	0.0145112	0.191418	0.00297336	0.0501791	0.122247	0.118828	1.23447e-11	6.79258e-24	0.5309	7.80001e-08	4.68698e-07	0.108257	0.00244025	1.23538e-11	2.84307e-21	8.40872e-52
	LIHC (n=371)	0.0474722	0.0937238	-0.276564	0.104413	0.136608	0.13971	-0.0703417	0.279418	0.226607	-0.0827646	-0.0827917	0.251502	0.00171143	0.295013	0.218852	0.109237			LIHC (n=371)	0.484797	0.13801	1.24916e-06	0.10082	0.027706	0.0241865	0.285255	9.42215e-07	0.000102407	0.198419	0.198419	1.2583e-05	0.979397	1.96867e-07	0.000187216	0.0841155
	LUAD (n=515)	-0.0732767	0.0328257	-0.241855	0.119135	0.106527	0.123838	-0.0070943	0.323855	0.210674	-0.0789207	-0.0789207	0.133893	-0.165419	0.0717512	0.292228	0.00385429			LUAD (n=515)	0.170426	0.569202	4.20616e-07	0.0213472	0.0408948	0.0162318	0.914335	3.11202e-12	1.32188e-05	0.135144	0.135144	0.00885036	0.000875455	0.180704	4.86236e-10	0.948535
	LUSC (n=501)	-0.106501	0.044074	-0.174974	0.229311	0.248198	0.280689	0.221757	0.490051	0.296826	-0.114034	-0.113834	0.202448	-0.118722	0.116256	-0.0427843	0.0330867			LUSC (n=501)	0.0444999	0.447342	0.000501007	2.71274e-06	3.15704e-07	5.00751e-09	6.23962e-06	5.50133e-28	4.86236e-10	0.0308856	0.0311502	4.38072e-05	0.0243016	0.027706	0.461821	0.571679
	MESO (n=87)	-0.218913	-0.151728	-0.290797	0.24372	0.210548	0.208711	-0.334615	0.0110224	0.308094	NA	NA	0.194095	0.0997146	0.269336	-0.11485	0.223976			MESO (n=87)	0.0858036	0.253288	0.0187522	0.0534275	0.101056	0.104217	0.00547754	0.941619	0.0121964	NA	NA	0.128544	0.470741	0.0308856	0.404376	0.0784256
	OV (n=303)	-0.233731	0.088045	0.0349283	0.285601	0.154944	0.155111	-0.218927	0.253745	0.15891	-0.131153	-0.131153	0.155351	0.205054	0.0775618	0.0408602	0.0568302			OV (n=303)	0.00077545	0.253288	0.671822	2.50629e-05	0.0343306	0.0342069	0.00180824	0.00022528	0.029867	0.0775091	0.0775091	0.0339728	0.00375261	0.322419	0.618364	0.478306
	PAAD (n=179)	-0.0331524	-0.0275742	-0.348056	0.007255	0.253473	0.254718	-0.142567	0.454759	0.221967	0.176179	0.176179	0.359923	-0.404219	0.13821	0.181592	0.0557397			PAAD (n=179)	0.736802	0.778414	1.69293e-05	0.942929	0.00280132	0.00264879	0.112386	4.83973e-09	0.010677	0.0467883	0.0467883	7.98373e-06	3.29535e-07	0.123778	0.0399376	0.570404
	PCPG (n=181)	-0.0114306	0.00403249	-0.293793	0.312107	0.102139	0.103992	0.164092	0.615346	0.0553166	0.0162721	0.0162721	-0.082258	-0.21232	0.090945	0.0718944	0.21897			PCPG (n=181)	0.917688	0.96797	0.000479427	0.000183732	0.281534	0.273363	0.0699588	2.67025e-17	0.577629	0.880807	0.880807	0.400603	0.0162318	0.348169	0.46542	0.0130937
	PRAD (n=498)	0.147257	0.00321385	-0.164442	0.298214	0.0470923	0.0484137	0.12814	0.5044	0.260876	NA	NA	0.118141	-0.201741	0.166124	0.0860152	0.530526			PRAD (n=498)	0.00800586	0.961631	0.00262581	6.01299e-09	0.447342	0.436957	0.0233205	3.27344e-26	4.97807e-07	NA	NA	0.037003	0.000159129	0.00234341	0.135144	2.97613e-29
	READ (n=166)	-0.279677	-0.0686907	-0.220701	0.0710213	0.106447	0.147625	-0.391366	0.296486	0.154642	-0.0667913	-0.0667913	0.268808	-0.278748	-0.0104417	0.25645	0.303879			READ (n=166)	0.0204421	0.618364	0.0743556	0.605961	0.430846	0.25288	0.00055522	0.013262	0.225897	0.626063	0.626063	0.0264504	0.0208334	0.941619	0.0349326	0.0108341
	SARC (n=260)	-0.159936	-0.0268009	-0.308186	0.392055	0.252067	0.254166	-0.170027	0.153653	0.253325	-0.0645284	-0.0631187	0.161651	0.0277565	0.248291	-0.147258	0.23397			SARC (n=260)	0.0304275	0.743042	5.81589e-06	2.58224e-09	0.000291301	0.000259026	0.0208334	0.0376194	0.000270773	0.428315	0.438136	0.0285032	0.736802	0.0003718	0.0471223	0.00087608
	SKCM (n=471)	-0.226244	0.113267	-0.103447	0.0376686	0.286043	0.327505	0.0176784	0.123917	0.513463	-0.0329592	-0.0273472	0.342994	0.00267116	0.346845	0.0829376	0.308363			SKCM (n=471)	6.32987e-06	0.0359616	0.0578851	0.527651	5.28891e-09	1.21044e-11	0.768444	0.0211798	1.31922e-29	0.580793	0.651674	9.38397e-13	0.965313	4.83125e-13	0.130657	2.18577e-10
	SKCM-Metastasis (n=368)	-0.102307	0.10485	-0.0309621	0.0781475	0.293306	0.332599	-0.0475666	0.05861	0.40597	-0.0336074	-0.0278201	0.348293	0.0461733	0.274854	0.062118	0.251564			SKCM-Metastasis (n=368)	0.103163	0.0941152	0.651674	0.221313	1.61816e-07	1.72437e-09	0.478306	0.380829	4.45987e-14	0.62471	0.68944	2.18421e-10	0.492433	1.05006e-06	0.348811	9.46234e-06
	SKCM-Primary (n=103)	-0.366135	0.0477682	-0.160832	0.0426713	0.17491	0.194775	0.116358	0.168524	0.362381	-0.0592428	-0.0563893	0.254285	-0.0202889	0.255549	0.0513902	0.204813			SKCM-Primary (n=103)	0.000621991	0.715672	0.172688	0.738183	0.133993	0.0956424	0.348811	0.150309	0.000716505	0.647224	0.661708	0.0252701	0.88453	0.0244156	0.695151	0.077854
	STAD (n=415)	-0.131074	0.160499	-0.263728	0.0596986	0.248699	0.296323	-0.341339	0.296556	0.337809	0.0329744	0.0329744	0.385409	-0.0551446	0.123597	0.165368	0.145122			STAD (n=415)	0.026918	0.00542053	1.29459e-06	0.350257	5.94894e-06	4.04461e-08	1.24927e-10	3.99095e-08	2.05505e-10	0.618364	0.618364	1.61932e-13	0.393578	0.0372056	0.00404766	0.0134764
	TGCT (n=150)	-0.0718843	-0.0382864	-0.231955	0.45264	-0.0358796	-0.00897251	0.354125	0.495627	0.396951	-0.127311	-0.126801	0.413563	-0.0969752	0.0321713	0.286418	0.103528			TGCT (n=150)	0.492433	0.722841	0.0135804	8.09983e-08	0.736802	0.939458	5.49124e-05	2.15115e-09	4.13518e-06	0.198419	0.1988	1.30437e-06	0.348169	0.761815	0.00160821	0.308576
	THCA (n=509)	-0.266626	-0.0162603	-0.195778	0.24886	0.0866107	0.0866448	0.0947689	0.426896	0.256237	-0.150414	-0.150148	0.268507	-0.214634	0.258238	0.154287	0.317623			THCA (n=509)	2.25538e-08	0.778414	6.62304e-05	2.09601e-07	0.104773	0.104773	0.0741362	2.84307e-21	8.66384e-08	0.00290771	0.00295488	1.77991e-08	9.78607e-06	6.99075e-08	0.00221579	1.20595e-11
	THYM (n=120)	0.06031	-0.0556423	-0.011264	-0.102064	0.207605	0.217922	-0.0319161	0.088575	-0.0139622	-0.268268	-0.124823	-0.057961	-0.170754	0.022368	0.242314	-0.0301284			THYM (n=120)	0.618364	0.647224	0.934566	0.386273	0.0560823	0.0432416	0.790084	0.457685	0.917688	0.0112392	0.275038	0.631599	0.11912	0.861679	0.0237277	0.802764
	UCEC (n=545)	-0.321193	0.0627007	-0.0512445	0.290436	0.251557	0.25278	-0.123234	0.107224	0.194504	-0.138217	-0.139646	0.0195602	0.190778	-0.0484645	-0.183548	0.426571			UCEC (n=545)	0.00707227	0.651674	0.716092	0.0165741	0.0409452	0.0399376	0.358529	0.431767	0.121087	0.293016	0.287513	0.900783	0.128544	0.729088	0.145276	0.000159129
	UCS (n=57)	0.0810132	0.197915	-0.0343915	0.186418	0.147327	0.147327	0.235601	0.452798	-0.060336	-0.0204954	-0.0204954	0.134229	-0.0840342	-0.0564094	-0.162578	0.0547921			UCS (n=57)	0.653349	0.23943	0.857206	0.273363	0.401415	0.401415	0.149085	0.00233404	0.736802	0.917688	0.917688	0.447342	0.64367	0.754113	0.348897	0.761815
	UVM (n=80)	-0.169464	-0.0916499	-0.138207	0.245663	-0.00830015	-0.00471926	-0.11091	0.102986	0.105961	-0.243686	-0.215498	0.397731	-0.15514	0.311791	0.218505	0.00673872			UVM (n=80)	0.219321	0.532797	0.333277	0.0656792	0.958093	0.97369	0.447342	0.478306	0.468326	0.0675572	0.109524	0.0012788	0.270717	0.0160236	0.104832	0.965313

## Sheet: CD8 T
Coefficients													Adj.P
	cancer	T cell CD8+ central memory_XCELL	T cell CD8+ effector memory_XCELL	T cell CD8+ naive_XCELL	T cell CD8+_CIBERSORT	T cell CD8+_CIBERSORT-ABS	T cell CD8+_EPIC	T cell CD8+_MCPCOUNTER	T cell CD8+_QUANTISEQ	T cell CD8+_TIMER	T cell CD8+_XCELL			cancer	T cell CD8+ central memory_XCELL	T cell CD8+ effector memory_XCELL	T cell CD8+ naive_XCELL	T cell CD8+_CIBERSORT	T cell CD8+_CIBERSORT-ABS	T cell CD8+_EPIC	T cell CD8+_MCPCOUNTER	T cell CD8+_QUANTISEQ	T cell CD8+_TIMER	T cell CD8+_XCELL
	ACC (n=79)	0.210148	0.249161	-0.000469978	0.0524391	0.29367	-0.166165	0.265028	0.201847	0.0964326	0.0399972			ACC (n=79)	0.107353	0.0520803	0.996851	0.707234	0.0197123	0.210555	0.0378245	0.123568	0.473892	0.771614
	BLCA (n=408)	0.369015	0.253074	-0.0564021	0.130761	0.437171	-0.0489679	0.440221	0.443548	0.31327	0.192485			BLCA (n=408)	1.45422e-12	2.63191e-06	0.341054	0.0201672	1.09176e-17	0.411677	6.03934e-18	3.28133e-18	3.41416e-09	0.000432784
	BRCA (n=1100)	0.408286	0.09407	0.110615	-0.0171526	0.270503	0.0432907	0.333899	0.358794	0.0541319	0.32381			BRCA (n=1100)	2.57977e-39	0.00546284	0.00098191	0.640324	3.16731e-17	0.225668	3.83734e-26	3.12307e-30	0.124897	1.5283e-24
	BRCA-Basal (n=191)	0.436094	0.283437	0.184996	-0.0353392	0.25776	0.102864	0.285678	0.328437	0.109434	0.335899			BRCA-Basal (n=191)	7.50217e-09	0.000325915	0.0238249	0.691836	0.00120856	0.230355	0.000290364	2.38652e-05	0.200119	1.51326e-05
	BRCA-Her2 (n=82)	0.382187	0.112884	0.168858	0.0582007	0.324705	-0.0740335	0.39467	0.388079	0.317231	0.347521			BRCA-Her2 (n=82)	0.00182814	0.408417	0.206494	0.676267	0.00953774	0.592865	0.00121634	0.00151221	0.0114695	0.00511391
	BRCA-LumA (n=568)	0.33691	-0.0228154	0.0624195	-0.0500059	0.203867	-0.0177304	0.318273	0.328958	0.0691028	0.236524			BRCA-LumA (n=568)	2.22757e-14	0.653786	0.206494	0.314584	8.11608e-06	0.73337	7.1647e-13	1.02357e-13	0.160242	1.92376e-07
	BRCA-LumB (n=219)	0.331695	0.119219	0.076108	0.0407588	0.30225	0.11607	0.366518	0.340132	0.0721057	0.313765			BRCA-LumB (n=219)	7.18284e-06	0.139229	0.356121	0.626286	4.8492e-05	0.151227	5.64764e-07	3.96146e-06	0.383561	2.33735e-05
	CESC (n=306)	0.489988	0.413952	0.0752218	0.185315	0.457804	0.100793	0.267005	0.343139	0.416262	0.430655			CESC (n=306)	3.16731e-17	3.63275e-12	0.268596	0.00368619	6.33567e-15	0.132987	1.67379e-05	1.824e-08	2.66293e-12	3.74809e-13
	CHOL (n=36)	0.433471	0.155819	0.0160701	0.15837	0.30344	0.381677	0.483036	0.508166	0.369894	0.431365			CHOL (n=36)	0.0158754	0.43187	0.936359	0.423945	0.109914	0.038024	0.00595576	0.00350132	0.045255	0.0164669
	COAD (n=458)	0.413255	0.167046	-0.228989	0.00970983	0.483124	-0.233464	0.304511	0.39744	0.423013	0.20874			COAD (n=458)	4.71931e-12	0.00966561	0.000283491	0.8984	1.27929e-16	0.000210249	8.35577e-07	3.64715e-11	1.31609e-12	0.00100719
	DLBC (n=48)	0.32839	0.348405	-0.146	0.138844	0.3877	0.0599534	0.183127	0.350645	0.386515	0.190158			DLBC (n=48)	0.0550573	0.0407839	0.423835	0.444402	0.0204351	0.746979	0.311798	0.0393541	0.0207475	0.291689
	ESCA (n=185)	0.306243	0.153018	0.0638101	0.087283	0.366852	-0.346454	0.41315	0.411938	0.378643	0.221649			ESCA (n=185)	6.83017e-05	0.060137	0.452454	0.303084	1.28453e-06	5.26757e-06	3.25391e-08	3.5965e-08	5.3653e-07	0.00511391
	GBM (n=153)	0.233493	-0.0786929	-0.131235	0.00205747	0.114928	-0.170122	0.110898	-0.0333526	0.14832	-0.0982839			GBM (n=153)	0.010492	0.423094	0.171919	0.983422	0.235225	0.0691767	0.252577	0.739493	0.119545	0.312592
	HNSC (n=522)	0.526003	0.34835	-0.0297319	0.205414	0.495234	-0.16868	0.588965	0.55471	-0.202042	0.38657			HNSC (n=522)	8.51458e-35	1.14903e-14	0.567298	1.13061e-05	1.95702e-30	0.000366945	5.74538e-45	3.20741e-39	1.6099e-05	4.91458e-18
	HNSC-HPV- (n=422)	0.506223	0.352239	-0.0435008	0.15831	0.471812	-0.286256	0.596178	0.539251	-0.190263	0.370693			HNSC-HPV- (n=422)	3.1189e-26	2.20521e-12	0.444402	0.00288206	1.81421e-22	2.22188e-08	3.70122e-38	3.12307e-30	0.000283491	1.09648e-13
	HNSC-HPV+ (n=98)	0.508216	0.263923	0.0617691	0.28549	0.520845	0.290881	0.518548	0.554038	-0.110917	0.380848			HNSC-HPV+ (n=98)	1.17183e-06	0.0206639	0.62117	0.0115337	5.57487e-07	0.00997308	6.29646e-07	6.77457e-08	0.362367	0.000487381
	KICH (n=66)	0.377209	0.0127329	-0.075939	0.182172	0.511581	-0.0227363	0.524085	0.246755	0.259333	0.163086			KICH (n=66)	0.00368619	0.931457	0.603512	0.196496	3.22158e-05	0.886131	1.87322e-05	0.0698951	0.0560183	0.250677
	KIRC (n=533)	0.382532	0.247598	0.0262073	0.035245	0.325604	0.397481	0.401504	0.409229	0.0965296	0.339628			KIRC (n=533)	1.23471e-16	2.53062e-07	0.626286	0.507376	3.99644e-12	5.83547e-18	2.5697e-18	4.85547e-19	0.0575713	3.91957e-13
	KIRP (n=290)	0.462131	0.0710623	-0.0511734	0.0239393	0.410244	-0.239469	0.520713	0.403723	0.440385	0.27192			KIRP (n=290)	2.97979e-14	0.314342	0.47073	0.740829	3.31429e-11	0.000230489	2.36309e-18	7.32903e-11	6.78363e-13	2.33869e-05
	LGG (n=516)	-0.0545276	-0.0181684	-0.00645661	0.0942816	0.19599	-0.472156	0.222689	0.145361	-0.433851	0.112186			LGG (n=516)	0.291689	0.736115	0.904494	0.0589535	3.81119e-05	1.08871e-26	2.63191e-06	0.00280806	2.82354e-22	0.0232499
	LIHC (n=371)	0.370021	0.153666	-0.0891236	0.124494	0.420367	-0.00385149	0.512782	0.481567	0.497809	0.254177			LIHC (n=371)	6.32816e-12	0.00751056	0.1381	0.0336963	2.33531e-15	0.950303	2.09736e-23	2.07959e-20	6.21633e-22	4.83609e-06
	LUAD (n=515)	0.222629	0.100283	-0.186398	-0.139263	0.207518	-0.0973715	0.240295	0.28429	0.310772	0.103003			LUAD (n=515)	1.82521e-06	0.0412284	7.24882e-05	0.00368619	8.99699e-06	0.0480709	2.36418e-07	5.69486e-10	8.53733e-12	0.0359145
	LUSC (n=501)	0.529141	0.277385	-0.0953472	0.117072	0.492867	0.0342342	0.50589	0.55765	0.427819	0.404472			LUSC (n=501)	3.00814e-34	3.05754e-09	0.0564081	0.0177923	2.92007e-29	0.51059	6.63123e-31	1.4223e-38	1.3653e-21	3.44008e-19
	MESO (n=87)	0.479321	0.329488	0.0265805	0.17425	0.348576	0.141802	0.420814	0.369939	0.227422	0.379427			MESO (n=87)	9.18477e-06	0.00388371	0.840714	0.153251	0.00211396	0.251417	0.000139495	0.00100719	0.0552576	0.0007124
	OV (n=303)	0.3667	0.0477269	-0.0914555	0.14086	0.362108	-0.134112	0.346219	0.304039	0.246812	0.127936			OV (n=303)	9.99945e-09	0.50944	0.200119	0.0414862	1.61304e-08	0.0531514	7.62512e-08	2.99146e-06	0.000188218	0.0649856
	PAAD (n=179)	0.399608	0.146832	0.0588666	0.010794	0.450376	-0.133639	0.479394	0.497148	0.582796	0.325194			PAAD (n=179)	2.21449e-07	0.0807512	0.502138	0.904494	2.80541e-09	0.116717	1.4734e-10	2.28349e-11	4.46233e-16	3.43602e-05
	PCPG (n=181)	0.128493	0.123465	-0.112547	0.11894	0.489865	-0.0739752	0.522265	0.364538	-0.0330852	-0.0193422			PCPG (n=181)	0.137952	0.154373	0.19744	0.171722	8.44207e-11	0.406012	2.4835e-12	3.6767e-06	0.717893	0.837558
	PRAD (n=498)	0.32013	0.0604765	-0.130839	-0.047977	0.498924	0.00231437	0.27575	0.393575	-0.0549614	0.202749			PRAD (n=498)	1.03873e-10	0.274668	0.0129419	0.391648	2.30432e-26	0.9673	4.17273e-08	5.20421e-16	0.322161	7.24545e-05
	READ (n=166)	0.165212	0.118494	-0.191698	0.0158009	0.468401	-0.264479	0.0714231	0.22505	0.378833	0.320419			READ (n=166)	0.163936	0.324381	0.101876	0.904494	8.66616e-06	0.0197782	0.561025	0.0514959	0.000487381	0.00388371
	SARC (n=260)	0.381912	0.305911	0.0344034	0.103587	0.31142	-0.0543132	0.352552	0.328893	0.315134	0.30534			SARC (n=260)	2.95957e-09	3.26193e-06	0.642591	0.148436	2.1136e-06	0.455197	5.76839e-08	4.94102e-07	1.55364e-06	3.39843e-06
	SKCM (n=471)	0.536573	0.213938	0.0994263	0.23363	0.551032	0.224884	0.602573	0.583623	0.240842	0.456721			SKCM (n=471)	6.03241e-34	1.03705e-05	0.0520803	1.3747e-06	5.27681e-36	3.46049e-06	2.203e-44	4.55806e-41	6.14446e-07	8.61105e-24
	SKCM-Metastasis (n=368)	0.505471	0.231092	0.155041	0.284219	0.550285	0.197737	0.570203	0.572892	0.185319	0.435749			SKCM-Metastasis (n=368)	3.01993e-23	2.73687e-05	0.00621708	1.92376e-07	3.74959e-28	0.000386985	1.62325e-30	7.71723e-31	0.000946945	5.95716e-17
	SKCM-Primary (n=103)	0.370199	0.0354572	0.0571597	0.145933	0.322387	0.270179	0.442993	0.370139	0.290143	0.282558			SKCM-Primary (n=103)	0.000283491	0.75957	0.622735	0.193025	0.00187466	0.010492	8.44325e-06	0.000283491	0.00562815	0.00716003
	STAD (n=415)	0.533146	0.307126	-0.00699317	0.123906	0.472489	-0.0946753	0.393815	0.442775	0.6958	0.400547			STAD (n=415)	5.58782e-28	4.25906e-09	0.905648	0.025794	1.99258e-21	0.0954109	1.09607e-14	1.22367e-18	1.52889e-53	3.37017e-15
	TGCT (n=150)	0.435999	0.374278	-0.250144	-0.173132	0.278482	-0.115879	0.410712	0.368619	0.340482	0.392196			TGCT (n=150)	1.26869e-07	8.19493e-06	0.00415846	0.0550573	0.00128014	0.212733	7.67561e-07	1.13061e-05	5.79102e-05	2.68e-06
	THCA (n=509)	0.30355	0.183269	-0.14359	-0.0449345	0.413505	-0.0309184	0.530858	0.487764	-0.197792	0.243346			THCA (n=509)	3.54044e-11	0.00010744	0.00285601	0.384341	1.52089e-20	0.553748	3.1581e-35	2.98019e-29	2.63535e-05	1.92376e-07
	THYM (n=120)	0.268877	0.328662	-0.308797	0.0876577	0.474502	-0.186008	-0.196479	-0.182325	-0.282759	0.013198			THYM (n=120)	0.0065751	0.000702773	0.00156373	0.413611	2.93854e-07	0.0689704	0.0543552	0.0749421	0.00409236	0.904494
	UCEC (n=545)	0.485857	0.158044	0.0171906	0.331494	0.536433	-0.0419919	0.460369	0.525571	0.09356	0.407467			UCEC (n=545)	4.53565e-06	0.191064	0.8984	0.00308712	2.53062e-07	0.739493	1.62849e-05	4.94102e-07	0.444402	0.000186127
	UCS (n=57)	0.0437347	-0.122335	-0.175311	-0.177784	0.169955	-0.182051	0.205247	0.146656	0.0905514	-0.0316434			UCS (n=57)	0.789387	0.443882	0.266575	0.259176	0.280542	0.248546	0.19036	0.356121	0.57511	0.851848
	UVM (n=80)	0.515054	0.14301	0.143785	0.556875	0.694985	0.0896115	0.796342	0.674009	0.119007	0.419718			UVM (n=80)	4.63442e-06	0.270904	0.268596	4.94102e-07	1.17459e-11	0.496677	3.77175e-17	8.44207e-11	0.363484	0.00031477

## Sheet: DC
Coefficients														Adj.P
	cancer	Myeloid dendritic cell activated_CIBERSORT	Myeloid dendritic cell activated_CIBERSORT-ABS	Myeloid dendritic cell activated_XCELL	Myeloid dendritic cell resting_CIBERSORT	Myeloid dendritic cell resting_CIBERSORT-ABS	Myeloid dendritic cell_MCPCOUNTER	Myeloid dendritic cell_QUANTISEQ	Myeloid dendritic cell_TIMER	Myeloid dendritic cell_XCELL	Plasmacytoid dendritic cell_XCELL				cancer	Myeloid dendritic cell activated_CIBERSORT	Myeloid dendritic cell activated_CIBERSORT-ABS	Myeloid dendritic cell activated_XCELL	Myeloid dendritic cell resting_CIBERSORT	Myeloid dendritic cell resting_CIBERSORT-ABS	Myeloid dendritic cell_MCPCOUNTER	Myeloid dendritic cell_QUANTISEQ	Myeloid dendritic cell_TIMER	Myeloid dendritic cell_XCELL	Plasmacytoid dendritic cell_XCELL
	ACC (n=79)	-0.301275	-0.19739	0.350071	0.118299	0.124699	0.14747	0.104096	0.300694	0.30355	0.341296				ACC (n=79)	0.0156482	0.127454	0.00431638	0.371067	0.345234	0.264229	0.426921	0.0157588	0.0148612	0.00548242
	BLCA (n=408)	-0.431439	-0.308171	0.678086	0.0613382	0.127682	0.461924	-0.137976	0.493773	0.576086	0.504625				BLCA (n=408)	1.72721e-17	4.4986e-09	1.11307e-49	0.290922	0.0219717	3.44399e-20	0.0132726	2.84827e-23	6.21003e-33	2.10493e-24
	BRCA (n=1100)	-0.0910007	-0.081345	0.530328	0.0978945	0.18203	0.359736	0.0805931	0.487405	0.483397	0.50068				BRCA (n=1100)	0.00700679	0.0165939	2.76759e-71	0.00363834	2.09188e-08	8.14548e-31	0.0176957	4.82114e-59	5.7107e-58	9.80468e-63
	BRCA-Basal (n=191)	-0.0657145	-0.0417448	0.508146	0.0813461	0.139428	0.469683	0.115393	0.486509	0.455099	0.55613				BRCA-Basal (n=191)	0.43484	0.621888	2.77146e-12	0.337701	0.0916095	1.90783e-10	0.168381	3.24307e-11	8.3409e-10	6.24146e-15
	BRCA-Her2 (n=82)	-0.114277	-0.110367	0.527881	0.12268	0.16742	0.342489	0.107119	0.519132	0.361583	0.457622				BRCA-Her2 (n=82)	0.389001	0.402574	4.57965e-06	0.357602	0.204255	0.00563986	0.417686	7.1884e-06	0.00329335	0.000118058
	BRCA-LumA (n=568)	-0.104871	-0.100144	0.47257	0.0686473	0.156394	0.308102	0.0609958	0.445326	0.434973	0.415104				BRCA-LumA (n=568)	0.0260216	0.0340712	2.91756e-29	0.156325	0.000734022	2.67423e-12	0.209207	9.44665e-26	1.69549e-24	3.11529e-22
	BRCA-LumB (n=219)	-0.114444	-0.107967	0.526687	0.143818	0.226038	0.37182	0.0876655	0.542477	0.408971	0.38736				BRCA-LumB (n=219)	0.151697	0.175247	1.60189e-14	0.0655	0.00298256	2.88852e-07	0.278372	1.71255e-15	1.10936e-08	7.86848e-08
	CESC (n=306)	-0.36486	-0.226631	0.692514	0.144142	0.224078	0.422154	-0.125511	0.709815	0.583358	0.507125				CESC (n=306)	1.11897e-09	0.000305742	7.42462e-40	0.0251452	0.000360962	7.44318e-13	0.0534851	1.25979e-42	7.58605e-26	7.24457e-19
	CHOL (n=36)	0.16731	0.177116	0.552709	0.377685	0.433651	0.420276	0.274147	0.672606	0.565565	0.471048				CHOL (n=36)	0.388296	0.361416	0.00112216	0.0371513	0.0151579	0.0188681	0.14826	2.20889e-05	0.000806829	0.00729487
	COAD (n=458)	-0.207518	-0.179146	0.817743	-0.0101986	0.0828321	0.764651	0.0844844	0.822861	0.820215	0.137859				COAD (n=458)	0.00105094	0.00509774	6.88952e-66	0.887282	0.214414	1.01254e-52	0.206334	2.83058e-67	1.56708e-66	0.0334926
	DLBC (n=48)	0.0253508	0.0309704	0.0964984	0.320035	0.317772	0.539206	0.258701	0.682183	-0.0975891	0.380213				DLBC (n=48)	0.891188	0.871661	0.589881	0.059009	0.0607712	0.000570415	0.137258	2.20263e-06	0.588185	0.0219717
	ESCA (n=185)	-0.215571	-0.0203955	0.718586	0.0724658	0.123323	0.518678	-0.220866	0.63812	0.65025	0.131705				ESCA (n=185)	0.00632887	0.814458	4.9106e-29	0.386059	0.133223	3.11027e-13	0.00510771	2.70636e-21	2.76043e-22	0.106687
	GBM (n=153)	0.235026	0.248663	0.0308202	0.0361306	0.0404707	0.382596	-0.114105	0.512935	0.234012	0.216309				GBM (n=153)	0.00957286	0.00589068	0.75484	0.710819	0.674253	9.41691e-06	0.229928	4.43353e-10	0.00989737	0.0177399
	HNSC (n=522)	-0.280778	-0.130641	0.720822	-0.0673341	0.116516	0.485233	0.0514353	0.377194	0.676859	0.493378				HNSC (n=522)	6.87164e-10	0.00637146	1.23982e-77	0.175247	0.0157416	1.47786e-29	0.305466	1.85058e-17	1.11794e-65	1.18093e-30
	HNSC-HPV- (n=422)	-0.252732	-0.100451	0.728785	-0.0767418	0.0959936	0.48734	0.0404965	0.417538	0.671866	0.462615				HNSC-HPV- (n=422)	7.70421e-07	0.063034	6.88952e-66	0.164154	0.0769096	1.77812e-24	0.467397	1.12476e-17	1.45273e-52	6.73117e-22
	HNSC-HPV+ (n=98)	-0.377364	-0.263314	0.626382	-0.0146886	0.144629	0.41256	0.0992071	0.364193	0.641076	0.537018				HNSC-HPV+ (n=98)	0.000556157	0.0199183	1.60287e-10	0.904973	0.220642	0.000130028	0.402514	0.000901194	4.17794e-11	1.56588e-07
	KICH (n=66)	-0.292093	-0.195442	0.789186	0.118491	0.120186	0.713668	0.120856	0.755143	0.633857	0.232618				KICH (n=66)	0.0275826	0.156325	2.14482e-14	0.394786	0.38916	7.82705e-11	0.388296	1.26876e-12	4.02619e-08	0.0859882
	KIRC (n=533)	-0.198689	-0.19291	0.451372	0.265676	0.278907	0.46057	0.0156973	0.701385	0.62424	0.31533				KIRC (n=533)	3.93098e-05	6.89007e-05	9.25137e-24	1.96266e-08	3.23345e-09	8.47254e-25	0.769639	9.68192e-68	6.02461e-50	1.38799e-11
	KIRP (n=290)	-0.206652	-0.197649	0.619443	0.0983342	0.108414	0.652708	0.0489889	0.657035	0.67687	0.401054				KIRP (n=290)	0.00156922	0.0026261	6.67256e-28	0.152713	0.112042	9.43876e-32	0.480391	2.75838e-32	6.45558e-35	6.81961e-11
	LGG (n=516)	0.0188529	0.0249762	0.681675	0.177671	0.186276	0.509986	0.207084	0.623862	0.0773659	0.236264				LGG (n=516)	0.715107	0.621888	4.20792e-65	0.000205707	9.32378e-05	4.83479e-32	1.17493e-05	1.16754e-51	0.123761	4.50263e-07
	LIHC (n=371)	-0.136506	-0.135869	0.492561	0.0710149	0.150182	0.574463	0.0811266	0.647351	0.452407	0.237349				LIHC (n=371)	0.0177399	0.018282	8.65253e-22	0.234075	0.00874556	8.97251e-31	0.171924	2.6782e-41	3.57629e-18	1.92864e-05
	LUAD (n=515)	-0.226657	-0.161706	0.459421	0.172774	0.24291	0.3531	-0.0333267	0.59259	0.489265	0.406931				LUAD (n=515)	9.26186e-07	0.000643503	2.68294e-26	0.000249812	1.28489e-07	2.46242e-15	0.507513	6.75562e-47	3.75302e-30	2.02329e-20
	LUSC (n=501)	-0.250196	-0.156291	0.695318	0.0718568	0.187542	0.606008	-0.052684	0.650092	0.708835	0.530875				LUSC (n=501)	8.38076e-08	0.00118531	2.52734e-68	0.154768	8.45058e-05	5.72323e-48	0.301563	2.76069e-57	5.11606e-72	5.13258e-35
	MESO (n=87)	-0.0799303	-0.0764477	0.377775	0.06299	0.0758848	0.247525	-0.131885	0.577423	0.318092	0.50922				MESO (n=87)	0.513573	0.533744	0.000744384	0.606459	0.535803	0.0336042	0.280324	2.0441e-08	0.00530097	1.59856e-06
	OV (n=303)	-0.0565439	-0.00803527	0.638151	0.104978	0.113018	0.449472	-0.156654	0.500336	0.498832	0.437975				OV (n=303)	0.42081	0.90874	4.92629e-29	0.132729	0.103007	3.11027e-13	0.0208878	1.43061e-16	1.80055e-16	1.47623e-12
	PAAD (n=179)	0.0486016	0.0945386	0.537201	0.168851	0.264202	0.67594	-0.0770087	0.820199	0.66353	0.218436				PAAD (n=179)	0.572459	0.270342	1.30037e-13	0.039896	0.000950005	1.99901e-23	0.369718	9.48074e-42	2.49483e-22	0.00700679
	PCPG (n=181)	-0.241475	-0.173268	0.650517	0.173421	0.173746	0.504568	0.109211	0.470688	0.702693	0.0185364				PCPG (n=181)	0.00305904	0.0370567	8.56229e-21	0.0370019	0.0367313	1.19028e-11	0.204255	4.17243e-10	2.21327e-25	0.839484
	PRAD (n=498)	-0.00770389	0.0115562	0.656568	0.172874	0.245011	0.699327	0.107488	0.598393	0.618783	0.146441				PRAD (n=498)	0.891188	0.839521	2.0322e-51	0.000806244	1.05858e-06	6.36856e-61	0.0413638	1.01704e-40	3.60889e-44	0.00491445
	READ (n=166)	-0.342246	-0.294685	0.792181	0.129186	0.200735	0.694982	-0.00636335	0.80889	0.718058	0.082181				READ (n=166)	0.00178693	0.00814751	6.44389e-20	0.277155	0.0804286	1.09024e-13	0.952534	2.52039e-21	6.24146e-15	0.487853
	SARC (n=260)	-0.0189158	-0.0040518	0.547867	-0.0082716	0.0107584	0.371145	-0.00406653	0.732841	0.513944	0.451131				SARC (n=260)	0.800971	0.952534	7.28299e-20	0.90874	0.887282	6.32773e-09	0.952534	2.6782e-41	3.1175e-17	4.341e-13
	SKCM (n=471)	-0.241797	-0.24019	0.581785	0.0282206	0.111215	0.583132	-0.0561581	0.513544	0.448369	0.503942				SKCM (n=471)	4.37376e-07	5.23753e-07	1.15305e-41	0.589881	0.0264159	7.13551e-42	0.281831	3.61005e-31	3.01284e-23	6.26532e-30
	SKCM-Metastasis (n=368)	-0.109458	-0.107879	0.506086	0.120458	0.181615	0.569616	-0.0502489	0.53899	0.487328	0.488889				SKCM-Metastasis (n=368)	0.056809	0.060428	1.14718e-23	0.0348982	0.00115644	6.55184e-31	0.394402	3.03453e-27	8.20883e-22	5.90461e-22
	SKCM-Primary (n=103)	-0.265693	-0.2612	0.497189	0.0788845	0.152572	0.382048	-0.236303	0.335295	0.330434	0.35451				SKCM-Primary (n=103)	0.0115819	0.0132726	2.81875e-07	0.478751	0.164154	0.000163198	0.0257142	0.00112019	0.00132181	0.000540047
	STAD (n=415)	-0.23038	-0.157296	0.688591	0.262642	0.337831	0.63651	-0.0575503	0.781822	0.783569	0.420049				STAD (n=415)	1.37239e-05	0.00385624	2.9975e-53	5.47137e-07	4.51939e-11	2.64269e-43	0.313299	3.1353e-77	1.23982e-77	5.08808e-17
	TGCT (n=150)	-0.20268	-0.203008	0.693116	0.306321	0.371171	0.691678	0.302563	0.781988	0.669202	0.296856				TGCT (n=150)	0.0214809	0.0213212	1.13078e-21	0.000344639	8.84315e-06	1.47704e-21	0.000413898	1.13973e-30	8.65453e-20	0.000546943
	THCA (n=509)	-0.0538061	0.00273958	0.524565	0.239404	0.304483	0.0944194	-0.239085	0.482344	0.497708	0.152876				THCA (n=509)	0.286576	0.952534	7.44342e-35	2.32524e-07	2.05296e-11	0.0536359	2.40539e-07	5.77089e-29	5.71617e-31	0.0013323
	THYM (n=120)	-0.064002	-0.064002	0.312252	-0.104911	0.109385	-0.193258	0.0563149	-0.0930339	0.0537197	0.17731				THYM (n=120)	0.540228	0.540228	0.00130216	0.313299	0.294933	0.0555337	0.590007	0.374444	0.606649	0.0804286
	UCEC (n=545)	-0.466659	-0.403677	0.709605	0.365567	0.369003	0.504238	-0.211737	0.351267	0.502401	0.441912				UCEC (n=545)	1.08675e-05	0.000209198	3.69117e-14	0.000917768	0.000811087	1.37147e-06	0.0667923	0.00149338	1.52117e-06	3.729e-05
	UCS (n=57)	-0.195742	-0.165048	0.787858	0.194524	0.193342	0.571107	0.0402606	0.445844	0.454418	-0.0668859				UCS (n=57)	0.204255	0.288293	8.56089e-12	0.206334	0.208991	1.85683e-05	0.805044	0.00154046	0.00121253	0.671281
	UVM (n=80)	NA	NA	0.783465	0.234974	0.340152	0.679317	-0.129155	-0.129718	0.779404	0.526802				UVM (n=80)	NA	NA	1.49423e-16	0.056809	0.00443096	3.55879e-11	0.313299	0.311752	2.71276e-16	2.10862e-06

## Sheet: M
Coefficients																			Adj.P
	cancer	Macrophage M0_CIBERSORT	Macrophage M0_CIBERSORT-ABS	Macrophage M1_CIBERSORT	Macrophage M1_CIBERSORT-ABS	Macrophage M1_QUANTISEQ	Macrophage M1_XCELL	Macrophage M2_CIBERSORT	Macrophage M2_CIBERSORT-ABS	Macrophage M2_QUANTISEQ	Macrophage M2_TIDE	Macrophage M2_XCELL	Macrophage_EPIC	Macrophage_TIMER	Macrophage_XCELL	Macrophage/Monocyte_MCPCOUNTER				cancer	Macrophage M0_CIBERSORT	Macrophage M0_CIBERSORT-ABS	Macrophage M1_CIBERSORT	Macrophage M1_CIBERSORT-ABS	Macrophage M1_QUANTISEQ	Macrophage M1_XCELL	Macrophage M2_CIBERSORT	Macrophage M2_CIBERSORT-ABS	Macrophage M2_QUANTISEQ	Macrophage M2_TIDE	Macrophage M2_XCELL	Macrophage_EPIC	Macrophage_TIMER	Macrophage_XCELL	Macrophage/Monocyte_MCPCOUNTER
	ACC (n=79)	0.107771	0.141563	0.188282	0.249929	0.358073	0.355731	0.252131	0.600158	0.168819	-0.206198	0.247398	0.473595	0.484633	0.454682	0.565262				ACC (n=79)	0.380607	0.24704	0.121386	0.0378317	0.00236497	0.00254012	0.0361649	3.43095e-08	0.166094	0.088816	0.0396667	3.31881e-05	2.03054e-05	7.35557e-05	3.02597e-07
	BLCA (n=408)	0.135867	0.273913	0.29978	0.476827	0.564964	0.751727	0.393606	0.774891	0.468252	-0.474724	0.535101	0.798365	0.289314	0.768176	0.583058				BLCA (n=408)	0.0108339	1.53341e-07	7.84638e-09	7.85229e-22	8.5628e-32	3.53274e-67	9.46369e-15	7.14299e-74	5.14923e-21	1.24812e-21	4.32782e-28	1.58914e-81	2.72695e-08	7.40364e-72	3.03085e-34
	BRCA (n=1100)	0.114689	0.283485	0.182101	0.41874	0.522393	0.684257	0.166969	0.69111	0.375422	-0.592151	0.624505	0.817174	0.302521	0.796308	0.77671				BRCA (n=1100)	0.000386123	2.06182e-19	1.28792e-08	1.00913e-42	1.10675e-69	2.29008e-136	1.93775e-07	3.58599e-140	5.5757e-34	6.98078e-94	3.50671e-107	7.96019e-237	5.1245e-22	2.53174e-216	4.60618e-199
	BRCA-Basal (n=191)	-0.0503356	0.224947	0.165642	0.455015	0.556018	0.770964	0.216408	0.67074	0.651227	-0.611987	0.577947	0.780301	0.195777	0.807737	0.76436				BRCA-Basal (n=191)	0.52617	0.00353913	0.033454	5.21248e-10	3.74096e-15	7.13579e-35	0.00505635	1.36208e-23	6.58824e-22	7.54006e-19	1.60666e-16	3.21438e-36	0.0114601	1.38177e-40	5.75207e-34
	BRCA-Her2 (n=82)	-0.0241038	0.264469	0.0173677	0.419227	0.449452	0.671449	0.193003	0.644777	0.446557	-0.51804	0.477492	0.770624	0.410817	0.770127	0.473846				BRCA-Her2 (n=82)	0.849209	0.0288595	0.892303	0.00032929	0.000103163	2.03634e-10	0.11483	1.77798e-09	0.000115705	4.84967e-06	3.1914e-05	5.482e-15	0.000446288	5.83814e-15	3.74158e-05
	BRCA-LumA (n=568)	0.202639	0.301804	0.091879	0.323854	0.451212	0.602993	0.196402	0.670046	0.48591	-0.580905	0.670689	0.803669	0.392555	0.749358	0.805615				BRCA-LumA (n=568)	5.18748e-06	4.78871e-12	0.0417671	9.2093e-14	9.45613e-27	1.18352e-51	1.02507e-05	1.16348e-67	2.24425e-31	3.36016e-47	7.89774e-68	1.17048e-116	4.55153e-20	4.52109e-93	1.42258e-117
	BRCA-LumB (n=219)	-0.153076	0.0605114	0.10869	0.368793	0.446062	0.698697	0.288396	0.767941	0.498066	-0.454792	0.629487	0.843414	0.328202	0.802519	0.756181				BRCA-LumB (n=219)	0.038815	0.422	0.145046	2.28594e-07	1.68887e-10	7.1736e-29	6.90056e-05	6.5368e-38	4.03891e-13	6.64041e-11	4.06711e-22	2.65774e-52	5.13219e-06	9.92425e-44	3.64323e-36
	CESC (n=306)	-0.0921373	0.0795008	0.421767	0.585159	0.258846	0.792178	0.461386	0.75536	0.580439	-0.393622	0.61397	0.897548	0.253276	0.810366	0.552184				CESC (n=306)	0.137279	0.200087	4.59941e-13	2.60287e-26	1.8714e-05	5.1009e-60	1.19652e-15	1.47583e-51	8.06527e-26	2.0875e-11	1.66798e-29	1.63462e-98	2.8836e-05	7.378e-65	5.09922e-23
	CHOL (n=36)	-0.127183	0.0440365	0.0783347	0.346396	0.205998	0.532713	0.178346	0.692207	0.484687	-0.454784	0.43312	0.313998	0.423972	0.632052	0.3088				CHOL (n=36)	0.484334	0.811135	0.6726	0.0469837	0.249704	0.00127235	0.321415	6.22081e-06	0.00393017	0.00732445	0.0111539	0.0742635	0.0132402	6.48403e-05	0.0792757
	COAD (n=458)	0.0929749	0.566747	0.371049	0.674103	0.395922	0.875538	0.534678	0.877645	0.554218	-0.602231	0.484201	0.937062	0.576156	0.84972	0.924311				COAD (n=458)	0.135292	2.92227e-24	3.92513e-10	4.16157e-37	1.84407e-11	4.57604e-87	2.72248e-21	5.29945e-88	4.73671e-23	1.09001e-40	3.47684e-17	4.18917e-125	3.32209e-25	8.36839e-77	9.68362e-115
	DLBC (n=48)	0.201321	0.307714	0.498448	0.54563	0.53574	0.558213	0.367908	0.544313	0.0606101	-0.561964	0.363212	0.596462	-0.417697	0.595966	0.699245				DLBC (n=48)	0.220478	0.0568664	0.00117777	0.000300886	0.00040594	0.000201605	0.021163	0.00031307	0.719787	0.000178678	0.0230017	5.466e-05	0.00792952	5.55566e-05	5.79657e-07
	ESCA (n=185)	0.0323244	0.285047	0.230612	0.418293	0.365421	0.768165	0.420626	0.783322	0.402151	-0.361279	0.493233	0.860039	0.542135	0.693601	0.653568				ESCA (n=185)	0.682564	0.000143682	0.00234208	8.99278e-09	7.16006e-07	1.21261e-35	7.30515e-09	6.65203e-38	3.75164e-08	9.80103e-07	4.02789e-12	4.80711e-53	8.3894e-15	1.31478e-26	8.1113e-23
	GBM (n=153)	-0.186544	-0.164865	-0.164603	-0.061991	0.728926	0.7349	0.149869	0.447267	0.591118	-0.483701	0.380552	0.792217	0.620148	0.758294	0.417201				GBM (n=153)	0.0335345	0.0611316	0.061455	0.488863	1.78218e-23	5.03839e-24	0.0890765	7.1552e-08	6.08498e-14	3.81413e-09	6.77106e-06	3.726e-30	1.46435e-15	2.55242e-26	6.22571e-07
	HNSC (n=522)	-0.121733	0.284037	0.233507	0.543567	0.388001	0.799678	0.422065	0.815089	0.49424	-0.384121	0.52902	0.868868	0.415065	0.787476	0.672753				HNSC (n=522)	0.00825332	2.60852e-10	2.60603e-07	1.82644e-38	1.02626e-18	3.4303e-109	3.33822e-22	1.06843e-116	4.61693e-31	2.42438e-18	3.70471e-36	9.83792e-150	1.84363e-21	1.08889e-103	3.6728e-65
	HNSC-HPV- (n=422)	-0.117679	0.287456	0.23487	0.533641	0.394644	0.815103	0.489645	0.824595	0.470375	-0.403933	0.542232	0.861105	0.460198	0.810678	0.659811				HNSC-HPV- (n=422)	0.0218267	8.38557e-09	3.15656e-06	3.17983e-30	5.3876e-16	3.6677e-95	5.39219e-25	3.4453e-99	6.33221e-23	9.38476e-17	2.43225e-31	2.08752e-117	6.72178e-22	2.31346e-93	1.65419e-50
	HNSC-HPV+ (n=98)	0.00551043	0.301979	0.147292	0.470612	0.354417	0.738533	0.169825	0.724574	0.5382	-0.302311	0.451492	0.871305	0.296288	0.691318	0.691036				HNSC-HPV+ (n=98)	0.959126	0.00494086	0.181378	4.98566e-06	0.000851082	3.40728e-16	0.122187	2.28537e-15	8.85098e-08	0.00489914	1.33734e-05	4.45531e-28	0.00583443	1.35177e-13	1.3921e-13
	KICH (n=66)	0.119299	0.199952	0.219393	0.535283	0.420993	0.695565	0.508913	0.92543	0.483597	-0.642771	0.382276	0.840943	0.457262	0.559739	0.670892				KICH (n=66)	0.360075	0.121182	0.0878866	6.56712e-06	0.000629191	2.39445e-10	2.17819e-05	1.08237e-27	6.2755e-05	1.36005e-08	0.00213399	4.68248e-18	0.00017486	1.94833e-06	1.75692e-09
	KIRC (n=533)	0.0728071	0.0992903	0.00506707	0.355701	0.498932	0.686165	0.335773	0.735457	0.688488	-0.50728	0.597849	0.794546	0.45989	0.739646	0.617767				KIRC (n=533)	0.129518	0.0378317	0.91819	7.43076e-15	8.4894e-30	1.70973e-64	2.68664e-13	1.5523e-78	4.37221e-65	6.48809e-31	2.99582e-45	3.56244e-100	5.39219e-25	7.17062e-80	4.72186e-49
	KIRP (n=290)	0.308224	0.397921	-0.0428172	0.175887	0.593727	0.811646	0.543965	0.854954	0.734058	-0.48892	0.66483	0.864497	0.743797	0.835716	0.461148				KIRP (n=290)	6.94813e-07	6.23258e-11	0.510538	0.00559086	1.90053e-25	8.43594e-61	7.78063e-21	6.76082e-74	3.66563e-44	1.55025e-16	1.20276e-33	2.24986e-77	6.4376e-46	1.32935e-67	1.17654e-14
	LGG (n=516)	0.0442205	0.0455553	0.160884	0.243188	0.563653	0.776538	0.613755	0.738696	0.739156	-0.557503	0.367775	0.796281	0.400963	0.793532	0.372327				LGG (n=516)	0.351057	0.336541	0.000545383	1.20087e-07	1.09001e-40	2.68012e-96	5.32809e-50	1.8329e-82	1.31086e-82	1.16012e-39	2.19056e-16	1.41205e-104	1.79921e-19	2.12427e-103	8.71803e-17
	LIHC (n=371)	-0.0765072	0.0876844	0.0393947	0.445048	0.320202	0.405493	0.187792	0.715267	0.532401	-0.3242	0.14453	-0.273294	0.500471	0.408415	0.407139				LIHC (n=371)	0.168862	0.114677	0.484334	8.60093e-18	2.08047e-09	9.46369e-15	0.000597024	1.8709e-54	4.06652e-26	1.26727e-09	0.00860238	4.01973e-07	8.72551e-23	5.89189e-15	7.26618e-15
	LUAD (n=515)	0.136394	0.28032	0.131782	0.338721	0.377874	0.739997	0.473136	0.772841	0.585211	-0.476648	0.589769	0.867955	0.502785	0.842047	0.657055				LUAD (n=515)	0.00301984	4.37273e-10	0.00417454	2.27827e-14	8.69518e-18	1.83074e-85	2.64283e-28	9.00256e-98	7.15544e-46	9.28486e-29	9.72612e-47	2.03214e-149	2.59424e-32	6.00415e-132	2.49475e-61
	LUSC (n=501)	-0.112679	0.193494	0.199319	0.507577	0.560981	0.844302	0.440323	0.845965	0.605513	-0.509634	0.747247	0.908665	0.302584	0.878865	0.70766				LUSC (n=501)	0.0163351	3.0203e-05	1.7032e-05	5.6616e-32	3.68958e-40	4.34517e-129	1.52974e-23	4.57082e-130	2.92785e-48	2.9049e-32	3.33715e-85	4.02983e-180	2.88819e-11	1.06021e-152	1.19883e-72
	MESO (n=87)	0.186626	0.199748	0.311459	0.458466	0.443313	0.797888	-0.0278472	0.545421	0.36747	-0.551961	0.599227	0.747276	0.426173	0.834786	0.766463				MESO (n=87)	0.0963875	0.0748062	0.004575	1.51796e-05	3.09667e-05	1.62646e-19	0.811093	1.11558e-07	0.000707102	7.2847e-08	2.46463e-09	4.96989e-16	6.63932e-05	9.69393e-23	3.03299e-17
	OV (n=303)	-0.0418521	0.073333	0.189707	0.396095	0.419357	0.773603	0.416035	0.763048	0.474459	-0.538036	0.636255	0.837377	0.336475	0.797451	0.814898				OV (n=303)	0.526739	0.263904	0.00331089	1.67308e-10	1.00435e-11	4.95282e-50	1.52269e-11	6.2642e-48	4.94574e-15	1.15281e-19	4.47012e-29	8.90207e-66	8.74261e-08	3.04951e-55	1.52806e-59
	PAAD (n=179)	-0.00498265	0.279081	0.114794	0.392525	0.47765	0.648413	0.233287	0.799201	0.749733	-0.493213	0.69416	0.864007	0.518017	0.800362	0.874461				PAAD (n=179)	0.950013	0.000293515	0.146363	1.7926e-07	7.59609e-11	2.52133e-21	0.00269161	1.70167e-38	1.67285e-31	1.4368e-11	2.14882e-25	2.10665e-51	8.07743e-13	1.11836e-38	4.11253e-54
	PCPG (n=181)	0.104171	0.10713	0.318955	0.464773	0.191418	0.630605	0.289066	0.811846	0.358399	-0.382361	0.308969	0.719838	0.61413	0.641796	0.707342				PCPG (n=181)	0.19356	0.181378	3.78541e-05	4.60263e-10	0.0156648	1.75404e-19	0.000204187	1.12989e-39	3.06599e-06	5.42876e-07	6.73968e-05	2.08765e-27	2.74126e-18	2.46e-20	4.06652e-26
	PRAD (n=498)	0.11841	0.252326	0.13959	0.455838	0.242122	0.633304	0.285033	0.751163	0.157475	-0.436617	0.326376	0.8444	0.323752	0.519527	0.212165				PRAD (n=498)	0.0185169	2.94731e-07	0.00530047	2.92154e-22	9.07316e-07	3.11372e-47	5.73979e-09	1.24032e-75	0.00162319	2.32556e-20	1.74688e-11	7.94155e-113	2.58689e-11	1.51948e-29	1.868e-05
	READ (n=166)	0.224868	0.687552	0.2869	0.578996	0.359198	0.857141	0.627107	0.871704	0.527234	-0.653149	0.554867	0.922727	0.479262	0.794299	0.869859				READ (n=166)	0.0378317	1.49527e-13	0.0073809	4.03521e-09	0.000664726	1.50995e-26	7.26758e-11	1.96075e-28	1.53341e-07	7.34076e-18	2.40522e-08	1.6598e-37	2.7401e-06	2.55469e-20	3.48325e-28
	SARC (n=260)	-0.0679689	0.0168156	0.136477	0.2779	0.559057	0.80609	0.352439	0.715772	0.601176	-0.573607	0.567252	0.653643	0.488745	0.809212	0.828411				SARC (n=260)	0.306648	0.80592	0.0378317	1.56179e-05	5.06465e-21	3.52985e-56	2.62285e-08	6.88045e-39	7.37629e-25	2.85769e-22	1.00525e-21	1.603e-30	1.07873e-15	6.2388e-57	6.24629e-62
	SKCM (n=471)	-0.103495	0.205025	0.192503	0.513929	0.472367	0.779946	0.10794	0.695995	0.533928	-0.533575	0.358022	0.626365	0.284252	0.719625	0.829218				SKCM (n=471)	0.031328	1.48345e-05	4.86693e-05	1.50369e-31	3.034e-26	1.91906e-93	0.0246142	1.78022e-66	2.19177e-34	2.45401e-34	6.35759e-15	2.4115e-50	1.11754e-09	4.63923e-73	1.5803e-115
	SKCM-Metastasis (n=368)	-0.140346	0.160028	0.174169	0.477822	0.426801	0.75713	0.154752	0.685971	0.552064	-0.489072	0.289127	0.64747	0.220756	0.678581	0.798648				SKCM-Metastasis (n=368)	0.00980214	0.0031689	0.00128738	3.76975e-21	9.94381e-17	4.21503e-66	0.004336	9.83131e-50	4.75616e-29	3.25446e-22	5.14407e-08	1.07284e-42	3.95515e-05	2.69238e-48	1.51401e-78
	SKCM-Primary (n=103)	-0.315729	-0.128859	0.102545	0.327514	0.424764	0.726417	0.216466	0.577242	0.304634	-0.515828	0.418461	0.479354	0.370783	0.68661	0.769638				SKCM-Primary (n=103)	0.00156984	0.210091	0.321415	0.00100956	1.287e-05	1.37537e-17	0.0334418	3.97935e-10	0.00234856	4.89936e-08	1.76713e-05	5.47416e-07	0.000170349	3.71008e-15	9.12469e-21
	STAD (n=415)	-0.0067186	0.277002	0.223384	0.52291	0.370357	0.834417	0.405926	0.804672	0.601743	-0.580022	0.673043	0.876713	0.533324	0.836013	0.846249				STAD (n=415)	0.902292	7.06861e-08	1.67469e-05	1.96156e-27	1.8952e-13	2.62011e-98	4.22465e-16	3.17869e-86	5.38635e-38	8.54113e-35	1.68025e-50	2.98933e-120	1.13146e-28	5.29691e-99	9.47913e-104
	TGCT (n=150)	0.332016	0.558546	0.280487	0.628595	0.694255	0.699684	-0.0364731	0.373154	0.734188	-0.648787	0.412586	0.669835	0.508863	0.685599	0.819081				TGCT (n=150)	5.61464e-05	4.03891e-13	0.000755876	3.7313e-17	5.36615e-22	1.89688e-22	0.677911	4.97416e-06	1.2336e-25	1.62112e-18	3.31334e-07	4.64324e-20	8.94042e-11	2.71713e-21	3.80359e-36
	THCA (n=509)	0.294557	0.434803	0.237132	0.373988	0.536593	0.537665	0.086307	0.666107	0.349668	-0.546022	0.146278	0.640412	0.0598362	0.507432	0.34049				THCA (n=509)	6.18924e-11	1.97846e-23	1.88009e-07	2.94218e-17	4.6831e-37	3.20586e-37	0.0637611	5.90333e-63	3.95573e-15	1.48488e-38	0.00152947	8.52825e-57	0.200087	1.16589e-32	2.22898e-14
	THYM (n=120)	0.169332	0.194546	0.360035	0.48626	0.413887	0.262976	0.482343	0.563262	0.31334	-0.421759	0.211823	0.839712	0.0717184	0.345747	0.630011				THYM (n=120)	0.0786928	0.0422061	0.000106584	6.08691e-08	6.46696e-06	0.00549998	8.0027e-08	1.07414e-10	0.000846178	4.12476e-06	0.0269077	3.90705e-31	0.464848	0.000207093	9.67767e-14
	UCEC (n=545)	-0.0440764	0.122556	0.463111	0.555432	0.377503	0.690814	0.32218	0.708171	0.422739	-0.526363	0.693213	0.880237	0.600341	0.76688	0.673116				UCEC (n=545)	0.698586	0.270175	8.3243e-06	3.34678e-08	0.000383259	1.95957e-13	0.00277326	2.55461e-14	5.7299e-05	7.94418e-22	1.49527e-13	5.2858e-29	1.15541e-09	7.53828e-18	1.36623e-12
	UCS (n=57)	-0.300548	-0.0438201	0.438834	0.500356	0.313105	0.805326	0.400828	0.711185	0.530348	-0.404071	0.385594	0.887058	0.512157	0.688193	0.561992				UCS (n=57)	0.0333841	0.76818	0.00130078	0.000184265	0.0262467	7.30419e-13	0.00364799	4.28327e-09	6.18991e-05	0.00336078	0.00530816	2.40712e-18	0.0001212	2.15428e-08	1.75435e-05
	UVM (n=80)	-0.0082212	0.154951	0.463673	0.559176	0.202965	0.576076	-0.0462492	0.78582	0.582845	-0.647131	0.783966	0.6256	0.0672368	0.818086	0.665028				UVM (n=80)	0.946583	0.191865	3.1182e-05	2.02887e-07	0.0853448	7.07432e-08	0.703663	6.22671e-17	4.55772e-08	3.79227e-10	8.26003e-17	2.12371e-09	0.5776	2.75799e-19	8.07269e-11

## Sheet: Neu
Coefficients									Adj.P
	cancer	Neutrophil_CIBERSORT	Neutrophil_CIBERSORT-ABS	Neutrophil_MCPCOUNTER	Neutrophil_QUANTISEQ	Neutrophil_TIMER	Neutrophil_XCELL			cancer	Neutrophil_CIBERSORT	Neutrophil_CIBERSORT-ABS	Neutrophil_MCPCOUNTER	Neutrophil_QUANTISEQ	Neutrophil_TIMER	Neutrophil_XCELL
	ACC (n=79)	0.110598	0.132259	0.0912328	0.0588405	0.371284	0.0775058			ACC (n=79)	0.518713	0.421703	0.596948	0.733333	0.0047839	0.661175
	BLCA (n=408)	0.0848706	0.143558	-0.0384581	-0.033413	0.53454	0.0399707			BLCA (n=408)	0.203371	0.0189905	0.612806	0.668231	2.08825e-27	0.596948
	BRCA (n=1100)	0.126769	0.142824	-0.0867501	0.0687671	0.622921	0.086888			BRCA (n=1100)	0.000281559	3.35189e-05	0.0197726	0.0699953	1.60182e-105	0.0197726
	BRCA-Basal (n=191)	0.180169	0.192502	0.190735	0.126916	0.580169	0.0381531			BRCA-Basal (n=191)	0.0446172	0.0309825	0.0321458	0.19252	4.85605e-16	0.733333
	BRCA-Her2 (n=82)	0.13839	0.155963	-0.0868207	0.148747	0.630412	-0.100872			BRCA-Her2 (n=82)	0.397786	0.332834	0.615024	0.357475	2.07464e-08	0.561187
	BRCA-LumA (n=568)	0.0346175	0.046417	-0.00280703	0.0632227	0.657573	0.0854267			BRCA-LumA (n=568)	0.586895	0.45047	0.961299	0.277878	1.96558e-63	0.116659
	BRCA-LumB (n=219)	0.200801	0.21854	-0.258719	0.0217883	0.65636	0.195246			BRCA-LumB (n=219)	0.0175945	0.00841732	0.00126348	0.844927	6.18142e-24	0.0209104
	CESC (n=306)	-0.0603744	-0.011324	-0.0776909	0.078402	0.522415	-0.0359203			CESC (n=306)	0.476092	0.892237	0.334517	0.334086	9.63122e-20	0.693891
	CHOL (n=36)	-0.125629	-0.0397441	-0.201495	-0.0614854	0.149678	0.154652			CHOL (n=36)	0.616544	0.879556	0.397786	0.810459	0.556364	0.543248
	COAD (n=458)	0.354087	0.404738	0.46894	0.229691	0.768364	0.311257			COAD (n=458)	1.1736e-08	2.5704e-11	1.84308e-15	0.00054774	3.06695e-53	8.60008e-07
	DLBC (n=48)	0.271631	0.293403	0.311967	-0.159497	0.503699	0.0218143			DLBC (n=48)	0.181476	0.136079	0.106134	0.476814	0.00318858	0.923217
	ESCA (n=185)	-0.0403773	0.0281026	0.0971921	-0.0559938	0.394392	-0.297261			ESCA (n=185)	0.71739	0.802003	0.334086	0.607931	2.7763e-07	0.000247284
	GBM (n=153)	0.153147	0.223613	0.0222353	0.0989346	0.649574	0.0494809			GBM (n=153)	0.159313	0.0254403	0.865728	0.401096	9.30248e-17	0.70603
	HNSC (n=522)	-0.125376	-0.0224445	0.0355182	0.217472	0.677332	-0.164066			HNSC (n=522)	0.0177735	0.733333	0.586895	6.35403e-06	3.01348e-65	0.00113957
	HNSC-HPV- (n=422)	-0.103023	0.00792596	0.0538499	0.248153	0.675141	-0.170602			HNSC-HPV- (n=422)	0.0906521	0.912622	0.44151	2.91384e-06	5.22095e-53	0.00251926
	HNSC-HPV+ (n=98)	-0.15052	-0.0970893	-0.0224638	0.0913581	0.582592	0.0590126			HNSC-HPV+ (n=98)	0.285977	0.532498	0.886408	0.557915	1.52533e-08	0.714275
	KICH (n=66)	0.313502	0.354563	0.201699	0.215874	0.429528	-0.0924075			KICH (n=66)	0.0309825	0.0130122	0.206496	0.179573	0.00152036	0.612806
	KIRC (n=533)	0.277611	0.327987	0.0373279	0.0779593	0.661585	-0.0222733			KIRC (n=533)	1.05802e-08	4.64514e-12	0.582338	0.19252	1.39279e-57	0.742037
	KIRP (n=290)	0.119845	0.186928	-0.151195	0.0740015	0.621887	-0.0629377			KIRP (n=290)	0.120678	0.00918063	0.0400134	0.394798	9.6308e-28	0.474862
	LGG (n=516)	0.135229	0.183295	-0.130732	NA	0.608124	0.266788			LGG (n=516)	0.0107283	0.000265341	0.0143267	NA	3.35827e-48	2.1287e-08
	LIHC (n=371)	0.0336414	0.0875106	-0.00118531	0.0362708	0.290608	-0.0196332			LIHC (n=371)	0.678144	0.203371	0.987189	0.651947	2.56024e-07	0.807549
	LUAD (n=515)	0.187192	0.273446	-0.00512624	0.0251089	0.62714	0.0604841			LUAD (n=515)	0.000143358	5.48281e-09	0.933032	0.714275	1.43263e-53	0.318651
	LUSC (n=501)	0.193667	0.291621	0.106973	0.105156	0.455535	0.120752			LUSC (n=501)	0.000104401	7.13094e-10	0.0479092	0.052192	1.08454e-24	0.0247673
	MESO (n=87)	-0.0133085	0.0209067	-0.162018	0.236499	0.531328	-0.0916386			MESO (n=87)	0.93105	0.892237	0.260632	0.0687037	1.0287e-06	0.564958
	OV (n=303)	0.0927425	0.129747	0.0678976	-0.0163906	0.583992	0.105514			OV (n=303)	0.269809	0.0928289	0.443641	0.865728	4.37851e-23	0.19252
	PAAD (n=179)	0.180502	0.233116	0.127565	0.175894	0.720536	0.0335459			PAAD (n=179)	0.046153	0.00791245	0.19252	0.0521402	1.81031e-27	0.761979
	PCPG (n=181)	0.0273591	0.044591	0.131393	0.0743967	0.306249	0.0194037			PCPG (n=181)	0.810459	0.70603	0.188162	0.503702	0.000266965	0.867968
	PRAD (n=498)	0.0698654	0.0735233	-0.111477	0.0295199	0.572189	0.131488			PRAD (n=498)	0.280465	0.25487	0.0543535	0.693269	3.61014e-36	0.0221418
	READ (n=166)	0.329658	0.36099	0.239833	0.160803	0.579971	0.0914936			READ (n=166)	0.00572591	0.00198458	0.0543535	0.24858	1.52533e-08	0.556364
	SARC (n=260)	0.163031	0.172444	0.0665929	0.0850485	0.623483	0.0138055			SARC (n=260)	0.0309825	0.0215164	0.459909	0.325949	1.56347e-26	0.885705
	SKCM (n=471)	-0.118608	-0.112745	-0.0211735	-0.0135303	0.575874	0.00718074			SKCM (n=471)	0.0310206	0.0415051	0.75244	0.847452	2.66621e-40	0.912698
	SKCM-Metastasis (n=368)	0.0130829	0.0157926	-0.00113263	-0.0294401	0.546536	0.0623317			SKCM-Metastasis (n=368)	0.867968	0.844927	0.987189	0.714275	9.97789e-28	0.397786
	SKCM-Primary (n=103)	-0.00986897	-0.00127282	-0.0533534	-0.0917749	0.478921	-0.0197939			SKCM-Primary (n=103)	0.937265	0.98987	0.71739	0.526292	2.11857e-06	0.891983
	STAD (n=415)	0.164064	0.233725	0.120874	0.137563	0.56336	0.0454021			STAD (n=415)	0.00520336	2.36001e-05	0.0463383	0.0221418	7.99524e-32	0.54436
	TGCT (n=150)	-0.0907942	-0.0907942	-0.00871884	-0.270675	0.634545	0.140906			TGCT (n=150)	0.430976	0.430976	0.936111	0.00363909	6.70601e-17	0.185951
	THCA (n=509)	0.045934	0.0658378	-0.0363118	-0.0150121	0.52187	-0.109025			THCA (n=509)	0.473781	0.271297	0.582338	0.823492	4.19727e-34	0.0415051
	THYM (n=120)	-0.110006	-0.109004	0.229051	0.156744	0.285002	0.154631			THYM (n=120)	0.397786	0.397786	0.0370722	0.19252	0.00754505	0.195411
	UCEC (n=545)	0.139204	0.145069	-0.250421	-0.0876841	0.440085	0.204227			UCEC (n=545)	0.334334	0.316551	0.0463383	0.578864	9.47159e-05	0.123478
	UCS (n=57)	0.0704125	0.0749243	0.0647846	0.346553	0.0691188	-0.0918721			UCS (n=57)	0.733333	0.71739	0.751843	0.0309825	0.733333	0.661175
	UVM (n=80)	-0.04409	-0.04409	0.467358	0.285259	-0.0522624	0.164175			UVM (n=80)	0.800528	0.800528	9.48604e-05	0.0323571	0.75244	0.280319
