# Supplementary material for: Tumor Derived SIGLEC Family Genes May Play Roles in Tumor Genesis, Progression, and Immune Microenvironment Regulation
Source: Front Oncol. 2020 Nov 9;10:586820. doi: 10.3389/fonc.2020.586820 (PMC7681003; doi:10.3389/fonc.2020.586820)
Supplement: Supplementary file 8 [file Table_8.xlsx]

## Sheet: B cell
Coefficients																			Adj.P
	cancer	B cell memory_CIBERSORT	B cell memory_CIBERSORT-ABS	B cell memory_XCELL	B cell naive_CIBERSORT	B cell naive_CIBERSORT-ABS	B cell naive_XCELL	B cell plasma_CIBERSORT	B cell plasma_CIBERSORT-ABS	B cell plasma_XCELL	B cell_EPIC	B cell_MCPCOUNTER	B cell_QUANTISEQ	B cell_TIMER	B cell_XCELL	Class-switched memory B cell_XCELL				cancer	B cell memory_CIBERSORT	B cell memory_CIBERSORT-ABS	B cell memory_XCELL	B cell naive_CIBERSORT	B cell naive_CIBERSORT-ABS	B cell naive_XCELL	B cell plasma_CIBERSORT	B cell plasma_CIBERSORT-ABS	B cell plasma_XCELL	B cell_EPIC	B cell_MCPCOUNTER	B cell_QUANTISEQ	B cell_TIMER	B cell_XCELL	Class-switched memory B cell_XCELL
	ACC (n=79)	0.196155	0.195489	0.0117246	-0.276744	-0.155324	0.0415828	-0.278848	-0.179661	-0.0302819	0.0993894	0.0269565	-0.0687869	0.206093	0.232218	0.0218107				ACC (n=79)	0.157145	0.157987	0.943593	0.035918	0.266226	0.790068	0.0346002	0.196844	0.856337	0.49833	0.870216	0.64723	0.135235	0.0870969	0.893389
	BLCA (n=408)	0.135451	0.167854	0.251535	0.0936272	0.162483	0.144468	-0.113537	0.156162	0.226277	0.343583	0.406844	0.376159	0.0786887	0.315396	0.263167				BLCA (n=408)	0.0201016	0.00333723	4.28114e-06	0.124137	0.00456452	0.0123932	0.0565995	0.00663436	4.39067e-05	8.92948e-11	5.48335e-15	8.50216e-13	0.201591	3.79807e-09	1.35508e-06
	BRCA (n=1100)	-0.0378297	-0.0191431	0.0399013	-0.0201307	0.117475	0.0869885	-0.115364	0.0237178	0.041663	0.134197	0.232083	0.283025	0.201669	0.221576	0.223777				BRCA (n=1100)	0.316136	0.630713	0.289308	0.614228	0.000659983	0.0135759	0.000832033	0.548318	0.266226	7.90709e-05	1.27016e-12	1.61489e-18	9.01333e-10	1.32005e-11	8.06018e-12
	BRCA-Basal (n=191)	0.196565	0.24253	0.401869	-0.0359759	0.126562	0.294963	-0.0310842	0.128972	0.368129	0.434303	0.443787	0.52201	0.29368	0.493254	0.450877				BRCA-Basal (n=191)	0.0201441	0.0034117	1.89191e-07	0.711334	0.157145	0.000256514	0.756731	0.148954	2.50594e-06	1.21874e-08	5.26802e-09	1.46081e-12	0.000274975	3.51218e-11	2.70672e-09
	BRCA-Her2 (n=82)	-0.0133692	0.0111657	0.272046	-0.108513	0.132583	0.106467	-0.0490451	0.140613	0.153275	0.279864	0.411953	0.363031	0.213749	0.382807	0.296442				BRCA-Her2 (n=82)	0.936216	0.946337	0.0417193	0.454341	0.349654	0.464814	0.756731	0.321907	0.278471	0.0351212	0.000996536	0.0044898	0.122412	0.00254699	0.0242879
	BRCA-LumA (n=568)	-0.00747246	0.0122697	0.0892149	-0.0438744	0.127274	0.151372	-0.153597	0.0077639	0.0728598	0.139602	0.209422	0.314594	0.155728	0.297133	0.181613				BRCA-LumA (n=568)	0.898345	0.838033	0.0791219	0.40863	0.00892138	0.00161213	0.00135724	0.896051	0.158304	0.0038643	6.23342e-06	2.24619e-12	0.00115555	3.95921e-11	0.000113287
	BRCA-LumB (n=219)	-0.103562	-0.0913	0.103674	-0.104396	0.0626404	0.138744	-0.11385	0.0714173	0.0867003	0.16332	0.221791	0.273697	0.0954505	0.323991	0.203204				BRCA-LumB (n=219)	0.222328	0.2887	0.222328	0.219418	0.481553	0.0972644	0.180569	0.41392	0.314646	0.0465924	0.00508969	0.000399084	0.265197	1.77477e-05	0.0108187
	CESC (n=306)	0.0679496	0.0899133	0.323633	0.00308128	0.0733109	0.218689	-0.0961604	0.0706895	0.208121	0.312817	0.400513	0.284575	0.344613	0.540934	0.407447				CESC (n=306)	0.343203	0.205637	1.75489e-07	0.968929	0.305997	0.000772746	0.172777	0.323919	0.00144696	4.95044e-07	3.2443e-11	5.9344e-06	2.13255e-08	4.89295e-21	1.35705e-11
	CHOL (n=36)	0.134934	0.195318	0.363543	-0.352425	-0.179279	0.114482	0.164827	0.267053	0.228526	0.342755	0.27653	0.240889	0.347738	0.440782	0.0116887				CHOL (n=36)	0.532874	0.343203	0.0609917	0.071204	0.391525	0.603018	0.434331	0.187017	0.26481	0.0811804	0.170234	0.235559	0.0757779	0.0177434	0.959662
	COAD (n=458)	0.170968	0.191616	0.211747	-0.106323	0.148911	0.055211	0.0366503	0.32911	0.162773	0.566278	0.634125	0.45897	-0.0019534	0.440315	0.319191				COAD (n=458)	0.0104261	0.00374127	0.0012205	0.132859	0.0281903	0.453092	0.630233	1.14965e-07	0.0151762	3.80279e-23	2.09121e-30	1.25624e-14	0.978991	1.95934e-13	3.00361e-07
	DLBC (n=48)	0.257421	0.342653	0.209899	-0.130804	-0.0757568	0.0854015	0.0794203	0.048044	0.0392774	0.252305	0.30731	0.0639479	0.189987	0.275507	-0.0859089				DLBC (n=48)	0.165391	0.0547795	0.265197	0.506072	0.711334	0.680439	0.701802	0.83054	0.863502	0.174233	0.0912518	0.762367	0.316404	0.136558	0.679349
	ESCA (n=185)	0.220265	0.236499	0.137085	0.0999671	0.24438	0.181277	-0.104696	0.114396	0.165786	0.469766	0.479876	0.460765	0.429665	0.361249	0.217245				ESCA (n=185)	0.0072953	0.0037197	0.114862	0.259729	0.00263929	0.030994	0.234073	0.194707	0.0509163	1.98346e-10	6.84189e-11	5.0018e-10	1.02244e-08	2.69437e-06	0.0082161
	GBM (n=153)	-0.237407	-0.2119	0.0704855	0.088233	0.126516	0.0596916	-0.0246393	0.0521856	0.0208248	0.12445	0.336925	0.154616	0.484948	0.342172	0.145572				GBM (n=153)	0.0118104	0.0272127	0.506072	0.393847	0.210525	0.581404	0.835769	0.630233	0.863846	0.216695	0.000190309	0.122412	1.1017e-08	0.000146276	0.148954
	HNSC (n=522)	0.0811885	0.124012	0.317046	0.181625	0.234041	0.233773	-0.191283	0.133052	0.132479	0.392916	0.497193	0.519464	-0.219023	0.507021	0.367174				HNSC (n=522)	0.123044	0.0132154	5.11787e-12	0.000172031	6.97468e-07	7.15781e-07	7.05813e-05	0.00761052	0.00790151	2.23501e-18	2.93631e-30	3.56231e-33	3.93772e-06	1.70351e-31	5.40359e-16
	HNSC-HPV- (n=422)	0.0375142	0.0740811	0.226298	0.157483	0.205559	0.182642	-0.220655	0.0715769	0.0195274	0.330136	0.458086	0.473115	-0.232745	0.467459	0.325371				HNSC-HPV- (n=422)	0.548318	0.208703	1.86481e-05	0.00414027	0.000118394	0.000762958	3.17597e-05	0.222328	0.767347	9.0181e-11	9.54426e-21	3.33419e-22	1.00157e-05	1.24789e-21	1.79219e-10
	HNSC-HPV+ (n=98)	0.17516	0.220343	0.498341	0.155627	0.235891	0.345548	-0.0627659	0.239501	0.408038	0.489759	0.501543	0.558544	-0.124863	0.564171	0.437214				HNSC-HPV+ (n=98)	0.161436	0.0712417	2.85415e-06	0.214208	0.0509162	0.00255479	0.643754	0.0467985	0.000240371	4.56277e-06	2.40775e-06	6.71475e-08	0.32634	4.57256e-08	6.71402e-05
	KICH (n=66)	-0.128741	-0.128741	0.0633368	-0.1416	0.206339	0.151474	-0.323728	-0.0266881	-0.0190417	-0.0355129	0.470368	0.154846	0.663524	0.512095	0.242851				KICH (n=66)	0.39411	0.39411	0.697593	0.343203	0.159461	0.311454	0.0186651	0.875164	0.907554	0.837449	0.00025507	0.299432	1.00367e-08	4.83818e-05	0.0918244
	KIRC (n=533)	0.0352525	0.0455548	-0.0308529	-0.15243	-0.0577041	0.132557	-0.141252	0.195114	0.0107307	0.0095545	0.419482	0.372193	0.0132954	0.320621	0.348111				KIRC (n=533)	0.544596	0.417446	0.599696	0.00282564	0.297559	0.0102552	0.00596757	8.78302e-05	0.870216	0.878907	8.96562e-20	1.84897e-15	0.835769	1.40717e-11	1.56019e-13
	KIRP (n=290)	0.104993	0.185983	0.366002	-0.0973218	-0.00307054	0.430474	-0.397013	-0.1815	-0.0747506	-0.0826288	0.285014	0.073204	0.430121	0.559285	0.0422379				KIRP (n=290)	0.152298	0.00671509	8.15056e-09	0.184846	0.968929	4.06558e-12	2.42026e-10	0.0082866	0.314646	0.264205	1.2852e-05	0.323919	4.20582e-12	3.37669e-21	0.591422
	LGG (n=516)	0.11991	0.128336	-0.0170668	-0.129077	-0.0681547	-0.00695102	-0.445136	-0.389097	-0.116414	-0.32924	-0.032994	-0.166512	0.259234	0.262043	0.245502				LGG (n=516)	0.0189475	0.0112745	0.777103	0.0108187	0.205676	0.907554	4.29773e-23	1.62026e-17	0.0231057	1.46081e-12	0.563824	0.000798932	4.69778e-08	3.25728e-08	2.62445e-07
	LIHC (n=371)	0.0617672	0.07883	0.0346045	-0.0785854	0.106859	0.130331	-0.0687257	0.0390006	-0.0991857	0.105223	0.349767	0.363886	0.307722	0.0763325	0.0726665				LIHC (n=371)	0.336714	0.213818	0.612654	0.214208	0.0860642	0.0319047	0.283084	0.563191	0.114012	0.0913422	1.62561e-10	2.35429e-11	2.89573e-08	0.227749	0.255657
	LUAD (n=515)	0.0926323	0.162376	0.188082	0.0174011	0.115759	0.181463	-0.159156	0.0613477	0.0327574	0.30868	0.349565	0.40997	0.245655	0.345622	0.267162				LUAD (n=515)	0.0743651	0.000910332	9.29375e-05	0.769154	0.0216424	0.000172031	0.00117848	0.250132	0.561642	1.90473e-11	1.61293e-14	4.6401e-20	1.64296e-07	3.4343e-14	9.93568e-09
	LUSC (n=501)	0.0811442	0.123979	0.441075	0.150849	0.255287	0.285756	-0.04337	0.239724	0.325859	0.531759	0.571959	0.469044	0.289553	0.583181	0.376478				LUSC (n=501)	0.130276	0.0149577	1.32605e-22	0.00263929	7.99742e-08	1.3074e-09	0.434331	5.40465e-07	2.60901e-12	7.17218e-34	2.59266e-40	1.09483e-25	7.49309e-10	5.01292e-42	2.41328e-16
	MESO (n=87)	-0.0385318	-0.00708197	0.122038	-0.120567	-0.0753878	0.0517909	0.053112	0.175283	0.181507	0.243845	0.240015	0.0239525	0.178175	0.3272	0.30206				MESO (n=87)	0.790068	0.959909	0.349053	0.353637	0.585607	0.711334	0.70572	0.171011	0.157145	0.0480747	0.0522929	0.871312	0.164471	0.00569195	0.0112745
	OV (n=303)	0.0850806	0.111398	0.12191	-0.134234	-0.0429653	-0.0577443	-0.0810466	0.154441	0.0320177	0.204994	0.00193787	0.0803372	0.144498	0.398	0.265189				OV (n=303)	0.258937	0.134117	0.0971133	0.0648274	0.591422	0.454341	0.283084	0.0307533	0.697593	0.00311346	0.978991	0.287413	0.0448398	4.68441e-10	8.0412e-05
	PAAD (n=179)	0.0663654	0.126896	0.236938	0.162059	0.256688	0.253145	-0.0274939	0.237904	-0.0760137	0.379147	0.427932	0.406878	0.148375	0.37466	0.31549				PAAD (n=179)	0.481553	0.158304	0.00465415	0.0648274	0.00200438	0.00236592	0.786679	0.0044898	0.412443	1.40284e-06	2.89573e-08	1.65809e-07	0.0942407	1.95022e-06	9.29375e-05
	PCPG (n=181)	0.115682	0.12543	0.134862	-0.117023	-0.0170753	0.017086	-0.245343	0.0836866	-0.040266	0.134897	0.382976	0.192106	0.367358	0.0471475	0.063551				PCPG (n=181)	0.205676	0.168258	0.1375	0.201591	0.871312	0.871312	0.0037197	0.365948	0.689258	0.1375	1.43578e-06	0.0272071	4.34251e-06	0.630233	0.506072
	PRAD (n=498)	0.143713	0.159846	0.116334	-0.029886	0.20408	0.0762745	-0.235832	0.0313861	-0.104481	0.318194	0.355155	0.401947	0.0401253	0.142048	-0.0731805				PRAD (n=498)	0.00803393	0.00293112	0.0356986	0.630233	9.61097e-05	0.186598	4.68684e-06	0.613152	0.0632127	2.08363e-10	8.50216e-13	2.08142e-16	0.506072	0.00882835	0.205676
	READ (n=166)	-0.0747921	-0.039911	-0.0973643	0.210772	0.389556	-0.0521481	-0.204304	0.102619	-0.0309483	0.334057	0.461719	0.556314	0.2019	0.169969	0.106686				READ (n=166)	0.576799	0.777103	0.453092	0.0844104	0.000476149	0.70348	0.0951043	0.425084	0.834754	0.00347548	1.79478e-05	6.57371e-08	0.0994412	0.171587	0.406295
	SARC (n=260)	0.0271175	0.0529262	0.110351	0.0146093	0.104523	0.163823	0.0340573	0.128477	0.129062	0.153564	0.447156	0.282116	0.336528	0.325777	0.220281				SARC (n=260)	0.749606	0.506072	0.142343	0.870216	0.164934	0.0221455	0.680439	0.0825237	0.081231	0.0336253	2.03414e-12	2.89633e-05	3.39815e-07	8.80046e-07	0.00154667
	SKCM (n=471)	0.0787458	0.147712	0.414883	0.102249	0.164201	0.422195	0.067107	0.201874	0.275301	0.416327	0.429307	0.348102	0.144239	0.528632	0.473955				SKCM (n=471)	0.152361	0.00406067	3.52005e-19	0.0556513	0.00126626	7.27925e-20	0.222328	5.07441e-05	1.22339e-08	2.60122e-19	1.54396e-20	1.95934e-13	0.00508969	3.50428e-32	2.85474e-25
	SKCM-Metastasis (n=368)	0.0438388	0.105053	0.381255	0.0794501	0.138191	0.395207	0.00572078	0.153544	0.220578	0.376732	0.375007	0.314213	0.149742	0.490779	0.437419				SKCM-Metastasis (n=368)	0.506072	0.0872221	1.10101e-12	0.205637	0.0200691	1.25375e-13	0.938037	0.00896678	9.85347e-05	2.07686e-12	2.60901e-12	8.9788e-09	0.0108835	2.11782e-21	8.87154e-17
	SKCM-Primary (n=103)	0.0742493	0.116172	0.279444	-0.0369011	0.00830033	0.298913	0.110504	0.149422	0.107453	0.188556	0.296864	0.124124	0.081875	0.34366	0.33467				SKCM-Primary (n=103)	0.551051	0.327298	0.0104261	0.778921	0.951456	0.00575962	0.350698	0.203901	0.365948	0.101537	0.00614273	0.295014	0.506072	0.0012205	0.00169016
	STAD (n=415)	0.135227	0.182959	0.409616	-0.0209147	0.263115	0.286542	0.0213893	0.219602	0.17648	0.508852	0.517858	0.506251	0.28394	0.555963	0.459901				STAD (n=415)	0.0184369	0.00105049	1.27246e-15	0.756731	9.12513e-07	6.98825e-08	0.753429	5.90558e-05	0.00161598	1.0872e-24	1.18446e-25	1.98351e-24	9.39593e-08	2.93631e-30	6.66542e-20
	TGCT (n=150)	0.0150543	0.0242938	0.378973	0.0938849	0.366343	0.536574	-0.00754449	0.121332	0.121548	0.683134	0.588315	0.608548	0.238641	0.677208	0.657135				TGCT (n=150)	0.893621	0.834183	8.77483e-06	0.341752	1.92333e-05	1.92409e-11	0.94667	0.21322	0.212682	3.5723e-20	5.60467e-14	3.90754e-15	0.00865095	8.96562e-20	2.63507e-18
	THCA (n=509)	0.0736457	0.116583	0.275091	0.0946524	0.18225	0.217152	0.00749827	0.315151	0.239454	0.44464	0.377376	0.340518	-0.103319	0.342704	0.264841				THCA (n=509)	0.165391	0.0213962	3.93965e-09	0.069044	0.000172889	5.19404e-06	0.900281	8.58177e-12	4.05931e-07	1.82879e-23	8.91517e-17	1.18972e-13	0.044754	7.9936e-14	1.57942e-08
	THYM (n=120)	-0.157963	-0.0184023	-0.185821	0.00244682	0.00731074	-0.0146678	-0.0918318	-0.0597049	0.0883745	0.0210571	-0.26313	0.198792	-0.222197	-0.310847	-0.0134454				THYM (n=120)	0.151708	0.885061	0.0853112	0.98093	0.954093	0.90658	0.417446	0.614228	0.43727	0.871161	0.0104528	0.0632127	0.0346966	0.00205208	0.912445
	UCEC (n=545)	0.0532399	0.0607318	0.248543	-0.122354	0.0080489	0.199046	-0.0859051	0.072425	0.134677	0.395684	0.258298	0.164037	0.344674	0.381171	0.28434				UCEC (n=545)	0.701802	0.658573	0.0393521	0.339965	0.954996	0.110211	0.517817	0.593494	0.291601	0.000440358	0.0313653	0.194952	0.00278512	0.000780256	0.0160649
	UCS (n=57)	0.256898	0.276609	0.315697	-0.0684801	0.00559916	0.111586	-0.185451	-0.0886424	0.0241883	0.312505	0.154648	0.230615	0.402694	0.171635	0.032182				UCS (n=57)	0.110439	0.0825237	0.0425867	0.70348	0.974758	0.517817	0.261791	0.615054	0.897921	0.0449788	0.350698	0.157145	0.006901	0.300166	0.870216
	UVM (n=80)	0.167925	0.210127	0.213725	-0.522432	-0.407979	-0.131828	-0.325209	0.211524	-0.00237211	0.272973	0.339028	-0.0583351	-0.380664	0.319889	0.385886				UVM (n=80)	0.213835	0.114862	0.108752	4.53706e-06	0.000735449	0.336714	0.00921941	0.112677	0.983665	0.0336241	0.00639975	0.697593	0.00182957	0.0105818	0.00154667

## Sheet: CD4 T
Coefficients																			Adj.P
	cancer	T cell CD4+ (non-regulatory)_QUANTISEQ	T cell CD4+ (non-regulatory)_XCELL	T cell CD4+ central memory_XCELL	T cell CD4+ effector memory_XCELL	T cell CD4+ memory activated_CIBERSORT	T cell CD4+ memory activated_CIBERSORT-ABS	T cell CD4+ memory resting_CIBERSORT	T cell CD4+ memory resting_CIBERSORT-ABS	T cell CD4+ memory_XCELL	T cell CD4+ naive_CIBERSORT	T cell CD4+ naive_CIBERSORT-ABS	T cell CD4+ naive_XCELL	T cell CD4+ Th1_XCELL	T cell CD4+ Th2_XCELL	T cell CD4+_EPIC	T cell CD4+_TIMER			cancer	T cell CD4+ (non-regulatory)_QUANTISEQ	T cell CD4+ (non-regulatory)_XCELL	T cell CD4+ central memory_XCELL	T cell CD4+ effector memory_XCELL	T cell CD4+ memory activated_CIBERSORT	T cell CD4+ memory activated_CIBERSORT-ABS	T cell CD4+ memory resting_CIBERSORT	T cell CD4+ memory resting_CIBERSORT-ABS	T cell CD4+ memory_XCELL	T cell CD4+ naive_CIBERSORT	T cell CD4+ naive_CIBERSORT-ABS	T cell CD4+ naive_XCELL	T cell CD4+ Th1_XCELL	T cell CD4+ Th2_XCELL	T cell CD4+_EPIC	T cell CD4+_TIMER
	ACC (n=79)	0.0293887	-0.00653062	-0.0561346	0.397699	-0.263791	-0.263791	0.112685	0.251479	0.142645	0.000957099	0.00690738	0.212274	-0.14559	-0.0616575	-0.129048	0.231562			ACC (n=79)	0.866977	0.966029	0.743324	0.00188475	0.0558918	0.0558918	0.483833	0.0704257	0.354241	0.995168	0.966029	0.138819	0.342462	0.718339	0.409937	0.0996158
	BLCA (n=408)	-0.131991	0.0611828	-0.0856756	0.210042	0.0869336	0.111026	0.12581	0.242953	0.199502	-0.264158	-0.258826	0.25988	-0.117809	0.0063644	-0.0706872	0.162507			BLCA (n=408)	0.0307101	0.368762	0.181446	0.000236806	0.173579	0.0729646	0.0399891	1.518e-05	0.000517893	2.14286e-06	3.51357e-06	3.18125e-06	0.055559	0.931241	0.290919	0.00596865
	BRCA (n=1100)	0.12036	0.0454792	-0.0163898	0.306474	0.0309382	0.0372608	0.183722	0.31098	0.203958	-0.0127519	-0.0124977	0.120168	-0.217677	-0.0885523	0.183446	-0.0276194			BRCA (n=1100)	0.000617658	0.25937	0.718713	3.65052e-21	0.46803	0.368685	5.56228e-08	8.94656e-22	1.28239e-09	0.78099	0.786274	0.000620878	6.79068e-11	0.0160073	5.77274e-08	0.520214
	BRCA-Basal (n=191)	-0.205128	0.226734	-0.0535954	0.10799	0.235188	0.264915	0.16837	0.364636	0.342228	0.0430366	0.0433778	0.186421	0.0229936	0.0944859	0.175721	0.168518			BRCA-Basal (n=191)	0.0195879	0.00831012	0.609094	0.264337	0.00601232	0.00160019	0.0595299	5.34623e-06	2.34631e-05	0.691368	0.689201	0.0356046	0.830526	0.340201	0.049191	0.0595299
	BRCA-Her2 (n=82)	-0.131112	0.0885717	0.110494	0.312609	0.0845332	0.103966	0.0745311	0.266861	0.165724	NA	NA	0.289589	-0.0526143	-0.110862	0.00844941	-0.0403623			BRCA-Her2 (n=82)	0.405541	0.59362	0.496577	0.0216918	0.607467	0.520214	0.656825	0.0549204	0.274417	NA	NA	0.0356046	0.763753	0.495428	0.962169	0.813912
	BRCA-LumA (n=568)	-0.00234565	-0.0081238	-0.05712	0.273312	0.127669	0.127943	0.16608	0.34337	0.24467	-0.0521467	-0.0515752	0.195955	-0.185845	0.190266	0.150055	0.0370854			BRCA-LumA (n=568)	0.966029	0.902507	0.315386	3.57856e-09	0.0112419	0.0110718	0.000623847	2.37598e-14	1.66492e-07	0.363496	0.368762	4.14855e-05	0.000106519	7.08547e-05	0.00229493	0.534002
	BRCA-LumB (n=219)	-0.219415	0.0777115	-0.0964463	0.258754	0.136921	0.141267	0.226472	0.363342	0.357047	0.027896	0.027896	0.0521101	-0.28541	0.214844	0.168087	0.0303085			BRCA-LumB (n=219)	0.00727839	0.41705	0.299884	0.00114264	0.11541	0.102262	0.00545504	1.81674e-06	2.77872e-06	0.789937	0.789937	0.601823	0.000284739	0.00871453	0.0481155	0.776247
	CESC (n=306)	-0.305922	0.0628147	-0.138067	0.256655	0.317841	0.337825	-0.0991785	0.0469759	0.132064	-0.0960193	-0.0960193	0.436904	0.128815	0.0246376	-0.0406297	0.289465			CESC (n=306)	1.73291e-06	0.431898	0.051189	7.94779e-05	5.57813e-07	8.04326e-08	0.179622	0.571243	0.062738	0.196106	0.196106	5.6816e-13	0.0707128	0.779792	0.627084	6.5943e-06
	CHOL (n=36)	0.401786	0.0995748	-0.212084	0.0582356	0.12844	0.12844	-0.0765372	0.197396	0.150708	-0.14819	-0.14819	0.0277405	-0.255259	0.131475	0.179448	0.189158			CHOL (n=36)	0.0416732	0.689201	0.344225	0.813995	0.59398	0.59398	0.763976	0.383543	0.522742	0.530226	0.530226	0.916379	0.240388	0.587751	0.436837	0.409937
	COAD (n=458)	-0.226288	-0.0909447	-0.098319	0.198289	0.0155554	0.0778574	-0.0489494	0.511481	0.185311	-0.074603	-0.0743558	0.356174	-0.269523	0.0361405	0.272778	0.383328			COAD (n=458)	0.000637921	0.231839	0.185684	0.00334765	0.861613	0.318612	0.553119	5.14325e-18	0.00669573	0.342371	0.342462	1.30444e-08	3.45046e-05	0.672305	2.70787e-05	7.18484e-10
	DLBC (n=48)	0.157626	0.374073	0.196613	-0.0497555	-0.303353	-0.223074	0.24513	0.256101	0.276315	0.15254	0.157714	0.233788	-0.574209	0.113883	0.0565856	0.347121			DLBC (n=48)	0.462175	0.0404325	0.342371	0.825682	0.108042	0.271094	0.215415	0.189263	0.152428	0.482821	0.462175	0.243136	0.00039502	0.607325	0.805875	0.0595299
	ESCA (n=185)	-0.302258	0.188999	-0.0643083	0.192292	0.19515	0.236776	0.0506851	0.454148	0.360503	-0.13206	-0.13206	0.309232	-0.126796	-0.129024	0.0486662	0.163389			ESCA (n=185)	0.000183395	0.0302807	0.526451	0.026942	0.0245709	0.00478028	0.626518	2.17668e-09	4.77625e-06	0.148154	0.148154	0.000120066	0.165526	0.157147	0.641795	0.0632452
	GBM (n=153)	-0.112889	-0.077831	-0.042233	0.210314	-0.0523967	-0.0540936	-0.0453491	0.0768165	0.0876247	-0.0196025	-0.0186719	0.230109	-0.0706202	-0.151409	0.178518	0.432485			GBM (n=153)	0.307741	0.507869	0.732849	0.0356046	0.66546	0.653943	0.713062	0.512157	0.442853	0.878724	0.883223	0.0200101	0.546699	0.148154	0.0801064	1.11381e-06
	HNSC (n=522)	-0.275093	0.182968	-0.139365	0.0771212	0.318672	0.375147	0.135609	0.390918	0.370579	-0.270338	-0.269861	0.399493	0.102932	0.173963	0.0887751	0.437465			HNSC (n=522)	7.11144e-09	0.000217472	0.00648268	0.161626	8.55884e-12	2.28504e-16	0.00822208	9.27803e-18	5.51599e-16	1.27692e-08	1.30444e-08	1.77687e-18	0.0530688	0.000472984	0.10004	2.57245e-22
	HNSC-HPV- (n=422)	-0.237485	0.13707	-0.0706911	0.122711	0.303944	0.360248	0.169662	0.415746	0.341885	-0.271032	-0.270831	0.377306	0.100216	0.129354	0.0336505	0.39748			HNSC-HPV- (n=422)	1.01149e-05	0.0181291	0.267195	0.036144	7.11144e-09	2.14976e-12	0.00238876	1.40144e-16	3.73845e-11	3.33097e-07	3.36338e-07	1.35149e-13	0.0942214	0.0268826	0.627518	3.581e-15
	HNSC-HPV+ (n=98)	-0.27284	0.308652	-0.161575	-0.0573661	0.262292	0.315835	-0.0396386	0.185705	0.354191	-0.275986	-0.274578	0.450368	0.0372535	0.240272	0.220161	0.486284			HNSC-HPV+ (n=98)	0.026942	0.010142	0.228754	0.707981	0.03462	0.00822208	0.798453	0.153165	0.002393	0.0249952	0.0259154	5.38736e-05	0.808453	0.0548392	0.0822494	8.9946e-06
	KICH (n=66)	0.0942591	-0.134349	-0.0273894	0.149284	NA	NA	0.330235	0.586051	0.255485	-0.186014	-0.186014	0.310814	-0.30054	-0.103065	0.11539	-0.0453925			KICH (n=66)	0.590006	0.41705	0.883223	0.362403	NA	NA	0.0209565	2.26628e-06	0.0847879	0.239368	0.239368	0.0318681	0.0382419	0.547852	0.500697	0.802515
	KIRC (n=533)	-0.0683055	-0.144401	-0.123639	0.446472	-0.00729101	-0.00585648	-0.181866	0.172662	0.111972	-0.0639816	-0.0639816	0.149625	-0.208506	0.30039	0.0805093	0.0206937			KIRC (n=533)	0.245664	0.00630541	0.0226372	6.02808e-22	0.916379	0.930552	0.00039502	0.000793364	0.0405717	0.282247	0.282247	0.00446478	3.70441e-05	7.17326e-10	0.157147	0.761621
	KIRP (n=290)	0.244782	0.0843372	-0.164705	0.637058	0.0553907	0.0553907	-0.229104	0.293183	0.195712	NA	NA	0.00326626	-0.148193	0.0442547	0.344217	0.118705			KIRP (n=290)	0.000330782	0.290919	0.0228885	2.80822e-28	0.512157	0.512157	0.000831835	1.06116e-05	0.00545504	NA	NA	0.966029	0.0425681	0.607325	1.33241e-07	0.113418
	LGG (n=516)	-0.00933588	-0.0155218	-0.114535	0.00777561	0.0279963	0.0287644	0.286573	0.333269	-0.0551412	-0.0902262	-0.0769847	-0.101625	0.0334769	0.158115	-0.289482	0.626942			LGG (n=516)	0.889509	0.813791	0.0327524	0.910143	0.664952	0.653943	2.42545e-09	1.53483e-12	0.354241	0.0996158	0.168782	0.0595299	0.594561	0.00197736	1.62711e-09	8.97437e-51
	LIHC (n=371)	0.105665	0.0941253	-0.147535	0.234248	0.0391634	0.0433265	0.142705	0.394276	0.234072	-0.0482511	-0.0479934	0.203454	-0.197942	0.110864	0.202482	0.292335			LIHC (n=371)	0.101039	0.152941	0.0181291	6.07945e-05	0.597368	0.55676	0.022738	6.3056e-13	6.1218e-05	0.512157	0.512157	0.000617658	0.00086537	0.0842476	0.000637237	2.94212e-07
	LUAD (n=515)	-0.0579661	0.0448916	-0.0225158	0.240479	-0.0253151	-0.00783429	0.221641	0.46577	0.230268	-0.0797557	-0.0797557	0.323113	-0.164269	-0.0759248	0.308413	0.159613			LUAD (n=515)	0.318612	0.456957	0.727705	5.57813e-07	0.692601	0.908391	4.77625e-06	1.01996e-25	1.89662e-06	0.148154	0.148154	3.78064e-12	0.000993852	0.168782	4.41932e-11	0.0014632
	LUSC (n=501)	-0.0667184	0.0406945	-0.0932538	0.136269	0.218102	0.246353	0.143394	0.385095	0.306885	-0.112734	-0.112695	0.197821	-0.0676937	0.153741	0.0189796	0.0965234			LUSC (n=501)	0.249403	0.512157	0.088014	0.00896803	9.95781e-06	4.45616e-07	0.00578844	1.02629e-16	1.21674e-10	0.0356046	0.0356046	7.13457e-05	0.241423	0.0027005	0.778064	0.0764604
	MESO (n=87)	-0.204536	-0.150852	-0.206487	0.209037	0.101156	0.0979692	-0.271075	0.00605013	0.236601	NA	NA	0.293528	0.02559	0.135091	-0.0832097	0.19096			MESO (n=87)	0.118213	0.280288	0.115183	0.109725	0.497534	0.512157	0.0325636	0.966029	0.0648832	NA	NA	0.0191144	0.875958	0.342371	0.585631	0.15228
	OV (n=303)	-0.0725246	0.0198234	0.119847	0.32143	0.0601497	0.059935	-0.0470521	0.272645	0.149773	-0.126529	-0.126529	0.285214	0.0165806	-0.07562	0.0319588	-0.0838823			OV (n=303)	0.382238	0.825682	0.116052	1.79263e-06	0.485598	0.486944	0.59362	6.89002e-05	0.0442179	0.0951999	0.0951999	2.88053e-05	0.860136	0.362025	0.726439	0.305316
	PAAD (n=179)	0.0140029	-0.00958202	-0.286648	0.00542975	0.17755	0.179288	0.0986483	0.538107	0.256689	0.0828342	0.0828342	0.428578	-0.366264	-0.0108868	0.328323	0.133291			PAAD (n=179)	0.90306	0.930552	0.000617658	0.962169	0.0488667	0.0462952	0.318612	6.9425e-13	0.00252549	0.415229	0.415229	5.22525e-08	5.85467e-06	0.921247	6.32703e-05	0.15415
	PCPG (n=181)	0.0809136	-0.163659	-0.292858	0.289624	-0.0431109	-0.0433126	0.0472841	0.327832	0.0280824	-0.0832179	-0.0832179	-0.0684237	-0.172356	0.0654047	0.146349	0.042414			PCPG (n=181)	0.432424	0.0756288	0.000540533	0.000620878	0.69571	0.695359	0.66546	7.94779e-05	0.802515	0.41705	0.41705	0.51653	0.0595299	0.534154	0.116052	0.700863
	PRAD (n=498)	0.0562655	0.0859423	-0.214498	0.147742	0.0156808	0.0173621	0.107481	0.40563	0.246136	NA	NA	0.097926	-0.29247	0.15743	0.236959	0.430367			PRAD (n=498)	0.380093	0.15228	5.72859e-05	0.00814264	0.822967	0.805875	0.0632452	2.28504e-16	2.77872e-06	NA	NA	0.0951999	1.30444e-08	0.00446478	6.9653e-06	1.98902e-18
	READ (n=166)	-0.268315	-0.044636	-0.117647	0.107025	0.0934131	0.139292	-0.270578	0.383292	0.21678	-0.0781858	-0.0781858	0.136289	-0.325816	-0.130361	0.405462	0.437876			READ (n=166)	0.0290498	0.776247	0.402257	0.45155	0.51755	0.309174	0.0273516	0.000786854	0.0848647	0.59398	0.59398	0.31937	0.00587767	0.344165	0.000340751	8.20409e-05
	SARC (n=260)	-0.0133295	-0.0314747	0.00125493	0.377865	0.140704	0.144232	-0.158156	0.131906	0.277681	-0.044876	-0.0442125	0.241016	-0.126845	-0.00540749	0.013694	0.246442			SARC (n=260)	0.888045	0.732849	0.987576	1.26261e-08	0.062738	0.0559531	0.0354293	0.0842476	5.97662e-05	0.61153	0.618461	0.000617658	0.0983971	0.956829	0.88484	0.000454438
	SKCM (n=471)	-0.0131595	0.0803581	0.0266435	-0.0221397	0.195441	0.218337	-0.0365599	0.0369538	0.324647	-0.00694121	-0.00348902	0.435649	0.116096	0.114157	-0.0191379	0.281406			SKCM (n=471)	0.844752	0.159676	0.689201	0.743324	0.000128228	1.53234e-05	0.571243	0.566402	2.07724e-11	0.917969	0.962086	9.56302e-21	0.03462	0.037436	0.779792	1.13093e-08
	SKCM-Metastasis (n=368)	0.0761578	0.0913771	0.0759862	-0.0130308	0.181878	0.203618	-0.0740931	-0.00441388	0.254455	0.00739929	0.0117419	0.425455	0.109891	0.0671823	0.00230456	0.21353			SKCM-Metastasis (n=368)	0.260075	0.159676	0.260953	0.867579	0.00218237	0.000510816	0.274417	0.956829	8.24635e-06	0.921858	0.883223	1.47418e-15	0.0830969	0.32982	0.971706	0.000246171
	SKCM-Primary (n=103)	-0.0898887	-0.0148138	0.043425	0.00597365	0.123856	0.128895	-0.0311652	0.0147529	0.134867	-0.033213	-0.0404569	0.424892	0.299754	-0.0406356	-0.187699	0.36595			SKCM-Primary (n=103)	0.510838	0.917969	0.765612	0.966029	0.340201	0.317684	0.825682	0.917969	0.290919	0.813995	0.780581	4.89232e-05	0.00724418	0.780498	0.116052	0.000639447
	STAD (n=415)	-0.155623	0.239815	-0.122287	0.129173	0.186338	0.233098	-0.179129	0.416399	0.311162	0.0599238	0.0599238	0.530732	-0.174461	0.0261166	0.307547	0.306065			STAD (n=415)	0.00772947	1.48345e-05	0.0425681	0.0320043	0.0010487	2.7335e-05	0.00175979	7.19343e-16	7.63561e-09	0.371186	0.371186	1.3313e-26	0.00236744	0.72369	1.15963e-08	1.30444e-08
	TGCT (n=150)	-0.252682	0.0099626	-0.222553	0.390139	0.0885875	0.106529	0.324695	0.440959	0.633332	-0.139627	-0.139116	0.654825	-0.223674	0.197807	0.465452	0.190025			TGCT (n=150)	0.00668807	0.93128	0.0198473	7.01382e-06	0.41705	0.318612	0.000284739	2.13699e-07	2.34749e-16	0.168353	0.168782	9.79883e-18	0.0192045	0.0408108	3.04097e-08	0.0506611
	THCA (n=509)	-0.0502278	0.0352356	0.0216043	0.253501	0.125478	0.125652	-0.00701812	0.274515	0.300729	-0.155098	-0.154302	0.22779	-0.202806	0.230317	0.0741439	0.394175			THCA (n=509)	0.401212	0.571679	0.742432	1.33241e-07	0.0167069	0.0166419	0.916379	8.73805e-09	1.889e-10	0.00218237	0.00230371	2.77872e-06	3.70441e-05	2.14286e-06	0.18281	6.65045e-18
	THYM (n=120)	0.14555	-0.126344	0.207461	-0.214504	-0.0367578	-0.0240006	0.0795422	0.171406	-0.0882936	-0.157399	-0.0439758	-0.220266	-0.3641	-0.183315	0.257234	-0.229887			THYM (n=120)	0.212903	0.292801	0.0595299	0.0509086	0.787817	0.861967	0.532493	0.130696	0.488387	0.168782	0.74615	0.0442179	0.000297699	0.101039	0.0167069	0.0354642
	UCEC (n=545)	-0.246131	0.000615504	-0.0114776	0.351081	0.438177	0.438862	-0.0885629	0.0631011	0.284745	-0.0409391	-0.0402762	0.0322716	0.0499002	0.0554468	0.171187	0.255985			UCEC (n=545)	0.0500165	0.995459	0.940865	0.00283746	9.94554e-05	9.69717e-05	0.546699	0.680084	0.0209114	0.793016	0.796727	0.831311	0.748905	0.719864	0.196106	0.0405017
	UCS (n=57)	0.0222247	0.105309	-0.00851057	0.0643071	-0.0938185	-0.0938185	0.285484	0.465224	0.0775756	-0.14298	-0.14298	0.194987	-0.267266	-0.0908727	-0.0822878	0.0504621			UCS (n=57)	0.916379	0.588394	0.966029	0.751047	0.627518	0.627518	0.0822494	0.00173203	0.69571	0.441704	0.441704	0.271773	0.106736	0.641842	0.679994	0.802515
	UVM (n=80)	-0.199878	0.00330439	-0.171155	0.230678	-0.0384087	-0.0357561	-0.0745105	0.132318	0.121197	-0.259227	-0.23691	0.385202	-0.132082	0.338727	0.23033	-0.0232379			UVM (n=80)	0.153165	0.981922	0.238504	0.0914565	0.813995	0.825682	0.643066	0.380093	0.427363	0.0538257	0.0822494	0.00204262	0.380093	0.00822208	0.0918352	0.89048

## Sheet: CD8 T
Coefficients													Adj.P
	cancer	T cell CD8+ central memory_XCELL	T cell CD8+ effector memory_XCELL	T cell CD8+ naive_XCELL	T cell CD8+_CIBERSORT	T cell CD8+_CIBERSORT-ABS	T cell CD8+_EPIC	T cell CD8+_MCPCOUNTER	T cell CD8+_QUANTISEQ	T cell CD8+_TIMER	T cell CD8+_XCELL			cancer	T cell CD8+ central memory_XCELL	T cell CD8+ effector memory_XCELL	T cell CD8+ naive_XCELL	T cell CD8+_CIBERSORT	T cell CD8+_CIBERSORT-ABS	T cell CD8+_EPIC	T cell CD8+_MCPCOUNTER	T cell CD8+_QUANTISEQ	T cell CD8+_TIMER	T cell CD8+_XCELL
	ACC (n=79)	0.0934526	0.205683	0.0683793	0.0588901	0.146203	-0.074168	0.108259	-0.0445903	-0.254317	0.0218245			ACC (n=79)	0.491889	0.111524	0.629984	0.676478	0.273095	0.60043	0.420855	0.74917	0.044155	0.876561
	BLCA (n=408)	0.447645	0.253106	0.0605553	0.276866	0.488889	0.128669	0.409198	0.360703	0.0318639	0.379977			BLCA (n=408)	1.01907e-18	2.04435e-06	0.305328	1.77477e-07	1.44008e-22	0.0206964	1.40601e-15	3.68743e-12	0.609059	1.94268e-13
	BRCA (n=1100)	0.330245	0.0316691	0.143281	0.133921	0.267891	0.126063	0.210303	0.263646	0.255387	0.257825			BRCA (n=1100)	1.12548e-25	0.374761	1.29406e-05	4.76481e-05	4.98811e-17	0.00013541	7.46076e-11	1.57341e-16	1.46571e-15	7.66845e-16
	BRCA-Basal (n=191)	0.46319	0.280522	0.281108	0.276326	0.449395	0.233158	0.36431	0.421306	0.192692	0.451678			BRCA-Basal (n=191)	4.06225e-10	0.000337853	0.000328601	0.000423709	1.53928e-09	0.00328088	1.83171e-06	2.05112e-08	0.0168271	1.2463e-09
	BRCA-Her2 (n=82)	0.430554	0.00334066	0.356368	0.217134	0.372209	0.0456457	0.363008	0.396363	0.249393	0.389855			BRCA-Her2 (n=82)	0.000309022	0.980232	0.00352309	0.0936121	0.00226244	0.746312	0.00293553	0.00103643	0.0503729	0.00128186
	BRCA-LumA (n=568)	0.403366	0.023378	0.145896	0.141033	0.312928	0.166779	0.34484	0.353582	0.195107	0.315474			BRCA-LumA (n=568)	9.37012e-21	0.655708	0.00157394	0.00228782	1.30556e-12	0.000270168	3.36717e-15	5.98869e-16	1.73077e-05	8.28315e-13
	BRCA-LumB (n=219)	0.401038	0.0670816	-0.0212624	0.0746311	0.281007	0.192451	0.355404	0.328746	0.0965874	0.350267			BRCA-LumB (n=219)	2.35747e-08	0.414269	0.805999	0.364277	0.000157497	0.0117927	1.02385e-06	7.30224e-06	0.234127	1.51047e-06
	CESC (n=306)	0.568684	0.462689	0.111817	0.322042	0.547057	0.240585	0.36521	0.438758	0.475894	0.529954			CESC (n=306)	3.74247e-24	2.08463e-15	0.0885755	1.14202e-07	4.20853e-22	0.000107055	1.16519e-09	8.4595e-14	2.49592e-16	1.42005e-20
	CHOL (n=36)	0.463606	0.0300465	0.106236	0.283178	0.412525	0.473912	0.398613	0.408279	0.22455	0.595461			CHOL (n=36)	0.00801955	0.881588	0.609059	0.134605	0.0210537	0.0065251	0.0265173	0.0226581	0.24722	0.000309518
	COAD (n=458)	0.508169	0.189245	-0.101672	0.217776	0.60306	0.00788216	0.325488	0.402516	0.361247	0.366961			COAD (n=458)	1.18581e-18	0.00279088	0.126617	0.000514522	1.74429e-27	0.905529	9.06986e-08	1.46214e-11	2.06133e-09	1.1062e-09
	DLBC (n=48)	0.11623	0.0187291	-0.160886	-0.142022	-0.0405262	-0.0797451	-0.00329394	0.0353585	-0.0636944	0.211659			DLBC (n=48)	0.531742	0.912596	0.372196	0.435645	0.834762	0.676478	0.983693	0.856251	0.73657	0.235171
	ESCA (n=185)	0.494775	0.119147	0.0428749	0.372699	0.594208	-0.0752429	0.560131	0.521353	0.432016	0.327309			ESCA (n=185)	6.35048e-12	0.147701	0.630747	6.39289e-07	8.9643e-18	0.372196	1.47497e-15	2.72654e-13	4.17731e-09	1.63034e-05
	GBM (n=153)	0.0910859	0.08699	-0.00996058	0.0248341	0.142011	0.248123	0.238859	-0.0399732	-0.0830815	-0.0884259			GBM (n=153)	0.349359	0.372196	0.912596	0.807628	0.133131	0.00565171	0.0079028	0.694931	0.391161	0.364277
	HNSC (n=522)	0.654913	0.424785	0.0197749	0.450704	0.683431	0.0485251	0.696937	0.664062	-0.174475	0.564639			HNSC (n=522)	1.35419e-59	4.60691e-22	0.713433	5.61918e-25	1.13406e-66	0.34373	3.61619e-70	9.51419e-62	0.000197459	2.39041e-41
	HNSC-HPV- (n=422)	0.62634	0.421723	0.0213536	0.407865	0.662197	-0.0725083	0.694335	0.643645	-0.132236	0.550052			HNSC-HPV- (n=422)	1.75892e-43	6.96461e-18	0.718782	1.02826e-16	5.28549e-50	0.19188	6.2628e-57	1.62143e-46	0.0126486	9.47685e-32
	HNSC-HPV+ (n=98)	0.662572	0.409765	0.0352123	0.504203	0.690741	0.444787	0.619703	0.636839	-0.150001	0.571697			HNSC-HPV+ (n=98)	5.86847e-12	0.000134807	0.782332	1.12957e-06	2.98571e-13	2.70915e-05	3.18828e-10	6.95921e-11	0.207897	1.43204e-08
	KICH (n=66)	0.522955	0.0857088	-0.022362	0.147017	0.420174	0.173453	0.355924	0.0666198	0.299465	0.153886			KICH (n=66)	1.73077e-05	0.561845	0.879444	0.302234	0.000912724	0.215531	0.00588038	0.655708	0.0232957	0.277105
	KIRC (n=533)	0.45382	0.3361	0.116168	0.152562	0.407812	0.518338	0.475987	0.469059	0.197415	0.440004			KIRC (n=533)	7.65084e-24	5.07103e-13	0.0193282	0.00180654	4.54419e-19	8.84985e-32	2.2599e-26	1.4304e-25	4.129e-05	2.5487e-22
	KIRP (n=290)	0.393934	0.0669598	0.00903289	0.0351103	0.359888	-0.132371	0.456193	0.326075	0.385001	0.339625			KIRP (n=290)	1.80478e-10	0.344168	0.896399	0.6366	7.78895e-09	0.0491829	5.35305e-14	2.17006e-07	5.0115e-10	6.09669e-08
	LGG (n=516)	-0.0381698	-0.12211	-0.0196867	-0.216612	-0.141554	-0.378976	-0.0382488	0.0241549	-0.430252	0.106086			LGG (n=516)	0.462916	0.0118016	0.717939	4.04678e-06	0.00322677	5.20608e-17	0.462916	0.655708	4.66734e-22	0.0303718
	LIHC (n=371)	0.224525	0.039936	-0.130258	0.0465489	0.32738	0.0218189	0.320573	0.276807	0.29885	0.117573			LIHC (n=371)	5.34185e-05	0.522358	0.0233638	0.446807	1.44558e-09	0.732082	3.30462e-09	4.40311e-07	4.27846e-08	0.0429648
	LUAD (n=515)	0.455242	0.164176	-0.0453287	0.173666	0.450105	0.224735	0.400017	0.441383	0.325928	0.372766			LUAD (n=515)	1.4304e-25	0.000474183	0.372196	0.000208463	5.77692e-25	1.11069e-06	1.63049e-19	5.93303e-24	4.8561e-13	6.10025e-17
	LUSC (n=501)	0.596982	0.328719	-0.0823533	0.294034	0.588944	0.0597528	0.504122	0.552076	0.375271	0.481115			LUSC (n=501)	8.63164e-46	7.16608e-13	0.100597	1.94642e-10	2.395e-44	0.245422	6.86038e-31	4.42006e-38	1.18129e-16	7.53923e-28
	MESO (n=87)	0.525461	0.212042	0.0970369	0.368726	0.520819	0.323337	0.580019	0.564018	0.239589	0.449647			MESO (n=87)	6.05906e-07	0.0726379	0.435813	0.000951006	7.91479e-07	0.00416572	1.74558e-08	5.31054e-08	0.0404638	3.36396e-05
	OV (n=303)	0.447287	0.270533	-0.0558524	0.276008	0.416056	-0.0694227	0.290192	0.33769	0.448185	0.33499			OV (n=303)	4.95307e-13	3.21207e-05	0.438234	2.14992e-05	2.83107e-11	0.33555	7.30224e-06	1.26404e-07	4.50681e-13	1.61834e-07
	PAAD (n=179)	0.486183	0.231198	0.159219	0.236685	0.546895	0.0176854	0.538569	0.602218	0.597151	0.524027			PAAD (n=179)	5.7123e-11	0.00386266	0.054179	0.00308607	4.72716e-14	0.850298	1.36808e-13	1.79798e-17	3.98145e-17	7.70102e-13
	PCPG (n=181)	0.157317	0.0377755	-0.124732	0.112799	0.33401	0.0271561	0.241184	0.127449	-0.0864483	0.0753686			PCPG (n=181)	0.0606725	0.682509	0.14483	0.19111	2.2216e-05	0.767881	0.00290182	0.13566	0.326158	0.390645
	PRAD (n=498)	0.272604	0.0734349	-0.078419	-0.102344	0.353616	0.139337	0.169169	0.246722	0.0925863	0.196167			PRAD (n=498)	4.50147e-08	0.176835	0.146995	0.0535126	4.54626e-13	0.00708337	0.00097286	8.46108e-07	0.0833682	0.0001147
	READ (n=166)	0.287351	0.123698	-0.134057	0.184306	0.634212	0.0339415	0.207865	0.329644	0.320255	0.351872			READ (n=166)	0.0095723	0.304861	0.262184	0.11277	6.91551e-11	0.788239	0.0699356	0.0026262	0.0034824	0.00121547
	SARC (n=260)	0.427731	0.282206	0.165981	0.413336	0.545469	0.208577	0.552153	0.469023	0.161518	0.403979			SARC (n=260)	1.07004e-11	1.683e-05	0.0146185	6.26045e-11	1.80456e-19	0.00185385	5.28441e-20	4.51569e-14	0.0177845	1.84365e-10
	SKCM (n=471)	0.57547	0.18168	0.145999	0.409885	0.585143	0.244517	0.628416	0.615383	0.293561	0.479582			SKCM (n=471)	2.76917e-40	0.000185983	0.0029696	4.18307e-19	7.03149e-42	3.05842e-07	7.84258e-50	2.86813e-47	5.05368e-10	1.40924e-26
	SKCM-Metastasis (n=368)	0.536091	0.175579	0.166055	0.423409	0.557871	0.246863	0.585445	0.574678	0.279091	0.456637			SKCM-Metastasis (n=368)	1.24351e-26	0.00162118	0.00293553	4.18736e-16	3.565e-29	5.91107e-06	1.20403e-32	2.93056e-31	2.39716e-07	8.20124e-19
	SKCM-Primary (n=103)	0.506625	0.04809	0.163825	0.424394	0.486286	0.105786	0.559426	0.586125	0.155771	0.348035			SKCM-Primary (n=103)	1.48793e-07	0.684275	0.135012	1.91801e-05	5.5336e-07	0.349359	3.00722e-09	3.22307e-10	0.156244	0.00062855
	STAD (n=415)	0.625333	0.306788	0.0106307	0.288329	0.6142	0.0769886	0.453473	0.522215	0.650458	0.524761			STAD (n=415)	4.05872e-41	3.20381e-09	0.862445	3.10715e-08	2.50823e-39	0.176835	9.28515e-20	8.61683e-27	2.12539e-45	4.43577e-27
	TGCT (n=150)	0.651727	0.605409	-0.134016	-0.0339057	0.324384	0.198479	0.514194	0.346791	0.521762	0.68128			TGCT (n=150)	2.48279e-18	2.22525e-15	0.141743	0.731015	0.00012417	0.0239946	9.4313e-11	3.56561e-05	4.51246e-11	1.65071e-20
	THCA (n=509)	0.489919	0.240425	0.00758977	0.240194	0.491986	0.0927668	0.461775	0.446239	-0.239276	0.432828			THCA (n=509)	1.22314e-29	1.99752e-07	0.88263	2.04384e-07	6.61342e-30	0.0582963	4.35458e-26	2.88609e-24	2.26798e-07	9.43973e-23
	THYM (n=120)	0.13929	0.155653	-0.352725	0.167942	0.427496	-0.253177	-0.282172	-0.264497	-0.371938	-0.185268			THYM (n=120)	0.179917	0.132004	0.000215641	0.100764	4.33991e-06	0.0100136	0.00371708	0.00690894	8.78573e-05	0.0675429
	UCEC (n=545)	0.514857	0.213186	0.230428	0.334945	0.487074	0.146654	0.358275	0.406228	0.332911	0.425138			UCEC (n=545)	7.07807e-07	0.0658911	0.0452702	0.00248674	3.49061e-06	0.222176	0.00110805	0.000171155	0.00264645	7.55785e-05
	UCS (n=57)	0.155656	0.0764114	0.0212776	0.0293645	0.291668	-0.0257738	0.208388	0.141036	0.177767	0.083825			UCS (n=57)	0.326037	0.648143	0.893195	0.862445	0.0497602	0.876561	0.176835	0.372196	0.256771	0.615275
	UVM (n=80)	0.580333	0.205888	0.130424	0.515653	0.64004	0.130379	0.709532	0.732213	0.139449	0.399643			UVM (n=80)	8.73959e-08	0.100597	0.318026	3.70336e-06	1.16746e-09	0.318026	1.99129e-12	1.72138e-13	0.283057	0.000593039

## Sheet: DC
Coefficients														Adj.P
	cancer	Myeloid dendritic cell activated_CIBERSORT	Myeloid dendritic cell activated_CIBERSORT-ABS	Myeloid dendritic cell activated_XCELL	Myeloid dendritic cell resting_CIBERSORT	Myeloid dendritic cell resting_CIBERSORT-ABS	Myeloid dendritic cell_MCPCOUNTER	Myeloid dendritic cell_QUANTISEQ	Myeloid dendritic cell_TIMER	Myeloid dendritic cell_XCELL	Plasmacytoid dendritic cell_XCELL				cancer	Myeloid dendritic cell activated_CIBERSORT	Myeloid dendritic cell activated_CIBERSORT-ABS	Myeloid dendritic cell activated_XCELL	Myeloid dendritic cell resting_CIBERSORT	Myeloid dendritic cell resting_CIBERSORT-ABS	Myeloid dendritic cell_MCPCOUNTER	Myeloid dendritic cell_QUANTISEQ	Myeloid dendritic cell_TIMER	Myeloid dendritic cell_XCELL	Plasmacytoid dendritic cell_XCELL
	ACC (n=79)	-0.0563431	-0.0157604	0.312145	-0.182801	-0.183525	-0.0550318	0.0538574	0.0842366	0.184411	0.159539				ACC (n=79)	0.685858	0.910732	0.0132262	0.163543	0.162079	0.692493	0.698246	0.538087	0.160811	0.229477
	BLCA (n=408)	-0.2862	-0.17821	0.55784	0.0638328	0.116492	0.371745	0.0588595	0.104315	0.37547	0.332468				BLCA (n=408)	8.3422e-08	0.00129788	3.16966e-30	0.281207	0.0401723	9.76987e-13	0.323446	0.0694237	5.60036e-13	2.66273e-10
	BRCA (n=1100)	-0.173715	-0.167855	0.261671	0.0928353	0.154428	0.220315	0.191214	0.111234	0.157665	0.171777				BRCA (n=1100)	1.25026e-07	3.40897e-07	3.77444e-16	0.00668853	2.98656e-06	1.10198e-11	4.96929e-09	0.000989005	1.80737e-06	1.76368e-07
	BRCA-Basal (n=191)	-0.143185	-0.124077	0.523253	0.083216	0.139005	0.335823	0.20354	0.312312	0.240683	0.444372				BRCA-Basal (n=191)	0.0879608	0.142625	7.6461e-13	0.337778	0.0981998	1.66381e-05	0.0130778	7.03937e-05	0.00288777	3.4056e-09
	BRCA-Her2 (n=82)	-0.242112	-0.239405	0.427369	0.14851	0.190756	0.277255	0.218658	0.280934	0.298013	0.363634				BRCA-Her2 (n=82)	0.0621739	0.0655531	0.000435521	0.271005	0.149911	0.0298609	0.0951012	0.0277911	0.0193814	0.00346874
	BRCA-LumA (n=568)	-0.116635	-0.110444	0.306341	0.0812549	0.15179	0.233404	0.29859	0.18169	0.25518	0.241888				BRCA-LumA (n=568)	0.0144276	0.0207244	5.78285e-12	0.0951012	0.00117859	2.7237e-07	2.07113e-11	8.26886e-05	1.56039e-08	9.24013e-08
	BRCA-LumB (n=219)	-0.0360317	-0.0258868	0.42741	0.0324945	0.125158	0.330963	0.227766	0.31831	0.346518	0.323371				BRCA-LumB (n=219)	0.673962	0.759706	2.66441e-09	0.700309	0.119371	7.92462e-06	0.00309781	1.90976e-05	2.58212e-06	1.35364e-05
	CESC (n=306)	-0.413654	-0.290155	0.581162	0.163652	0.246649	0.4068	0.00456014	0.528945	0.489284	0.402517				CESC (n=306)	4.03731e-12	2.69864e-06	2.77127e-25	0.0118964	8.39913e-05	9.70138e-12	0.949316	2.57961e-20	3.87024e-17	1.64514e-11
	CHOL (n=36)	0.0545713	0.067895	0.462902	0.308098	0.323652	0.382053	0.0254909	0.426853	0.402521	0.273505				CHOL (n=36)	0.787176	0.737263	0.0098038	0.103483	0.0862662	0.0374462	0.907227	0.018662	0.0275077	0.154079
	COAD (n=458)	-0.0943867	-0.067138	0.745896	0.0355747	0.119251	0.699714	0.0910051	0.641804	0.688065	0.14469				COAD (n=458)	0.160811	0.331292	2.8234e-48	0.615694	0.0726659	3.07179e-40	0.175705	5.29397e-32	2.03431e-38	0.0273329
	DLBC (n=48)	-0.264682	-0.266897	-0.0687184	-0.0229204	-0.0298951	0.371379	0.265618	0.145856	0.165631	-0.167829				DLBC (n=48)	0.131905	0.12886	0.712941	0.907408	0.877042	0.0277911	0.130684	0.423512	0.355874	0.354875
	ESCA (n=185)	-0.223314	-0.0402403	0.578764	0.0675156	0.113033	0.479587	-0.104076	0.311058	0.436747	0.213655				ESCA (n=185)	0.00511617	0.648779	1.41799e-16	0.426818	0.174751	4.68902e-11	0.213845	5.63127e-05	3.65818e-09	0.00776245
	GBM (n=153)	-0.0185591	-0.0117135	0.349472	-0.121633	-0.11787	0.183257	0.0036599	0.12356	0.0914829	0.308989				GBM (n=153)	0.857579	0.910235	7.2982e-05	0.20597	0.220563	0.0500583	0.966143	0.198066	0.349089	0.000562776
	HNSC (n=522)	-0.259684	-0.105295	0.675041	0.0426553	0.221476	0.559946	0.107015	0.247467	0.587339	0.519984				HNSC (n=522)	1.9648e-08	0.0315255	4.07596e-64	0.405146	2.13783e-06	2.16686e-40	0.028782	9.48537e-08	2.93291e-45	4.37655e-34
	HNSC-HPV- (n=422)	-0.231189	-0.0769623	0.660694	0.053174	0.220771	0.550988	0.107713	0.326432	0.589402	0.494078				HNSC-HPV- (n=422)	8.50865e-06	0.166657	1.27819e-49	0.34929	2.30021e-05	7.71533e-32	0.0489769	1.02796e-10	2.33632e-37	6.92306e-25
	HNSC-HPV+ (n=98)	-0.366579	-0.241038	0.66906	0.0239533	0.167207	0.507887	0.0890128	0.136048	0.479439	0.521955				HNSC-HPV+ (n=98)	0.000931221	0.036716	4.31392e-12	0.853712	0.16044	1.19931e-06	0.4626	0.261448	5.8082e-06	5.12363e-07
	KICH (n=66)	-0.325293	-0.24308	0.575349	0.0667667	0.0692036	0.401109	0.256193	0.497828	0.39323	0.377223				KICH (n=66)	0.0147537	0.0763716	1.66362e-06	0.652979	0.641913	0.00198695	0.0610239	6.37071e-05	0.00251339	0.00398242
	KIRC (n=533)	-0.180311	-0.17509	0.395607	0.189708	0.205376	0.40752	0.130168	0.546619	0.479902	0.256765				KIRC (n=533)	0.000246415	0.000387843	9.57648e-18	0.000104324	2.39484e-05	6.95087e-19	0.0098038	6.6399e-36	9.22652e-27	8.27058e-08
	KIRP (n=290)	-0.15554	-0.149534	0.420004	-0.030005	-0.0213595	0.502515	0.127704	0.527821	0.579531	0.367763				KIRP (n=290)	0.0212183	0.0272528	9.80566e-12	0.682902	0.769494	5.37901e-17	0.0621739	6.53725e-19	1.82798e-23	4.5371e-09
	LGG (n=516)	0.16488	0.167425	0.45578	0.100343	0.103871	0.245853	0.0148194	0.540714	0.00924382	0.149477				LGG (n=516)	0.000681242	0.000559391	8.71646e-25	0.0444621	0.0369836	1.79429e-07	0.781931	3.00083e-36	0.866371	0.00221379
	LIHC (n=371)	-0.0558054	-0.0559602	0.342845	0.128049	0.189145	0.419659	0.148665	0.478724	0.297747	0.00511221				LIHC (n=371)	0.355874	0.355874	2.66273e-10	0.0285056	0.000931221	2.68126e-15	0.0107009	3.92842e-20	6.43235e-08	0.938776
	LUAD (n=515)	-0.247345	-0.189384	0.40928	0.119144	0.195727	0.336427	-0.00240995	0.344785	0.295056	0.276815				LUAD (n=515)	9.41579e-08	6.04597e-05	2.73185e-20	0.0146414	3.25431e-05	1.05533e-13	0.964706	2.2278e-14	1.07561e-10	1.73871e-09
	LUSC (n=501)	-0.297818	-0.218273	0.622722	0.0644792	0.167641	0.464282	0.0397866	0.37443	0.504286	0.493098				LUSC (n=501)	1.44856e-10	4.38784e-06	1.43088e-50	0.209107	0.000559391	1.00991e-25	0.443935	2.01907e-16	7.39749e-31	2.253e-29
	MESO (n=87)	-0.118222	-0.117259	0.514536	0.0817145	0.0924064	0.271517	-0.025176	0.363685	0.374331	0.323371				MESO (n=87)	0.34332	0.3471	1.47801e-06	0.515487	0.456509	0.0207244	0.851173	0.00134798	0.000936918	0.00505112
	OV (n=303)	0.0421998	0.0749229	0.57522	-0.00302288	0.00285658	0.219981	-0.174822	0.330505	0.32751	0.383108				OV (n=303)	0.567294	0.299829	2.88502e-22	0.966143	0.966143	0.00104733	0.0107009	3.13765e-07	4.08824e-07	1.73625e-09
	PAAD (n=179)	-0.131965	-0.086819	0.439028	0.172192	0.270967	0.58473	0.0650666	0.584705	0.38472	0.145212				PAAD (n=179)	0.121295	0.322955	7.61114e-09	0.0385637	0.000772007	3.51819e-16	0.456295	3.51819e-16	6.61241e-07	0.0862662
	PCPG (n=181)	-0.108459	-0.0744513	0.33659	0.235652	0.2353	0.295625	0.061201	0.153309	0.362756	0.0807365				PCPG (n=181)	0.212648	0.399129	2.38459e-05	0.004365	0.00441197	0.000259633	0.488512	0.0725275	4.31216e-06	0.355874
	PRAD (n=498)	-0.0413439	-0.024132	0.433511	0.0857941	0.151158	0.527215	0.0563061	0.478174	0.409367	0.0713126				PRAD (n=498)	0.456509	0.676249	1.80931e-19	0.115241	0.00404345	6.75201e-30	0.315203	4.63317e-24	2.83929e-17	0.193724
	READ (n=166)	-0.384656	-0.319187	0.692472	0.133721	0.191324	0.726591	0.041987	0.703043	0.627423	0.0557489				READ (n=166)	0.000435521	0.004365	2.54335e-13	0.26738	0.102545	3.65631e-15	0.735	7.30556e-14	1.65454e-10	0.656148
	SARC (n=260)	-0.0770146	-0.0701698	0.490782	0.101056	0.115939	0.370269	-0.0520185	0.270285	0.170318	0.283456				SARC (n=260)	0.290539	0.337778	2.4617e-15	0.158347	0.102545	9.58605e-09	0.474601	4.95363e-05	0.0140016	1.91294e-05
	SKCM (n=471)	-0.16133	-0.159664	0.600306	0.0563973	0.11779	0.326015	0.0795149	0.413188	0.340164	0.561541				SKCM (n=471)	0.00117859	0.00133275	1.9385e-44	0.289167	0.020554	4.85343e-12	0.126362	2.91683e-19	4.76296e-13	7.03472e-38
	SKCM-Metastasis (n=368)	-0.0589891	-0.0574393	0.547619	0.0872295	0.131333	0.265827	0.0913426	0.418129	0.323278	0.543709				SKCM-Metastasis (n=368)	0.331665	0.34332	6.89654e-28	0.140985	0.022887	1.22132e-06	0.122009	1.51489e-15	2.00923e-09	1.94609e-27
	SKCM-Primary (n=103)	-0.240069	-0.237968	0.527397	0.154976	0.205972	0.258429	-0.00845425	0.195873	0.309993	0.483575				SKCM-Primary (n=103)	0.0255468	0.027018	4.71595e-08	0.162079	0.058784	0.0155767	0.944659	0.0728348	0.00315253	8.42758e-07
	STAD (n=415)	-0.219808	-0.145875	0.709561	0.265103	0.338921	0.657233	0.0163833	0.737445	0.635064	0.338693				STAD (n=415)	4.20587e-05	0.00856034	3.70533e-57	5.29639e-07	5.8458e-11	1.77877e-46	0.784037	6.16605e-64	1.37413e-42	5.97292e-11
	TGCT (n=150)	-0.206607	-0.207258	0.635631	0.164133	0.228956	0.562166	0.545669	0.637578	0.423922	0.451554				TGCT (n=150)	0.0207577	0.020554	4.4136e-17	0.0713621	0.0100559	7.6461e-13	4.85343e-12	3.47449e-17	2.98529e-07	3.64841e-08
	THCA (n=509)	-0.343222	-0.30625	0.35425	-0.0277322	0.0402721	0.0295098	0.0273428	0.0804552	0.16472	0.37857				THCA (n=509)	4.08061e-14	2.30262e-11	4.87525e-15	0.601543	0.432253	0.574657	0.606184	0.108901	0.000603423	3.87024e-17
	THYM (n=120)	-0.0980092	-0.0980092	0.0547204	0.0371153	0.175503	-0.240635	0.343815	-0.212143	-0.291344	-0.250286				THYM (n=120)	0.355431	0.355431	0.618886	0.735	0.0893931	0.0170274	0.000411439	0.036716	0.00326453	0.0129824
	UCEC (n=545)	-0.39034	-0.343728	0.557323	0.278359	0.282663	0.288645	-0.134952	0.374531	0.353365	0.377828				UCEC (n=545)	0.000412921	0.00221379	6.43235e-08	0.015488	0.0139803	0.0119306	0.267868	0.000746421	0.0015759	0.000661812
	UCS (n=57)	-0.126367	-0.131224	0.604427	0.389976	0.388696	0.510461	0.181353	0.124744	0.335668	0.0599217				UCS (n=57)	0.426818	0.408493	4.8162e-06	0.00763478	0.00781126	0.00023583	0.249543	0.432105	0.0238171	0.712941
	UVM (n=80)	NA	NA	0.711104	0.172993	0.269202	0.58895	-0.120406	-0.078579	0.697298	0.474951				UVM (n=80)	NA	NA	2.46831e-12	0.175705	0.0292128	6.54674e-08	0.355431	0.557141	9.70197e-12	3.42745e-05

## Sheet: M
Coefficients																			Adj.P
	cancer	Macrophage M0_CIBERSORT	Macrophage M0_CIBERSORT-ABS	Macrophage M1_CIBERSORT	Macrophage M1_CIBERSORT-ABS	Macrophage M1_QUANTISEQ	Macrophage M1_XCELL	Macrophage M2_CIBERSORT	Macrophage M2_CIBERSORT-ABS	Macrophage M2_QUANTISEQ	Macrophage M2_TIDE	Macrophage M2_XCELL	Macrophage_EPIC	Macrophage_TIMER	Macrophage_XCELL	Macrophage/Monocyte_MCPCOUNTER				cancer	Macrophage M0_CIBERSORT	Macrophage M0_CIBERSORT-ABS	Macrophage M1_CIBERSORT	Macrophage M1_CIBERSORT-ABS	Macrophage M1_QUANTISEQ	Macrophage M1_XCELL	Macrophage M2_CIBERSORT	Macrophage M2_CIBERSORT-ABS	Macrophage M2_QUANTISEQ	Macrophage M2_TIDE	Macrophage M2_XCELL	Macrophage_EPIC	Macrophage_TIMER	Macrophage_XCELL	Macrophage/Monocyte_MCPCOUNTER
	ACC (n=79)	-0.320379	-0.320905	0.00789251	0.0484542	0.0077116	0.414522	0.263767	0.297912	0.381841	-0.00966623	0.332187	0.083209	0.247339	0.42794	0.333701				ACC (n=79)	0.00761216	0.00751768	0.956341	0.718681	0.956341	0.000410785	0.0296251	0.0134546	0.00126471	0.946352	0.00556288	0.525136	0.0422849	0.000253021	0.00535971
	BLCA (n=408)	-0.128405	-0.0148609	0.27902	0.411795	0.104884	0.483469	0.188824	0.51147	0.488686	-0.163981	0.389379	0.473306	0.161474	0.450947	0.28834				BLCA (n=408)	0.0172312	0.810065	1.09272e-07	6.43173e-16	0.0535463	3.11565e-22	0.000414959	4.16264e-25	9.83751e-23	0.00226045	2.94401e-14	3.04849e-21	0.0026514	3.63514e-19	3.85935e-08
	BRCA (n=1100)	-0.320237	-0.207813	0.118862	0.267262	0.235749	0.183414	0.257497	0.537977	0.513309	-0.220876	0.425384	0.434443	0.313313	0.351311	0.321295				BRCA (n=1100)	2.39011e-24	9.88482e-11	0.000271836	4.23823e-17	1.59785e-13	1.32947e-08	6.13896e-16	1.76998e-73	3.5526e-66	5.48753e-12	8.49681e-44	8.04283e-46	2.63302e-23	2.44643e-29	1.65426e-24
	BRCA-Basal (n=191)	-0.248311	0.021131	0.344192	0.560458	0.240663	0.454634	-0.00645491	0.422757	0.576959	-0.410181	0.32597	0.553934	0.0718947	0.420225	0.412684				BRCA-Basal (n=191)	0.0013962	0.814547	6.02465e-06	3.14526e-15	0.00196659	7.57799e-10	0.946352	1.43197e-08	3.12827e-16	4.09767e-08	1.98889e-05	7.60829e-15	0.383527	1.78645e-08	3.35222e-08
	BRCA-Her2 (n=82)	-0.330765	-0.0990056	-0.0316995	0.293725	0.228014	0.531017	0.257107	0.532243	0.473773	-0.174674	0.61532	0.670525	0.295498	0.650365	0.40598				BRCA-Her2 (n=82)	0.00612366	0.447529	0.82307	0.0155343	0.0648712	2.98504e-06	0.0356586	2.8039e-06	4.46627e-05	0.16603	2.01103e-08	3.02438e-10	0.0149794	1.57246e-09	0.000611584
	BRCA-LumA (n=568)	-0.207125	-0.125645	0.210488	0.367871	0.287973	0.244359	0.145372	0.55119	0.421758	-0.393664	0.35261	0.470423	0.288281	0.360005	0.462871				BRCA-LumA (n=568)	3.7834e-06	0.00570159	2.58609e-06	2.17165e-17	6.73403e-11	3.94328e-08	0.00134754	2.47103e-41	5.88556e-23	6.26431e-20	5.33625e-16	6.33354e-29	6.45826e-11	1.16456e-16	6.21768e-28
	BRCA-LumB (n=219)	-0.364243	-0.180922	0.176985	0.384259	0.323819	0.362134	0.256962	0.666886	0.341986	-0.401304	0.369379	0.585997	0.292517	0.464765	0.552385				BRCA-LumB (n=219)	4.04303e-07	0.0152898	0.0176456	7.88728e-08	8.28437e-06	4.79092e-07	0.000490982	3.03157e-25	2.27206e-06	1.82314e-08	2.70041e-07	1.91304e-18	6.48228e-05	3.09244e-11	3.83198e-16
	CESC (n=306)	-0.307081	-0.148704	0.439147	0.58338	0.0658762	0.608721	0.322288	0.631375	0.551175	-0.233113	0.573338	0.733511	0.191784	0.638575	0.300977				CESC (n=306)	3.67863e-07	0.0166757	5.5946e-14	8.10623e-26	0.311407	1.41304e-28	8.58682e-08	2.77875e-31	1.14358e-22	0.00014861	8.41248e-25	8.55953e-47	0.00191863	3.39101e-32	6.42792e-07
	CHOL (n=36)	-0.175402	0.00952166	0.0446072	0.263174	-0.0977751	0.277888	0.128039	0.552838	0.668043	-0.379474	0.441369	0.173347	0.593644	0.443641	0.148542				CHOL (n=36)	0.35162	0.959907	0.828139	0.148989	0.616377	0.125228	0.505698	0.000857543	2.02377e-05	0.0300694	0.010325	0.356784	0.000269254	0.00993143	0.433439
	COAD (n=458)	-0.136727	0.313507	0.334522	0.60813	0.274019	0.70144	0.468945	0.781601	0.558996	-0.379458	0.405943	0.742148	0.44605	0.674679	0.74379				COAD (n=458)	0.0287659	2.22579e-07	2.86548e-08	2.56832e-28	7.20868e-06	5.57506e-41	7.2238e-16	2.14932e-56	3.07422e-23	8.0665e-15	7.12114e-12	4.41374e-48	2.46831e-14	7.07461e-37	2.16221e-48
	DLBC (n=48)	0.102024	0.0812999	-0.0812147	-0.0278652	0.0321862	0.0723017	0.196175	0.170352	0.110457	0.0133292	0.286091	0.16334	0.19383	0.153001	0.31254				DLBC (n=48)	0.567198	0.65173	0.65173	0.884819	0.869184	0.690071	0.250727	0.324225	0.532597	0.946352	0.0832363	0.345542	0.256728	0.378408	0.0562007
	ESCA (n=185)	-0.38577	-0.12345	0.381936	0.551564	0.0976966	0.513429	0.256939	0.672211	0.375944	-0.243149	0.43731	0.606702	0.487711	0.403336	0.433988				ESCA (n=185)	1.83296e-07	0.116842	2.46478e-07	3.56172e-15	0.221096	5.19331e-13	0.000748877	3.11475e-24	3.9306e-07	0.00146442	2.06138e-09	8.03823e-19	1.09526e-11	4.25293e-08	2.79587e-09
	GBM (n=153)	-0.393861	-0.373822	0.118194	0.193427	0.227825	0.227971	0.324634	0.426284	0.53436	-0.22227	0.324252	0.45848	0.461743	0.327105	0.611214				GBM (n=153)	3.57717e-06	1.21568e-05	0.195323	0.0289322	0.00971728	0.00968748	0.000176761	4.04303e-07	4.82724e-11	0.0116657	0.000179311	3.84179e-08	2.9835e-08	0.000156738	7.4221e-15
	HNSC (n=522)	-0.3513	0.0504205	0.355056	0.647143	0.182911	0.611534	0.306046	0.743353	0.535709	-0.303329	0.415351	0.689214	0.289117	0.572617	0.561411				HNSC (n=522)	3.4477e-15	0.301502	1.66103e-15	3.57276e-58	7.52615e-05	1.98201e-50	1.13356e-11	7.75364e-85	6.95239e-37	1.771e-11	3.04849e-21	1.21903e-68	1.6621e-10	4.51374e-43	3.98563e-41
	HNSC-HPV- (n=422)	-0.347992	0.0458873	0.355025	0.630226	0.186153	0.646149	0.406237	0.770138	0.511356	-0.334473	0.442438	0.679779	0.349951	0.618885	0.552799				HNSC-HPV- (n=422)	2.35309e-12	0.397795	7.62508e-13	1.66997e-44	0.000283522	2.19841e-47	1.01889e-16	1.99919e-77	3.56909e-27	1.84302e-11	6.33893e-20	3.92848e-54	1.73427e-12	1.57561e-42	1.92465e-32
	HNSC-HPV+ (n=98)	-0.229963	0.0774408	0.26526	0.588987	0.161433	0.501044	-0.0656017	0.551523	0.592734	-0.185334	0.319369	0.661533	0.102335	0.417326	0.576965				HNSC-HPV+ (n=98)	0.0367092	0.511637	0.0152814	3.05833e-09	0.15316	1.10089e-06	0.583126	4.55532e-08	2.30767e-09	0.0975044	0.00319368	4.95089e-12	0.378408	7.90228e-05	7.66891e-09
	KICH (n=66)	-0.178505	-0.102389	0.299825	0.477631	0.240167	0.56968	0.369453	0.594885	0.542516	-0.540919	0.389173	0.619834	0.182401	0.568967	0.35171				KICH (n=66)	0.179337	0.456589	0.0190581	9.53718e-05	0.0648712	1.39851e-06	0.00342632	3.47025e-07	5.55504e-06	5.99843e-06	0.00193578	7.77032e-08	0.169292	1.44948e-06	0.00554532
	KIRC (n=533)	-0.0191285	0.00614766	0.0708029	0.392497	0.353311	0.551084	0.261801	0.674303	0.649524	-0.463238	0.541264	0.69884	0.422558	0.624405	0.65363				KIRC (n=533)	0.717978	0.91199	0.15149	8.49375e-18	1.7663e-14	5.81974e-37	2.57533e-08	8.00785e-61	3.94127e-55	4.32487e-25	1.82154e-35	5.66567e-67	1.07593e-20	7.46827e-50	4.86824e-56
	KIRP (n=290)	0.178293	0.267061	-0.218914	-0.00954277	0.375305	0.671745	0.543908	0.760409	0.719606	-0.337458	0.675467	0.788233	0.752619	0.778551	0.461679				KIRP (n=290)	0.00554532	2.37505e-05	0.000604116	0.89935	1.19474e-09	2.98026e-34	1.40763e-20	1.33957e-48	2.42616e-41	5.80812e-08	9.2969e-35	1.80137e-54	4.06487e-47	2.44736e-52	1.67596e-14
	LGG (n=516)	-0.171652	-0.171141	-0.17702	-0.126441	0.495839	0.587633	0.33554	0.391957	0.594746	-0.372335	0.068432	0.614614	0.468786	0.628484	0.658142				LGG (n=516)	0.000258013	0.000269254	0.000162855	0.00751768	4.1088e-30	1.52832e-44	1.52605e-13	2.33722e-18	7.52538e-46	1.45659e-16	0.158107	1.12783e-49	1.22383e-26	1.66104e-52	4.39305e-59
	LIHC (n=371)	-0.0177282	0.131662	-0.0116962	0.316037	0.203924	0.245236	0.192787	0.576987	0.389134	-0.290032	-0.0197726	-0.236648	0.385612	0.14575	0.343909				LIHC (n=371)	0.77647	0.0180293	0.857198	4.60146e-09	0.000219245	7.28662e-06	0.00048512	4.40999e-31	2.00572e-13	8.59958e-08	0.748055	1.56798e-05	3.49104e-13	0.00884247	1.37225e-10
	LUAD (n=515)	-0.1947	-0.041798	0.296108	0.464914	0.198595	0.423993	0.197161	0.549144	0.454877	-0.196537	0.399459	0.529178	0.258888	0.469139	0.354694				LUAD (n=515)	2.32014e-05	0.39231	5.36877e-11	5.94899e-27	1.56798e-05	3.26252e-22	1.81934e-05	4.00084e-39	1.01623e-25	1.93724e-05	1.2302e-19	6.12154e-36	1.26798e-08	1.7492e-27	1.66103e-15
	LUSC (n=501)	-0.252279	0.022349	0.302181	0.553072	0.262598	0.693808	0.319978	0.70904	0.49777	-0.342218	0.61523	0.749216	0.274954	0.705979	0.549436				LUSC (n=501)	4.961e-08	0.66396	4.36063e-11	1.59835e-38	1.34167e-08	7.50075e-68	2.41091e-12	5.37159e-72	2.61253e-30	4.85164e-14	1.10879e-49	1.49388e-84	2.4693e-09	3.52619e-71	6.09257e-38
	MESO (n=87)	-0.114837	-0.0837551	0.539175	0.611424	0.121619	0.345781	-0.12053	0.375155	0.160338	-0.344894	0.192066	0.311554	0.0471633	0.348114	0.378072				MESO (n=87)	0.333063	0.487438	2.07329e-07	1.2846e-09	0.304575	0.00172004	0.308931	0.000611584	0.166237	0.00177002	0.0931451	0.00508336	0.704601	0.00158823	0.000550397
	OV (n=303)	-0.334323	-0.233098	0.232426	0.375211	0.267693	0.48739	0.364453	0.608423	0.406949	-0.495183	0.52397	0.627716	0.246789	0.505501	0.571587				OV (n=303)	1.34312e-07	0.000320942	0.000334314	2.3523e-09	3.18586e-05	1.08052e-15	7.31049e-09	9.01778e-26	6.45991e-11	3.2391e-16	2.55975e-18	8.17913e-28	0.000137479	6.11398e-17	2.83417e-22
	PAAD (n=179)	-0.178902	0.0437788	0.215335	0.453409	0.19467	0.476928	0.203289	0.70502	0.767945	-0.261491	0.623666	0.666204	0.611623	0.56129	0.67472				PAAD (n=179)	0.0239271	0.610347	0.00629189	1.19499e-09	0.0137545	1.13744e-10	0.00998967	3.62121e-26	1.43174e-33	0.000826445	3.76365e-19	1.47087e-22	2.75844e-18	4.85578e-15	2.71411e-23
	PCPG (n=181)	-0.0676632	-0.0668455	0.247844	0.330866	0.0449541	0.494465	0.252464	0.512765	0.374897	-0.225348	0.306212	0.475626	0.533218	0.516668	0.511936				PCPG (n=181)	0.424567	0.430154	0.00178536	2.18805e-05	0.605401	3.09244e-11	0.00145464	4.10866e-12	1.15147e-06	0.00471601	9.5152e-05	2.16794e-10	3.66352e-13	2.61116e-12	4.50326e-12
	PRAD (n=498)	-0.128179	-0.00743257	0.117038	0.379745	-0.0927441	0.4727	0.342693	0.684012	0.373313	-0.291099	0.218443	0.70236	0.421777	0.362964	0.178101				PRAD (n=498)	0.0114608	0.89935	0.0211226	3.56172e-15	0.0703691	9.18746e-24	1.98178e-12	3.67303e-57	1.11676e-14	3.4559e-09	1.23052e-05	1.81701e-61	1.00986e-18	6.81089e-14	0.000404182
	READ (n=166)	0.0034592	0.47266	0.30923	0.603018	0.267174	0.682778	0.558243	0.795066	0.501697	-0.483778	0.283814	0.777684	0.496762	0.552191	0.788599				READ (n=166)	0.975813	4.68382e-06	0.00419491	8.13483e-10	0.0139538	3.8205e-13	2.42084e-08	3.98657e-20	9.13695e-07	3.84587e-09	0.00884996	8.89598e-19	1.21896e-06	3.68186e-08	1.30307e-19
	SARC (n=260)	-0.159462	-0.0806413	0.419628	0.517071	0.202877	0.237625	-0.212426	0.356935	0.216871	-0.380713	0.170229	0.17917	-0.0355782	0.182995	0.280494				SARC (n=260)	0.0159522	0.240682	2.22896e-11	1.85683e-17	0.00204648	0.000281584	0.00124097	2.17432e-08	0.000963943	1.92673e-09	0.0100234	0.00671004	0.619447	0.00559366	1.53442e-05
	SKCM (n=471)	-0.240728	-0.00669719	0.26372	0.467773	0.199081	0.577894	-0.0341761	0.440649	0.442714	-0.450125	0.446208	0.407634	0.0486477	0.550105	0.492248				SKCM (n=471)	3.77446e-07	0.904556	2.33095e-08	2.11467e-25	3.11062e-05	5.31672e-41	0.507567	2.10825e-22	1.28765e-22	2.1068e-23	5.55198e-23	4.61619e-19	0.337028	1.63235e-36	2.25884e-28
	SKCM-Metastasis (n=368)	-0.257334	-0.0321676	0.275993	0.44462	0.154674	0.516409	-0.0139898	0.40236	0.422443	-0.414354	0.416142	0.389823	-0.00996829	0.48886	0.432128				SKCM-Metastasis (n=368)	1.75175e-06	0.587468	2.64007e-07	5.95966e-18	0.00486354	1.01013e-24	0.823278	1.11176e-14	3.65224e-16	1.481e-15	1.08217e-15	8.63008e-14	0.876581	5.84676e-22	6.34258e-17
	SKCM-Primary (n=103)	-0.373738	-0.288372	0.0947551	0.255116	0.0653632	0.531479	0.0058648	0.269498	0.341236	-0.308068	0.450225	0.270128	0.0548209	0.497714	0.312139				SKCM-Primary (n=103)	0.000177039	0.00455931	0.38164	0.0124381	0.555622	2.05138e-08	0.95942	0.00815933	0.00067603	0.00230521	3.80752e-06	0.0080135	0.622599	2.08502e-07	0.00199644
	STAD (n=415)	-0.195486	0.0879911	0.215899	0.526747	0.149487	0.635664	0.313432	0.73248	0.630058	-0.47621	0.604865	0.745345	0.418002	0.631394	0.731784				STAD (n=415)	0.000206547	0.103332	3.82155e-05	1.42482e-27	0.00486354	3.78287e-43	1.11505e-09	3.10632e-63	3.24963e-42	3.90037e-22	3.79666e-38	1.36482e-66	7.52849e-17	1.95529e-42	4.34317e-63
	TGCT (n=150)	0.273446	0.505773	0.130699	0.489716	0.451181	0.307226	-0.424949	-0.00473364	0.500625	-0.412668	0.302323	0.680941	0.329832	0.401456	0.637134				TGCT (n=150)	0.00119514	1.68184e-10	0.135078	7.88744e-10	2.18945e-08	0.000245201	1.67719e-07	0.95942	2.77179e-10	4.04303e-07	0.000308445	1.14552e-20	7.5603e-05	9.06418e-07	1.75257e-17
	THCA (n=509)	-0.0492197	0.0841283	0.346842	0.428441	0.145624	0.583883	0.105585	0.540725	0.516327	-0.343723	0.359103	0.594365	0.306079	0.423969	0.356436				THCA (n=509)	0.314544	0.0756739	1.03646e-14	1.79e-22	0.00180251	9.53975e-45	0.0244085	2.221e-37	1.20365e-33	1.84221e-14	9.9672e-16	1.02398e-46	1.37137e-11	5.32169e-22	1.66103e-15
	THYM (n=120)	-0.13655	-0.122595	0.355967	0.425517	0.300934	0.284685	0.348651	0.411352	0.56838	-0.304774	0.38635	0.766565	0.37542	0.257295	0.631927				THYM (n=120)	0.169292	0.221096	0.00015534	3.93299e-06	0.00157351	0.00286679	0.000215921	8.86452e-06	9.29602e-11	0.00135993	3.4219e-05	1.00051e-22	6.03683e-05	0.00737175	1.15564e-13
	UCEC (n=545)	-0.403267	-0.281021	0.532594	0.593049	0.132808	0.478626	0.242112	0.549073	0.266402	-0.366185	0.405118	0.57685	0.359681	0.471262	0.350658				UCEC (n=545)	0.000160095	0.0103635	1.89809e-07	2.77507e-09	0.249391	4.40973e-06	0.0284522	6.44223e-08	0.0153646	2.60277e-10	0.00014886	9.48694e-09	0.000862456	6.496e-06	0.00119959
	UCS (n=57)	-0.305736	-0.0637399	0.364165	0.418885	-0.0243731	0.553137	0.290953	0.491117	0.465281	-0.31771	0.0542896	0.531021	0.285155	0.402328	0.387766				UCS (n=57)	0.0317625	0.688084	0.00966765	0.00253219	0.884819	3.00669e-05	0.0419603	0.000294524	0.00067603	0.0253351	0.733664	7.24734e-05	0.0465555	0.00392884	0.00559241
	UVM (n=80)	-0.0220678	0.115734	0.419978	0.525053	0.262444	0.562656	-0.000585222	0.764174	0.602375	-0.719599	0.776608	0.61243	0.0140601	0.780205	0.632852				UVM (n=80)	0.875173	0.353942	0.00022926	1.7926e-06	0.0261266	2.05741e-07	0.99597	2.21893e-15	1.56356e-08	5.09209e-13	4.01692e-16	7.6546e-09	0.918714	2.42483e-16	1.64728e-09

## Sheet: Neu
Coefficients									Adj.P
	cancer	Neutrophil_CIBERSORT	Neutrophil_CIBERSORT-ABS	Neutrophil_MCPCOUNTER	Neutrophil_QUANTISEQ	Neutrophil_TIMER	Neutrophil_XCELL			cancer	Neutrophil_CIBERSORT	Neutrophil_CIBERSORT-ABS	Neutrophil_MCPCOUNTER	Neutrophil_QUANTISEQ	Neutrophil_TIMER	Neutrophil_XCELL
	ACC (n=79)	-0.000378407	0.00644337	-0.139983	-0.0486083	0.174011	-0.279647			ACC (n=79)	0.997465	0.97314	0.411366	0.777311	0.285625	0.0591127
	BLCA (n=408)	-0.0850796	-0.0453605	0.0437956	0.0416712	0.275414	0.00482255			BLCA (n=408)	0.224236	0.545104	0.555648	0.577728	8.57374e-07	0.952354
	BRCA (n=1100)	0.0208983	0.0311179	0.161882	-0.0722478	0.220242	-0.0571647			BRCA (n=1100)	0.632126	0.494535	2.86668e-06	0.0754547	4.03843e-11	0.171189
	BRCA-Basal (n=191)	-0.0780136	-0.0584615	0.0533032	0.0204606	0.286214	-0.160539			BRCA-Basal (n=191)	0.48423	0.5868	0.61636	0.849114	0.000859097	0.102569
	BRCA-Her2 (n=82)	0.0410304	0.0538572	-0.110893	0.0107713	0.299369	-0.19604			BRCA-Her2 (n=82)	0.821572	0.750551	0.518679	0.952354	0.041646	0.218775
	BRCA-LumA (n=568)	0.0372847	0.0496444	0.0799028	0.0647094	0.491806	-0.00969922			BRCA-LumA (n=568)	0.555178	0.437344	0.167727	0.285625	3.66734e-31	0.869522
	BRCA-LumB (n=219)	0.0223732	0.0452218	-0.0427267	0.10065	0.525086	0.0976622			BRCA-LumB (n=219)	0.834917	0.647109	0.664702	0.322866	1.15979e-13	0.345434
	CESC (n=306)	-0.211261	-0.171062	-0.117013	-0.0461446	0.359696	-0.149891			CESC (n=306)	0.00245003	0.0190339	0.132944	0.5868	8.74924e-09	0.0452878
	CHOL (n=36)	-0.419464	-0.334565	0.0523043	0.116506	0.0449556	0.216638			CHOL (n=36)	0.044599	0.129945	0.839126	0.632025	0.851469	0.385494
	COAD (n=458)	0.131257	0.179564	0.386378	0.261495	0.569442	0.223893			COAD (n=458)	0.0929071	0.0134011	4.75862e-10	9.19969e-05	1.94782e-23	0.00117189
	DLBC (n=48)	-0.267812	-0.27203	-0.0735383	-0.213821	0.0407178	-0.175089			DLBC (n=48)	0.202095	0.192716	0.74785	0.345928	0.851469	0.450883
	ESCA (n=185)	-0.16339	-0.0960543	0.0246733	-0.0544436	0.248968	-0.215511			ESCA (n=185)	0.0905308	0.3698	0.823645	0.608564	0.00437846	0.0171851
	GBM (n=153)	-0.0135651	0.049425	0.19907	-0.114525	0.336173	0.0528779			GBM (n=153)	0.913195	0.669992	0.0682201	0.346486	0.000441585	0.651127
	HNSC (n=522)	-0.149301	-0.0523305	0.0406081	0.105554	0.603628	-0.171715			HNSC (n=522)	0.00485677	0.424051	0.529343	0.0674342	2.89187e-48	0.000859097
	HNSC-HPV- (n=422)	-0.100678	0.00169654	0.0627548	0.143338	0.585238	-0.156802			HNSC-HPV- (n=422)	0.122495	0.981228	0.385494	0.0183568	2.34101e-36	0.00842549
	HNSC-HPV+ (n=98)	-0.286674	-0.22803	-0.00138704	-0.0610178	0.576169	-0.0270133			HNSC-HPV+ (n=98)	0.026153	0.0968772	0.993866	0.671099	4.1403e-08	0.851469
	KICH (n=66)	0.153487	0.186483	0.0310206	0.0248021	0.367965	-0.0526421			KICH (n=66)	0.393381	0.285625	0.852598	0.885267	0.0125082	0.774254
	KIRC (n=533)	0.234394	0.282887	0.0815687	0.131658	0.627932	-0.0529383			KIRC (n=533)	3.42191e-06	8.2928e-09	0.186342	0.0198942	7.53522e-50	0.435033
	KIRP (n=290)	0.0555791	0.108808	-0.031064	0.124752	0.491448	-0.0442478			KIRP (n=290)	0.531999	0.186342	0.721433	0.122495	1.02785e-15	0.612429
	LGG (n=516)	0.177971	0.195097	-0.00187739	NA	0.625052	0.40226			LGG (n=516)	0.000662649	0.000138778	0.979642	NA	8.62034e-51	1.35846e-18
	LIHC (n=371)	0.045497	0.0940524	0.165155	0.0420529	0.199659	-0.0504644			LIHC (n=371)	0.555178	0.186342	0.0103883	0.585699	0.00119152	0.516405
	LUAD (n=515)	-0.0710462	0.00572297	0.10084	0.0407198	0.294867	-0.0949859			LUAD (n=515)	0.247932	0.934323	0.081238	0.529343	3.81824e-10	0.10325
	LUSC (n=501)	-0.0468033	0.0358411	0.150272	-0.0877356	0.234539	-0.0273552			LUSC (n=501)	0.48423	0.585699	0.00528164	0.139658	2.28833e-06	0.661972
	MESO (n=87)	0.0748728	0.106821	-0.112231	0.140916	0.357206	-0.179462			MESO (n=87)	0.627031	0.494535	0.48423	0.3698	0.00450068	0.21991
	OV (n=303)	0.0950891	0.126507	0.0570672	-0.160456	0.335647	-0.0936925			OV (n=303)	0.28462	0.122495	0.529343	0.0432652	6.48417e-07	0.285625
	PAAD (n=179)	0.0626799	0.113051	0.146264	0.131907	0.496697	-0.0779661			PAAD (n=179)	0.567311	0.285625	0.1401	0.192716	8.30842e-11	0.485453
	PCPG (n=181)	0.0793634	0.0856269	-0.0501471	-0.0781975	0.156964	0.0279307			PCPG (n=181)	0.48423	0.450152	0.637146	0.489089	0.120313	0.815677
	PRAD (n=498)	0.0348931	0.0375968	0.024254	0.130464	0.452188	0.0651467			PRAD (n=498)	0.612429	0.5868	0.721433	0.0307273	6.99335e-21	0.347755
	READ (n=166)	0.204399	0.240319	0.346415	0.290424	0.474661	0.121091			READ (n=166)	0.135529	0.0754547	0.00457925	0.0230178	1.94913e-05	0.435033
	SARC (n=260)	-0.0791305	-0.0623482	-0.0721047	0.020979	0.205633	-0.0794294			SARC (n=260)	0.391576	0.494535	0.437667	0.823645	0.00642759	0.391576
	SKCM (n=471)	-0.132142	-0.129141	-0.0723181	0.0341388	0.28708	-0.0158212			SKCM (n=471)	0.0198942	0.0234739	0.261713	0.608564	5.68462e-09	0.821847
	SKCM-Metastasis (n=368)	-0.0460458	-0.0438135	-0.0528635	0.0533057	0.256735	0.0185768			SKCM-Metastasis (n=368)	0.545104	0.564776	0.492243	0.489194	8.67302e-06	0.820271
	SKCM-Primary (n=103)	-0.122616	-0.121324	-0.177977	-0.145901	0.0717485	-0.0652338			SKCM-Primary (n=103)	0.391576	0.394489	0.173951	0.285625	0.611853	0.634195
	STAD (n=415)	-0.0347846	0.0339768	0.0978855	0.0688195	0.495203	-0.0949416			STAD (n=415)	0.628419	0.632126	0.140252	0.346486	2.61253e-23	0.158122
	TGCT (n=150)	-0.164865	-0.164865	-0.0237161	-0.315709	0.564847	-0.0904773			TGCT (n=150)	0.122495	0.122495	0.845293	0.000689723	1.82996e-12	0.451446
	THCA (n=509)	0.0968634	0.11401	-0.103127	-0.0931519	0.222265	-0.0548821			THCA (n=509)	0.0980481	0.0437847	0.0754547	0.11292	6.49456e-06	0.394624
	THYM (n=120)	-0.19354	-0.19256	0.266757	-0.0966441	0.084799	0.386542			THYM (n=120)	0.111407	0.11292	0.018173	0.48423	0.529343	0.000152752
	UCEC (n=545)	-0.0630828	-0.0589043	-0.113814	0.00636761	0.229495	0.157626			UCEC (n=545)	0.665032	0.686134	0.473191	0.97314	0.0968772	0.285625
	UCS (n=57)	0.136539	0.135557	0.0137609	0.311718	0.0887142	-0.1997			UCS (n=57)	0.494535	0.494535	0.952354	0.0755521	0.643331	0.29958
	UVM (n=80)	0.0321062	0.0321062	0.38027	0.286813	-0.0838349	0.223828			UVM (n=80)	0.845293	0.845293	0.00386177	0.043397	0.608564	0.130837
