# Supplementary material for: Tumor Derived SIGLEC Family Genes May Play Roles in Tumor Genesis, Progression, and Immune Microenvironment Regulation
Source: Front Oncol. 2020 Nov 9;10:586820. doi: 10.3389/fonc.2020.586820 (PMC7681003; doi:10.3389/fonc.2020.586820)
Supplement: Supplementary file 9 [file Table_9.xlsx]

## Sheet: B cell
Coefficients																			Adj.P
	cancer	B cell memory_CIBERSORT	B cell memory_CIBERSORT-ABS	B cell memory_XCELL	B cell naive_CIBERSORT	B cell naive_CIBERSORT-ABS	B cell naive_XCELL	B cell plasma_CIBERSORT	B cell plasma_CIBERSORT-ABS	B cell plasma_XCELL	B cell_EPIC	B cell_MCPCOUNTER	B cell_QUANTISEQ	B cell_TIMER	B cell_XCELL	Class-switched memory B cell_XCELL				cancer	B cell memory_CIBERSORT	B cell memory_CIBERSORT-ABS	B cell memory_XCELL	B cell naive_CIBERSORT	B cell naive_CIBERSORT-ABS	B cell naive_XCELL	B cell plasma_CIBERSORT	B cell plasma_CIBERSORT-ABS	B cell plasma_XCELL	B cell_EPIC	B cell_MCPCOUNTER	B cell_QUANTISEQ	B cell_TIMER	B cell_XCELL	Class-switched memory B cell_XCELL
	ACC (n=79)	0.156271	0.156676	0.00313999	-0.285112	-0.106699	0.216631	-0.430575	-0.209801	-0.429037	0.036492	0.0586659	-0.384664	0.347874	-0.052696	-0.1178				ACC (n=79)	0.270649	0.269627	0.98559	0.0336931	0.478103	0.119708	0.000592969	0.134432	0.000617315	0.813448	0.70424	0.00270199	0.00765254	0.733032	0.4298
	BLCA (n=408)	-0.0235697	0.0402498	0.168278	-0.127035	-0.0431843	0.0480669	-0.413688	-0.0723026	-0.013615	0.0697849	0.160811	0.156029	-0.0907138	0.312146	0.0863057				BLCA (n=408)	0.73252	0.547206	0.00387283	0.034131	0.517484	0.468794	2.40418e-15	0.248251	0.843853	0.265787	0.00609592	0.00798282	0.1424	8.31468e-09	0.163382
	BRCA (n=1100)	0.0498385	0.073302	0.141251	-0.274409	-0.0832549	0.157192	-0.362784	-0.162856	0.0130658	0.0383239	0.146029	0.211397	-0.0391148	0.333149	0.214372				BRCA (n=1100)	0.185167	0.0455891	4.00847e-05	3.40418e-17	0.0211519	3.91975e-06	4.16032e-30	1.64254e-06	0.746714	0.320223	2.04465e-05	1.85025e-10	0.309815	2.57439e-25	1.00093e-10
	BRCA-Basal (n=191)	0.0748393	0.126501	0.22397	-0.238665	-0.081423	0.205686	-0.304366	-0.065632	-0.0146589	0.134178	0.108105	0.228085	-0.0156681	0.285149	0.312185				BRCA-Basal (n=191)	0.433756	0.160857	0.00869039	0.00486621	0.389299	0.0165266	0.000206573	0.499423	0.881551	0.138047	0.234047	0.00748552	0.875348	0.000574287	0.000133926
	BRCA-Her2 (n=82)	-0.101319	-0.0703187	0.0538632	-0.357828	-0.0847457	-0.000850513	-0.193123	-0.00328991	-0.033766	0.147298	0.224799	0.329553	-0.196031	0.24875	0.181953				BRCA-Her2 (n=82)	0.507984	0.660749	0.73252	0.00624205	0.585932	0.997668	0.170165	0.98559	0.830861	0.30916	0.107392	0.0125361	0.163382	0.0710643	0.198049
	BRCA-LumA (n=568)	0.0431869	0.0590383	0.0249802	-0.265331	-0.0818769	0.109414	-0.435113	-0.251982	-0.0908291	-0.0748101	0.0427184	0.177433	-0.059618	0.243311	0.0979387				BRCA-LumA (n=568)	0.433756	0.26427	0.672984	8.06054e-09	0.115661	0.0302377	1.80236e-23	5.36765e-08	0.0771674	0.152595	0.439219	0.000224372	0.259947	1.65996e-07	0.0556213
	BRCA-LumB (n=219)	-0.0167784	-6.6651e-05	0.214494	-0.288996	-0.119328	0.103384	-0.216772	-0.0324399	0.0751006	0.0261113	0.207724	0.149804	-0.091558	0.346997	0.178128				BRCA-LumB (n=219)	0.863372	0.999268	0.00827105	0.000219628	0.163382	0.231528	0.00758166	0.733032	0.405212	0.77753	0.0106631	0.0759239	0.295814	5.0138e-06	0.0313774
	CESC (n=306)	0.106708	0.141988	0.155966	-0.104564	-0.0346114	0.213811	-0.230804	-0.0332473	0.0881368	0.207518	0.245577	0.227046	0.219207	0.448054	0.374188				CESC (n=306)	0.136119	0.0410384	0.022647	0.1424	0.668773	0.00126121	0.000451054	0.681606	0.218991	0.00181712	0.000171115	0.000575256	0.000914789	7.32859e-14	1.25694e-09
	CHOL (n=36)	0.124701	0.143522	0.271616	-0.190182	-0.0373652	0.0142333	-0.0740695	0.0318223	-0.0284298	0.207919	0.232928	0.0382565	0.333172	0.36391	-0.0739741				CHOL (n=36)	0.583296	0.518329	0.183165	0.374247	0.871938	0.95572	0.740686	0.885514	0.899704	0.322663	0.261935	0.869298	0.095569	0.0652205	0.740686
	COAD (n=458)	0.10607	0.127526	0.0503372	-0.136541	0.143902	-0.00667937	-0.267744	0.0383741	-0.110112	0.323599	0.40894	0.33098	-0.238815	0.197387	0.030406				COAD (n=458)	0.139593	0.0707185	0.515729	0.0509851	0.0388038	0.938455	3.47733e-05	0.634071	0.123377	3.05463e-07	2.01267e-11	1.50174e-07	0.000283279	0.00336725	0.70424
	DLBC (n=48)	-0.533517	-0.182479	-0.391564	-0.175499	-0.0511349	-0.438806	0.0705741	0.107614	-0.301553	-0.242215	-0.26195	-0.297972	-0.500088	-0.493027	-0.0437326				DLBC (n=48)	0.00123079	0.350677	0.027027	0.37316	0.807377	0.0112465	0.733816	0.610985	0.104126	0.198535	0.163382	0.108606	0.00296747	0.00352121	0.836181
	ESCA (n=185)	0.101016	0.122601	-0.0539585	-0.17338	-0.0157628	0.153372	-0.371383	-0.175795	-0.134059	0.0851221	0.0921409	0.0630371	0.165749	0.241589	0.0759406				ESCA (n=185)	0.261293	0.165722	0.580191	0.0446278	0.872934	0.0783484	1.88339e-06	0.0413193	0.131147	0.352153	0.310099	0.511314	0.0558806	0.00360048	0.41768
	GBM (n=153)	0.164665	0.195011	0.13146	-0.218236	-0.158688	-0.200146	-0.448035	-0.329995	-0.308901	-0.149413	0.158226	0.00540673	0.396865	0.380266	0.147088				GBM (n=153)	0.102831	0.0486854	0.197961	0.0250815	0.117443	0.0427619	3.05463e-07	0.000359838	0.000923064	0.141735	0.118527	0.967744	9.09438e-06	2.42786e-05	0.147963
	HNSC (n=522)	-0.0200695	0.0318819	0.144455	0.086018	0.145761	0.167548	-0.276324	0.0514149	-0.035121	0.250255	0.378858	0.390313	-0.382943	0.35779	0.219777				HNSC (n=522)	0.733032	0.585932	0.00423886	0.10573	0.00386715	0.000755739	4.29238e-09	0.351723	0.54285	1.49034e-07	7.36705e-17	7.88967e-18	3.40418e-17	5.11516e-15	5.11862e-06
	HNSC-HPV- (n=422)	-0.0260709	0.0196157	0.11231	0.0956114	0.149291	0.173759	-0.308146	0.00398934	-0.115917	0.242064	0.386039	0.381013	-0.415669	0.356459	0.192935				HNSC-HPV- (n=422)	0.693277	0.760334	0.0530872	0.1051	0.00815787	0.00173712	2.97472e-09	0.95572	0.044999	5.661e-06	2.0994e-14	4.92843e-14	8.86335e-17	2.70943e-12	0.000441858
	HNSC-HPV+ (n=98)	-0.0952063	-0.0308584	0.146448	-0.045966	0.0585543	0.0846322	-0.0930188	0.173173	0.168688	0.189452	0.230055	0.305329	-0.200316	0.268163	0.221809				HNSC-HPV+ (n=98)	0.483629	0.82787	0.253166	0.739051	0.681941	0.536852	0.495847	0.17056	0.182967	0.135004	0.0626991	0.0101952	0.110761	0.0264377	0.0736499
	KICH (n=66)	0.0671525	0.0671525	0.210831	-0.280064	0.171916	0.157342	-0.450496	-0.0710672	-0.183818	-0.0786055	0.212054	0.0626898	0.639828	0.330055	0.0601915				KICH (n=66)	0.686625	0.686625	0.155651	0.0514719	0.253166	0.300954	0.000669074	0.674984	0.218441	0.63937	0.153278	0.70424	8.09883e-08	0.0182054	0.71623
	KIRC (n=533)	0.067631	0.0784815	0.0288028	-0.135904	-0.0373604	0.235208	-0.243728	0.117744	0.0105522	0.0307774	0.403783	0.321273	-0.100845	0.368203	0.350944				KIRC (n=533)	0.222894	0.156097	0.642215	0.00979144	0.529526	2.12047e-06	8.22002e-07	0.0270495	0.864458	0.616669	5.86469e-18	1.97151e-11	0.0631071	5.63587e-15	1.27698e-13
	KIRP (n=290)	0.201001	0.292221	0.314003	-0.0828376	0.0283953	0.402357	-0.452421	-0.178253	-0.0927012	0.0459858	0.419662	0.24234	0.538036	0.553897	-0.0241044				KIRP (n=290)	0.00385741	1.01412e-05	1.73668e-06	0.268996	0.731536	2.017e-10	2.88046e-13	0.0112155	0.211618	0.569284	2.3823e-11	0.000365601	3.68266e-19	1.62931e-20	0.762227
	LGG (n=516)	0.0837161	0.106207	-0.0200192	-0.168812	-0.024635	0.00847849	-0.602437	-0.437387	-0.289654	-0.443431	0.0249443	-0.186257	0.124129	0.345706	0.189459				LGG (n=516)	0.12262	0.0448455	0.733816	0.000820009	0.684649	0.884269	9.03866e-46	4.31485e-22	1.119e-09	1.14918e-22	0.681941	0.000195826	0.016735	1.17989e-13	0.000147931
	LIHC (n=371)	0.0575106	0.0823751	0.173951	-0.17626	0.0611075	0.0296154	-0.0436771	0.0866353	-0.0529737	0.113373	0.461559	0.434759	0.341435	0.29398	0.14513				LIHC (n=371)	0.390173	0.198535	0.00386385	0.0033848	0.353754	0.681941	0.525544	0.174978	0.433756	0.0710643	4.95966e-18	5.40696e-16	7.61656e-10	2.05393e-07	0.0174706
	LUAD (n=515)	0.0105099	0.093751	0.00381134	-0.162761	-0.0550383	0.122513	-0.480066	-0.222837	-0.242195	0.0588124	0.108076	0.141602	-0.078984	0.211322	0.118687				LUAD (n=515)	0.863372	0.074884	0.955013	0.00107393	0.314877	0.0165266	8.73613e-28	3.61652e-06	3.88053e-07	0.277427	0.0376255	0.00517527	0.14036	1.23589e-05	0.0205127
	LUSC (n=501)	0.0226251	0.0788005	0.236134	0.017709	0.141698	0.177403	-0.281162	0.0412924	0.0464683	0.295022	0.345394	0.276612	0.0551653	0.371202	0.30544				LUSC (n=501)	0.70424	0.147552	1.24947e-06	0.762227	0.00599061	0.000423327	3.94432e-09	0.478103	0.41768	5.27126e-10	1.27698e-13	7.34548e-09	0.321332	1.02787e-15	1.07276e-10
	MESO (n=87)	-0.237885	-0.181813	-0.0368658	-0.311955	-0.267498	0.0249054	-0.0307983	0.0964444	-0.0479673	-0.0652782	0.0500913	0.0776984	0.0213034	0.268623	0.175254				MESO (n=87)	0.0594927	0.160638	0.796025	0.0102507	0.0312293	0.864458	0.830861	0.489158	0.733816	0.658104	0.731536	0.585932	0.881551	0.0304159	0.175244
	OV (n=303)	0.163048	0.193707	0.17723	-0.232925	-0.128981	-0.0387062	-0.386587	-0.133899	-0.0366505	0.102688	0.000251293	0.150889	0.0346104	0.477763	0.266454				OV (n=303)	0.0240996	0.00654404	0.0133664	0.000820009	0.0818139	0.647994	2.66958e-09	0.0708289	0.668489	0.172333	0.998516	0.0392125	0.681941	2.34293e-14	0.000100222
	PAAD (n=179)	-0.0117555	0.0640314	0.217834	0.0924292	0.203522	0.203922	-0.230637	0.069664	-0.217576	0.223319	0.344406	0.340685	-0.0632432	0.345301	0.257				PAAD (n=179)	0.90589	0.515729	0.0114771	0.321332	0.018813	0.0185918	0.00732897	0.476422	0.0114991	0.00949844	2.13071e-05	2.69869e-05	0.518329	2.03985e-05	0.00243779
	PCPG (n=181)	0.208874	0.21483	0.155232	-0.177276	0.00422346	0.0523161	-0.362002	0.117769	-0.112861	0.107745	0.491039	0.303181	0.382645	0.118072	0.108799				PCPG (n=181)	0.0170892	0.0139072	0.0868526	0.0478082	0.973017	0.610869	8.92435e-06	0.2009	0.222458	0.248025	1.82708e-10	0.000302849	2.15353e-06	0.199878	0.242452
	PRAD (n=498)	0.238777	0.25418	0.17118	-0.0576002	0.214488	0.113418	-0.297634	0.0407071	-0.0702743	0.365952	0.395727	0.465572	-0.056092	0.199698	0.0274679				PRAD (n=498)	5.06304e-06	1.03147e-06	0.00164917	0.33563	5.13968e-05	0.0454498	5.52665e-09	0.517051	0.23047	1.83229e-13	1.02405e-15	4.31485e-22	0.350677	0.000193344	0.676785
	READ (n=166)	-0.244409	-0.207613	-0.227614	0.111396	0.290445	-0.232464	-0.391806	-0.0664316	-0.160294	0.0705831	0.216578	0.389409	-0.00531136	0.0116215	-0.10017				READ (n=166)	0.0448455	0.0941519	0.0640603	0.400225	0.0142493	0.0580285	0.000566386	0.63937	0.202959	0.616441	0.0790848	0.000606261	0.973352	0.938455	0.457287
	SARC (n=260)	0.150422	0.16877	0.0823514	-0.28061	-0.177083	0.296942	-0.307715	-0.212843	-0.067891	-0.140596	0.223303	0.0489559	-0.052357	0.375837	0.18685				SARC (n=260)	0.0422329	0.0203672	0.286884	4.35598e-05	0.0143257	1.30071e-05	5.65222e-06	0.0028264	0.394815	0.0591676	0.00161077	0.552385	0.522679	1.16855e-08	0.00965277
	SKCM (n=471)	0.0445134	0.138024	0.245411	-0.113961	-0.0193469	0.246603	-0.0254337	0.18417	0.162601	0.24671	0.341029	0.263059	-0.0872973	0.402617	0.33104				SKCM (n=471)	0.451504	0.00901288	7.68616e-07	0.034131	0.746714	6.71781e-07	0.681941	0.000330306	0.00173712	6.71117e-07	9.15992e-13	9.46989e-08	0.114886	9.7399e-18	5.03943e-12
	SKCM-Metastasis (n=368)	-0.0349177	0.0521925	0.106458	-0.226526	-0.135724	0.108559	-0.142168	0.092718	-0.00140954	0.087742	0.165745	0.138441	-0.191918	0.239083	0.195445				SKCM-Metastasis (n=368)	0.618791	0.433756	0.0868902	8.35382e-05	0.0253795	0.0805539	0.0184585	0.141735	0.98559	0.163382	0.00556613	0.0222054	0.00106809	2.8183e-05	0.000839972
	SKCM-Primary (n=103)	0.117368	0.181444	0.328775	-0.168154	-0.0901176	0.270723	0.0592031	0.167048	0.197875	0.151662	0.414221	0.156609	0.0321096	0.452769	0.345855				SKCM-Primary (n=103)	0.334982	0.123241	0.00258576	0.15492	0.478103	0.0152501	0.658779	0.157288	0.087999	0.199631	7.52604e-05	0.185065	0.80648	1.01182e-05	0.00137116
	STAD (n=415)	-0.0256383	0.022775	0.207069	-0.142841	0.158814	0.179921	-0.150604	0.053801	-0.0013553	0.254825	0.299234	0.257119	0.151105	0.353361	0.274983				STAD (n=415)	0.70424	0.733032	0.00022115	0.0139235	0.00599061	0.00158926	0.00945174	0.400225	0.98559	3.13394e-06	2.43442e-08	2.47844e-06	0.00919817	1.75736e-11	3.92659e-07
	TGCT (n=150)	0.0651729	0.0755176	0.0310136	-0.448962	-0.174127	-0.0311981	-0.329632	-0.166631	-0.165895	0.144233	0.181902	0.108428	-0.279695	0.122674	0.145637				TGCT (n=150)	0.538858	0.474909	0.768112	9.64751e-08	0.0710224	0.767709	0.000210554	0.0845369	0.0861	0.141735	0.0580285	0.276326	0.00213576	0.213006	0.139162
	THCA (n=509)	0.32053	0.384115	0.383537	-0.0582626	0.0984892	0.150337	-0.34029	0.15247	0.0661213	0.486644	0.433603	0.471522	-0.386826	0.572409	0.558161				THCA (n=509)	5.24454e-12	3.45605e-17	3.76392e-17	0.286105	0.0618804	0.0029616	1.6151e-13	0.00254982	0.220352	2.6641e-28	4.31485e-22	1.89584e-26	2.17426e-17	2.4065e-41	5.18401e-39
	THYM (n=120)	-0.139822	0.0703496	-0.0753317	0.189445	0.19654	0.145377	-0.018556	0.0290746	0.0356095	0.160763	-0.146999	0.333002	-0.262572	-0.192357	0.200266				THYM (n=120)	0.209964	0.561732	0.529526	0.0826858	0.0710643	0.191701	0.880652	0.813317	0.76692	0.147963	0.185638	0.0010566	0.0122774	0.077847	0.0655013
	UCEC (n=545)	0.213523	0.235825	0.311774	-0.347646	-0.173161	0.169798	-0.176799	0.0201458	0.125219	0.0565718	0.301289	0.179696	0.302077	0.473696	0.425752				UCEC (n=545)	0.0874639	0.057391	0.00901288	0.00306523	0.172965	0.182967	0.163382	0.884269	0.340354	0.691683	0.0116696	0.157786	0.0114886	1.72865e-05	0.000170082
	UCS (n=57)	0.379384	0.388423	0.318181	-0.28552	-0.185646	0.0556767	-0.242376	-0.0694987	-0.0356334	0.125015	0.169997	0.00152769	0.0700168	-0.0692977	0.0142681				UCS (n=57)	0.0134375	0.0112024	0.0448455	0.0759484	0.267479	0.7578	0.140975	0.70424	0.848087	0.481593	0.315695	0.996319	0.70424	0.70424	0.942802
	UVM (n=80)	0.114091	0.158169	0.176418	-0.552589	-0.412152	-0.106457	-0.419407	0.201528	0.0728403	0.314723	0.350045	-0.00600406	-0.349206	0.326901	0.3398				UVM (n=80)	0.431831	0.25232	0.197102	1.28331e-06	0.000777773	0.468434	0.000602549	0.13951	0.636056	0.0139072	0.00569642	0.973268	0.00582223	0.0103541	0.00753442

## Sheet: CD4 T
Coefficients																			Adj.P
	cancer	T cell CD4+ (non-regulatory)_QUANTISEQ	T cell CD4+ (non-regulatory)_XCELL	T cell CD4+ central memory_XCELL	T cell CD4+ effector memory_XCELL	T cell CD4+ memory activated_CIBERSORT	T cell CD4+ memory activated_CIBERSORT-ABS	T cell CD4+ memory resting_CIBERSORT	T cell CD4+ memory resting_CIBERSORT-ABS	T cell CD4+ memory_XCELL	T cell CD4+ naive_CIBERSORT	T cell CD4+ naive_CIBERSORT-ABS	T cell CD4+ naive_XCELL	T cell CD4+ Th1_XCELL	T cell CD4+ Th2_XCELL	T cell CD4+_EPIC	T cell CD4+_TIMER			cancer	T cell CD4+ (non-regulatory)_QUANTISEQ	T cell CD4+ (non-regulatory)_XCELL	T cell CD4+ central memory_XCELL	T cell CD4+ effector memory_XCELL	T cell CD4+ memory activated_CIBERSORT	T cell CD4+ memory activated_CIBERSORT-ABS	T cell CD4+ memory resting_CIBERSORT	T cell CD4+ memory resting_CIBERSORT-ABS	T cell CD4+ memory_XCELL	T cell CD4+ naive_CIBERSORT	T cell CD4+ naive_CIBERSORT-ABS	T cell CD4+ naive_XCELL	T cell CD4+ Th1_XCELL	T cell CD4+ Th2_XCELL	T cell CD4+_EPIC	T cell CD4+_TIMER
	ACC (n=79)	-0.00485793	0.0579435	-0.224834	0.0509744	0.14751	0.14751	0.161298	0.395228	0.0241261	-0.250846	-0.249582	0.099321	-0.270994	0.0706659	0.0816356	0.085635			ACC (n=79)	0.972092	0.703575	0.104987	0.736221	0.303576	0.303576	0.259805	0.00191847	0.875469	0.0667331	0.0677369	0.514129	0.0454654	0.649336	0.596491	0.583053
	BLCA (n=408)	-0.232372	0.0242684	-0.293141	0.113629	0.349877	0.372151	0.0120212	0.196782	0.180552	-0.295181	-0.289503	0.000387946	0.150572	0.326606	-0.292142	0.0903067			BLCA (n=408)	3.49591e-05	0.716554	9.69593e-08	0.0617361	8.81425e-11	3.64905e-12	0.864794	0.000567797	0.00179186	7.81468e-08	1.35321e-07	0.994082	0.0113151	1.74061e-09	1.05379e-07	0.147361
	BRCA (n=1100)	0.00521397	0.0735306	-0.0918537	0.238003	0.212135	0.21686	0.00696189	0.250373	0.280257	-0.0302832	-0.0304876	0.126043	-0.0834556	0.179745	0.0738127	0.0677134			BRCA (n=1100)	0.898101	0.0454654	0.0112512	7.54932e-13	2.27955e-10	8.81425e-11	0.869252	3.23336e-14	8.98956e-18	0.446506	0.445022	0.00028951	0.0223672	1.05379e-07	0.0450351	0.0675135
	BRCA-Basal (n=191)	-0.157164	0.158728	-0.0256756	0.18287	0.295348	0.3188	-0.039659	0.210247	0.306046	-0.0282233	-0.0303629	0.110334	-0.00764038	0.174718	0.184597	0.0478566			BRCA-Basal (n=191)	0.0767035	0.0733499	0.7974	0.0372436	0.000323817	8.76229e-05	0.683666	0.0152113	0.000173029	0.775641	0.756917	0.228956	0.936652	0.0465224	0.035334	0.629511
	BRCA-Her2 (n=82)	-0.134733	0.157042	0.0980748	0.161299	0.088126	0.0987661	0.00762427	0.288835	0.249376	NA	NA	-0.0144252	-0.277051	-0.0188939	0.126211	-0.0265189			BRCA-Her2 (n=82)	0.355703	0.276285	0.523866	0.2638	0.574791	0.520721	0.960725	0.0336055	0.0699549	NA	NA	0.924824	0.0421629	0.902033	0.395652	0.869146
	BRCA-LumA (n=568)	0.145278	0.0268267	-0.12561	0.251614	0.120566	0.121167	0.0144978	0.223862	0.190818	-0.0312628	-0.0313052	0.123972	-0.189043	0.135459	0.0717972	0.0502076			BRCA-LumA (n=568)	0.0031277	0.641564	0.012452	6.70427e-08	0.0168799	0.0163293	0.800723	1.97872e-06	6.35778e-05	0.586049	0.586049	0.0138164	7.55568e-05	0.00666283	0.174724	0.351572
	BRCA-LumB (n=219)	-0.0912802	-0.0165756	-0.00455062	0.298396	0.118228	0.122499	0.0706735	0.25217	0.158154	-0.075591	-0.075591	0.111518	-0.0730166	-0.0139797	0.0423193	0.0993814			BRCA-LumB (n=219)	0.298443	0.864794	0.960725	0.000118922	0.174724	0.158839	0.43769	0.00152159	0.060564	0.402035	0.402035	0.200128	0.418467	0.880948	0.654453	0.257178
	CESC (n=306)	-0.306827	0.0886347	-0.0681368	0.256622	0.254129	0.279202	-0.175708	0.00272481	0.189967	-0.148115	-0.148115	0.431076	0.12408	0.0699265	-0.033156	0.291388			CESC (n=306)	1.4355e-06	0.222362	0.355426	7.58819e-05	8.95145e-05	1.45643e-05	0.0101843	0.970151	0.00499768	0.0332146	0.0332146	1.40807e-12	0.0778367	0.342963	0.668643	5.42263e-06
	CHOL (n=36)	0.338405	-0.101716	-0.146377	0.31069	0.164063	0.164063	0.186517	0.441833	0.043642	-0.315753	-0.315753	0.204058	-0.463265	0.167261	0.0987528	-0.136425			CHOL (n=36)	0.0906514	0.654453	0.512991	0.126518	0.450669	0.450669	0.388068	0.0212077	0.853543	0.119766	0.119766	0.334801	0.0145152	0.445022	0.661772	0.548613
	COAD (n=458)	-0.216214	-0.0880384	-0.146714	0.0202227	0.0264729	0.0912821	-0.231504	0.432603	0.129964	-0.039351	-0.0391917	0.290633	-0.210912	0.0435423	0.158441	0.263625			COAD (n=458)	0.0011395	0.227233	0.0355286	0.798018	0.730461	0.210566	0.000434562	1.40807e-12	0.0646549	0.618953	0.619267	6.23021e-06	0.00155466	0.583053	0.0223672	4.89638e-05
	DLBC (n=48)	-0.165618	-0.0631287	-0.265619	0.319307	0.570106	0.613134	-0.0710996	-0.0760432	0.248665	-0.234493	-0.239595	-0.219097	0.0465204	0.471121	0.105561	-0.0199221			DLBC (n=48)	0.404844	0.76013	0.162736	0.0824038	0.000410822	9.41701e-05	0.728069	0.711029	0.19186	0.221083	0.210566	0.255524	0.825107	0.00625754	0.615872	0.923598
	ESCA (n=185)	-0.0762465	0.176126	-0.0427804	-0.0394463	0.183677	0.224242	-0.163412	0.245241	0.330221	-0.0555848	-0.0555848	0.288049	-0.0292702	0.137747	0.0560189	0.120849			ESCA (n=185)	0.413321	0.0413013	0.659625	0.68002	0.0332146	0.00800095	0.060564	0.00308588	3.19164e-05	0.572136	0.572136	0.000370216	0.760477	0.119881	0.570018	0.17824
	GBM (n=153)	-0.208487	-0.164273	-0.0813416	0.237497	0.136437	0.135794	0.244521	0.436026	0.107482	-0.125611	-0.12439	0.190353	-0.0909327	-0.121686	0.140229	0.326771			GBM (n=153)	0.0348461	0.104217	0.45054	0.0148196	0.184528	0.186867	0.0117745	8.01692e-07	0.302466	0.225583	0.228956	0.0556435	0.395652	0.240666	0.174724	0.000405906
	HNSC (n=522)	-0.252839	0.165999	-0.190461	0.0424915	0.2231	0.285041	0.174321	0.432517	0.303983	-0.216635	-0.216141	0.315706	0.0271409	0.150293	0.145444	0.440169			HNSC (n=522)	1.16618e-07	0.000823556	9.70446e-05	0.450669	4.07584e-06	1.60992e-09	0.000415905	4.77637e-22	9.81794e-11	7.90909e-06	8.28927e-06	1.53482e-11	0.64544	0.00284098	0.00409646	7.77798e-23
	HNSC-HPV- (n=422)	-0.232419	0.139996	-0.169553	0.0871078	0.186105	0.248366	0.205992	0.460002	0.299814	-0.20707	-0.206633	0.30621	0.0265655	0.13661	0.118611	0.454546			HNSC-HPV- (n=422)	1.57375e-05	0.0144757	0.00231461	0.144859	0.000702224	3.49635e-06	0.00014548	1.18244e-20	1.0605e-08	0.000134826	0.000139257	4.88086e-09	0.678093	0.0172346	0.0406969	3.89886e-20
	HNSC-HPV+ (n=98)	-0.192792	0.217835	-0.139838	-0.178074	0.297403	0.351819	0.0298284	0.236961	0.240634	-0.28062	-0.279799	0.303057	-0.0190906	0.159583	0.175719	0.271226			HNSC-HPV+ (n=98)	0.127596	0.0800842	0.280318	0.16534	0.0135606	0.00250085	0.832973	0.054721	0.0503887	0.0209879	0.0212254	0.011564	0.890145	0.215673	0.172363	0.0260793
	KICH (n=66)	0.0522744	-0.169106	-0.225262	0.0440521	NA	NA	0.0570796	0.572783	0.268869	-0.219502	-0.219502	0.0898333	-0.287365	0.148957	0.0568213	0.0816257			KICH (n=66)	0.746764	0.266508	0.128911	0.790229	NA	NA	0.725208	4.31885e-06	0.0630741	0.140099	0.140099	0.586049	0.0454654	0.331575	0.725568	0.619267
	KIRC (n=533)	-0.0876031	-0.141149	-0.159562	0.389291	0.108035	0.109556	-0.115064	0.242995	0.112716	-0.0625827	-0.0625827	0.16645	-0.191684	0.361215	0.118853	0.0428064			KIRC (n=533)	0.112514	0.00778439	0.00205721	1.30627e-16	0.0454654	0.0423574	0.0331907	9.78785e-07	0.03677	0.267786	0.267786	0.00122208	0.000150016	3.23336e-14	0.0271294	0.462688
	KIRP (n=290)	0.110136	0.22112	-0.268299	0.431856	0.135345	0.135345	-0.359288	0.286126	0.229701	NA	NA	0.0931685	-0.258925	0.157909	0.314365	0.212919			KIRP (n=290)	0.138572	0.001264	6.35778e-05	8.57044e-12	0.0620597	0.0620597	3.0472e-08	1.74358e-05	0.000760756	NA	NA	0.215681	0.000116173	0.0280445	1.88963e-06	0.00203656
	LGG (n=516)	0.0608898	-0.0820058	-0.16498	0.0562576	0.0392897	0.0400026	0.359328	0.504172	-0.0114445	-0.306307	-0.289021	-0.0919013	0.0768713	0.303566	-0.384317	0.699837			LGG (n=516)	0.271672	0.132238	0.00110114	0.311398	0.501184	0.491243	1.62273e-14	5.50226e-30	0.853543	1.30647e-10	1.60992e-09	0.0875584	0.162736	1.98958e-10	1.05459e-16	9.20997e-69
	LIHC (n=371)	0.107216	0.114304	-0.280764	0.0932429	0.135151	0.138606	-0.0863357	0.299951	0.250472	-0.0716726	-0.0716748	0.227702	-0.0836838	0.325839	0.248318	0.162339			LIHC (n=371)	0.0906514	0.0687073	8.96742e-07	0.147361	0.0300685	0.0256872	0.182374	1.1779e-07	1.50983e-05	0.271672	0.271672	9.2488e-05	0.196646	6.70116e-09	1.75029e-05	0.00800605
	LUAD (n=515)	-0.126842	0.0256725	-0.172824	0.161083	0.0642405	0.0825305	0.00579187	0.350584	0.173072	-0.0717386	-0.0717386	0.192438	-0.116646	-0.00219316	0.284707	0.0569173			LUAD (n=515)	0.013852	0.659625	0.000460913	0.00122065	0.237802	0.122902	0.92133	3.16136e-14	0.000453694	0.184528	0.184528	8.32166e-05	0.0247212	0.96895	1.60992e-09	0.297881
	LUSC (n=501)	-0.0975312	0.0468148	-0.169245	0.246283	0.209994	0.244182	0.239483	0.497752	0.222539	-0.105643	-0.105437	0.198831	-0.109543	0.0582786	0.0247509	0.0524364			LUSC (n=501)	0.0677369	0.412279	0.000780483	4.20022e-07	2.11593e-05	5.35264e-07	9.31345e-07	3.97278e-29	6.12672e-06	0.0464582	0.0466903	6.2736e-05	0.0392416	0.294603	0.673057	0.351127
	MESO (n=87)	-0.197791	-0.250379	-0.269999	0.254414	0.215808	0.216366	-0.316127	0.0205075	0.331027	NA	NA	0.16255	-0.0346772	0.258702	-0.0868738	0.114134			MESO (n=87)	0.126726	0.0461962	0.0310118	0.0425833	0.0911215	0.0906514	0.00995679	0.884509	0.00653757	NA	NA	0.217155	0.809297	0.0393895	0.542954	0.402418
	OV (n=303)	-0.18961	0.123664	0.0755936	0.334482	0.101395	0.102138	-0.142278	0.299263	0.138561	-0.129234	-0.129234	0.188375	0.0926286	-0.0148845	0.0988463	0.0945303			OV (n=303)	0.00842897	0.0982122	0.329932	5.21285e-07	0.183644	0.180751	0.053772	9.54709e-06	0.0609172	0.0821431	0.0821431	0.00895267	0.227233	0.864621	0.195482	0.217155
	PAAD (n=179)	-0.0342726	-0.045611	-0.324486	0.0278347	0.221544	0.223176	-0.106427	0.48138	0.234394	0.125755	0.125755	0.367049	-0.445984	0.0711308	0.229512	0.0736686			PAAD (n=179)	0.727947	0.649475	7.52085e-05	0.781037	0.0108222	0.0101843	0.252481	4.06874e-10	0.00666283	0.174251	0.174251	5.40364e-06	1.07957e-08	0.458588	0.0080927	0.445186
	PCPG (n=181)	-0.0413075	-0.0108992	-0.325606	0.313142	0.0723629	0.0745245	0.182926	0.616758	-0.0379283	-0.111741	-0.111741	-0.0559165	-0.300278	0.00584123	0.068711	0.112802			PCPG (n=181)	0.678093	0.913471	8.5799e-05	0.000164321	0.456288	0.445186	0.0413013	2.77515e-17	0.703575	0.23243	0.23243	0.583053	0.000340685	0.953906	0.485493	0.228711
	PRAD (n=498)	0.0630616	0.0270194	-0.207961	0.207584	0.0270717	0.0280013	0.125056	0.514806	0.271272	NA	NA	0.0973547	-0.310999	0.130514	0.222907	0.452124			PRAD (n=498)	0.288607	0.668643	9.0957e-05	9.28392e-05	0.668643	0.659625	0.0271294	1.65288e-27	1.62901e-07	NA	NA	0.0911215	1.2654e-09	0.0209735	2.39998e-05	1.18244e-20
	READ (n=166)	-0.289236	-0.108135	-0.203684	0.0625841	0.121002	0.160784	-0.423047	0.278563	0.0745499	-0.0520759	-0.0520759	0.174698	-0.249843	-0.0370388	0.263279	0.313878			READ (n=166)	0.0160846	0.414233	0.103035	0.653274	0.352817	0.209556	0.000144901	0.0212077	0.589924	0.703575	0.703575	0.172363	0.0406598	0.790375	0.0304257	0.0082413
	SARC (n=260)	-0.295725	-0.035213	-0.322365	0.295352	0.243458	0.244314	-0.158617	0.118847	0.238585	-0.0612171	-0.0599877	0.123363	-0.0199127	0.26913	-0.169219	0.190158			SARC (n=260)	1.56652e-05	0.668856	1.95425e-06	1.58445e-05	0.000484804	0.000460913	0.0325246	0.118938	0.00065509	0.44661	0.454722	0.103035	0.812406	9.41701e-05	0.0214696	0.00896523
	SKCM (n=471)	-0.213919	0.0557236	-0.103904	0.0603858	0.290289	0.327433	0.0207149	0.11986	0.441177	-0.0766459	-0.0725379	0.267332	0.00500316	0.328612	0.0592917	0.212043			SKCM (n=471)	2.20734e-05	0.329932	0.0564444	0.286777	3.18271e-09	1.47024e-11	0.728069	0.0264569	1.97388e-21	0.174668	0.197293	6.63829e-08	0.932824	1.24447e-11	0.296714	2.59324e-05
	SKCM-Metastasis (n=368)	-0.127961	0.037228	-0.0550684	0.112569	0.303261	0.336567	-0.0291228	0.0628928	0.323177	-0.069201	-0.0655909	0.248183	0.0384823	0.256629	0.021832	0.138887			SKCM-Metastasis (n=368)	0.0377483	0.589924	0.404998	0.0693638	6.0566e-08	1.17138e-09	0.668856	0.333031	5.76363e-09	0.282201	0.310457	1.42007e-05	0.583053	6.43133e-06	0.748836	0.0233134
	SKCM-Primary (n=103)	-0.257624	0.0228949	-0.121822	0.0300411	0.140619	0.162461	0.0755062	0.136506	0.324778	-0.155973	-0.153109	0.222097	0.0212766	0.263201	0.0772089	0.132822			SKCM-Primary (n=103)	0.0233871	0.864794	0.314388	0.817592	0.243156	0.174724	0.566744	0.258167	0.00296884	0.192242	0.201042	0.0538278	0.871827	0.0206977	0.555056	0.271672
	STAD (n=415)	-0.129458	0.179292	-0.252535	0.0341752	0.229224	0.277613	-0.289632	0.333757	0.328505	0.0108353	0.0108353	0.347572	-0.112429	0.0835635	0.233461	0.133085			STAD (n=415)	0.0293575	0.00162922	4.37805e-06	0.612052	3.46565e-05	3.28044e-07	9.1309e-08	4.06874e-10	8.23278e-10	0.871827	0.871827	6.58539e-11	0.0607402	0.175721	2.38642e-05	0.024705
	TGCT (n=150)	-0.0261985	0.0673333	-0.175759	0.441239	-0.00461171	0.0173835	0.315524	0.449279	0.292934	-0.0542576	-0.0535587	0.308618	-0.0947599	-0.0481447	0.217974	0.00926974			TGCT (n=150)	0.809297	0.529547	0.0677369	1.89109e-07	0.964981	0.871827	0.000410732	1.05379e-07	0.00118336	0.617913	0.619728	0.00056263	0.351129	0.655081	0.0213475	0.930474
	THCA (n=509)	-0.306687	0.0251522	-0.285471	0.37994	0.132584	0.132618	0.274942	0.654365	0.515114	-0.207106	-0.206365	0.275724	-0.226264	0.438445	0.261932	0.459631			THCA (n=509)	8.31441e-11	0.668513	1.73928e-09	1.16149e-16	0.0101843	0.0101843	7.45732e-09	1.7837e-58	4.21684e-32	2.20734e-05	2.37282e-05	6.76427e-09	3.17967e-06	1.69161e-22	4.53452e-08	6.33635e-25
	THYM (n=120)	0.229248	-0.141196	0.152445	-0.221623	-0.0567662	-0.0451006	0.0661753	0.167532	-0.0919509	-0.420721	-0.252956	-0.255257	-0.502347	-0.183728	0.438412	-0.228457			THYM (n=120)	0.0333771	0.211514	0.17541	0.0402082	0.645083	0.708712	0.588808	0.132326	0.436466	1.67578e-05	0.0176322	0.016525	1.01521e-07	0.0947993	6.273e-06	0.0339371
	UCEC (n=545)	-0.310781	0.132076	-0.0675775	0.307589	0.204935	0.206019	-0.0761687	0.17189	0.188405	-0.148801	-0.149593	0.0156229	0.140542	-0.0556284	-0.202794	0.473827			UCEC (n=545)	0.00995679	0.311398	0.629511	0.0107658	0.104587	0.103035	0.587921	0.182374	0.140099	0.252716	0.250474	0.911163	0.280318	0.686223	0.108943	1.78581e-05
	UCS (n=57)	0.149161	0.287246	-0.0669409	0.298914	0.255088	0.255088	0.160497	0.36224	-0.0963887	0.0896256	0.0896256	0.105261	-0.0933058	-0.00388529	-0.181964	0.00307384			UCS (n=57)	0.39143	0.0742858	0.709332	0.0620597	0.119881	0.119881	0.34901	0.0209735	0.596491	0.622078	0.622078	0.56873	0.612052	0.981087	0.280318	0.984134
	UVM (n=80)	-0.202987	-0.00989381	-0.150248	0.271212	-0.0232794	-0.0197271	-0.121168	0.0841503	0.229408	-0.187135	-0.160138	0.340777	-0.259947	0.377172	0.320121	-0.0351718			UVM (n=80)	0.137551	0.946975	0.280318	0.0397586	0.875469	0.894602	0.39897	0.580097	0.0875584	0.174724	0.250474	0.00787043	0.0490517	0.00250085	0.013294	0.815757

## Sheet: CD8 T
Coefficients													Adj.P
	cancer	T cell CD8+ central memory_XCELL	T cell CD8+ effector memory_XCELL	T cell CD8+ naive_XCELL	T cell CD8+_CIBERSORT	T cell CD8+_CIBERSORT-ABS	T cell CD8+_EPIC	T cell CD8+_MCPCOUNTER	T cell CD8+_QUANTISEQ	T cell CD8+_TIMER	T cell CD8+_XCELL			cancer	T cell CD8+ central memory_XCELL	T cell CD8+ effector memory_XCELL	T cell CD8+ naive_XCELL	T cell CD8+_CIBERSORT	T cell CD8+_CIBERSORT-ABS	T cell CD8+_EPIC	T cell CD8+_MCPCOUNTER	T cell CD8+_QUANTISEQ	T cell CD8+_TIMER	T cell CD8+_XCELL
	ACC (n=79)	0.137397	0.252842	0.0389459	0.168046	0.326147	-0.120005	0.377689	0.050945	0.155454	0.150544			ACC (n=79)	0.309921	0.0504691	0.79739	0.207038	0.00917623	0.380338	0.00210004	0.724794	0.248802	0.264441
	BLCA (n=408)	0.342103	0.222852	-0.0302423	0.108964	0.432684	-0.086072	0.449427	0.424717	0.320006	0.181192			BLCA (n=408)	8.27515e-11	4.67777e-05	0.629114	0.0572976	3.27503e-17	0.137822	1.48047e-18	1.4323e-16	1.59126e-09	0.00105554
	BRCA (n=1100)	0.298623	0.0634488	0.0460768	-0.111362	0.168414	-0.0154473	0.238362	0.252899	0.06044	0.214098			BRCA (n=1100)	1.01808e-20	0.0692188	0.199458	0.000978909	3.69294e-07	0.683007	1.98087e-13	4.86285e-15	0.0844538	5.17441e-11
	BRCA-Basal (n=191)	0.355331	0.268858	0.132411	-0.084308	0.201174	0.077199	0.249085	0.288187	0.0536632	0.25248			BRCA-Basal (n=191)	5.26133e-06	0.000764021	0.115685	0.334833	0.014196	0.380338	0.00197793	0.000286135	0.552306	0.0016879
	BRCA-Her2 (n=82)	0.249652	0.0814917	0.13843	-0.0310736	0.208232	-0.0384682	0.315863	0.297073	0.324444	0.239661			BRCA-Her2 (n=82)	0.0545913	0.563842	0.309921	0.841847	0.112757	0.800371	0.0126725	0.0200407	0.0101462	0.0655318
	BRCA-LumA (n=568)	0.215133	-0.0612479	-0.0235616	-0.176871	0.0755263	-0.0760054	0.184778	0.192515	0.0983939	0.122428			BRCA-LumA (n=568)	2.84861e-06	0.216973	0.658875	0.000138386	0.121036	0.118813	6.6976e-05	3.13701e-05	0.0418176	0.00997585
	BRCA-LumB (n=219)	0.229863	0.0822806	0.0536992	-0.0364433	0.216779	0.0138032	0.279474	0.221803	0.000986057	0.194506			BRCA-LumB (n=219)	0.00275364	0.320682	0.534189	0.672981	0.00495374	0.882381	0.000217526	0.00395746	0.991649	0.0126725
	CESC (n=306)	0.487232	0.372246	0.0544268	0.183439	0.465505	0.129273	0.278454	0.354105	0.424708	0.446115			CESC (n=306)	6.2337e-17	7.82957e-10	0.44143	0.00430633	2.35927e-15	0.0510511	8.51104e-06	5.95045e-09	1.03055e-12	4.66556e-14
	CHOL (n=36)	0.205337	0.0175373	-0.0355486	-0.098724	0.0317531	0.222009	0.16255	0.21944	0.408489	0.322935			CHOL (n=36)	0.30014	0.932425	0.874315	0.637992	0.883731	0.260477	0.423977	0.265389	0.0261522	0.0862773
	COAD (n=458)	0.334275	0.160067	-0.220998	-0.0358141	0.439559	-0.274321	0.273866	0.373518	0.408638	0.140343			COAD (n=458)	5.65267e-08	0.0142293	0.000516533	0.621016	1.55888e-13	1.2344e-05	1.27255e-05	7.82957e-10	1.08738e-11	0.0334424
	DLBC (n=48)	0.36397	0.330993	-0.11407	0.253038	0.547754	0.158574	0.28857	0.449499	0.372398	0.175495			DLBC (n=48)	0.0326034	0.0545913	0.548986	0.152856	0.000493874	0.391553	0.0968159	0.00616129	0.028724	0.338409
	ESCA (n=185)	0.21526	0.0924758	0.0947758	-0.0278591	0.240101	-0.423336	0.307509	0.31437	0.344327	0.134835			ESCA (n=185)	0.00706283	0.279027	0.265389	0.768066	0.00244705	1.37743e-08	7.49506e-05	4.99987e-05	7.56351e-06	0.10198
	GBM (n=153)	0.141708	-0.0251493	-0.262518	-0.0925191	0.0536374	-0.183836	0.0747877	-0.164909	-0.013101	-0.0879946			GBM (n=153)	0.137386	0.819862	0.00392162	0.348448	0.60125	0.0510511	0.458435	0.0811062	0.899469	0.376129
	HNSC (n=522)	0.456741	0.287513	-0.0929017	0.141408	0.447295	-0.239386	0.528791	0.484867	-0.234043	0.343598			HNSC (n=522)	2.4948e-25	4.20474e-10	0.0611016	0.00337898	2.99693e-24	3.13155e-07	5.84222e-35	8.06889e-29	5.92525e-07	3.54712e-14
	HNSC-HPV- (n=422)	0.444361	0.293278	-0.107335	0.0943199	0.42923	-0.36038	0.535673	0.464922	-0.248038	0.330566			HNSC-HPV- (n=422)	1.24117e-19	9.85797e-09	0.0513852	0.0871364	2.99323e-18	7.52581e-13	1.94736e-29	1.32722e-21	1.87466e-06	6.57436e-11
	HNSC-HPV+ (n=98)	0.412834	0.213662	-0.0269129	0.199816	0.436599	0.220066	0.444685	0.48336	-0.0389346	0.331209			HNSC-HPV+ (n=98)	0.000150857	0.0677586	0.84677	0.0882682	5.44298e-05	0.0595245	3.77982e-05	5.57392e-06	0.773222	0.00310633
	KICH (n=66)	0.294493	-0.0639125	-0.0576897	0.103978	0.43518	0.00608229	0.485317	0.293786	0.260703	0.121928			KICH (n=66)	0.029618	0.672981	0.704408	0.482101	0.000669985	0.971361	0.000112875	0.0299743	0.0566145	0.403958
	KIRC (n=533)	0.334243	0.214421	-0.0318919	-0.0103025	0.291614	0.39169	0.363142	0.373001	0.0574625	0.308572			KIRC (n=533)	1.15647e-12	1.09459e-05	0.56361	0.862033	8.54854e-10	2.54884e-17	6.76905e-15	1.04767e-15	0.27969	6.89671e-11
	KIRP (n=290)	0.411138	0.0454151	-0.0887786	-0.00262486	0.382569	-0.168705	0.477787	0.422569	0.408209	0.225785			KIRP (n=290)	3.66979e-11	0.540637	0.207038	0.973837	9.9279e-10	0.0122883	3.5218e-15	8.69295e-12	5.1123e-11	0.000594929
	LGG (n=516)	-0.0851275	-0.0979257	-0.0383474	-0.0340875	0.0873375	-0.48781	0.131025	0.108063	-0.503417	0.0865415			LGG (n=516)	0.0915388	0.0519092	0.475361	0.533135	0.0841417	1.86558e-28	0.00779372	0.0306972	2.2299e-30	0.0862773
	LIHC (n=371)	0.267339	0.117578	-0.216616	0.0279058	0.358354	-0.0272289	0.448521	0.451411	0.453363	0.177564			LIHC (n=371)	1.74395e-06	0.0475307	0.000132475	0.667188	4.0175e-11	0.672981	1.9674e-17	1.18347e-17	8.55583e-18	0.00197793
	LUAD (n=515)	0.21009	0.116812	-0.185021	-0.157249	0.209417	-0.114423	0.22603	0.273915	0.284522	0.106746			LUAD (n=515)	8.51104e-06	0.0169196	9.72458e-05	0.0010224	9.02701e-06	0.019654	1.48771e-06	2.9196e-09	6.33839e-10	0.0302041
	LUSC (n=501)	0.428325	0.275999	-0.139255	0.0669887	0.45351	-0.033853	0.441497	0.496051	0.439113	0.333125			LUSC (n=501)	1.75319e-21	4.04659e-09	0.00453529	0.196661	2.99693e-24	0.534189	7.12237e-23	2.15631e-29	1.2657e-22	5.89888e-13
	MESO (n=87)	0.343578	0.26274	0.0247386	-0.00242708	0.201346	0.0573692	0.285876	0.258938	0.211579	0.288994			MESO (n=87)	0.00267671	0.0265389	0.860927	0.987349	0.0936677	0.665201	0.0144733	0.0288194	0.0780667	0.0134105
	OV (n=303)	0.341681	0.0994673	-0.130134	0.0755802	0.30181	-0.202135	0.240851	0.248252	0.236589	0.132675			OV (n=303)	1.33385e-07	0.162004	0.0620559	0.298983	4.32333e-06	0.00275364	0.000304284	0.000192336	0.00039867	0.0571164
	PAAD (n=179)	0.394253	0.107091	0.0650917	0.0135948	0.444117	-0.130875	0.504692	0.519999	0.600215	0.349675			PAAD (n=179)	3.77522e-07	0.216258	0.47198	0.883731	5.31072e-09	0.123036	1.21439e-11	2.05198e-12	4.09343e-17	9.04973e-06
	PCPG (n=181)	0.108783	0.0813544	-0.1113	0.0187983	0.410727	-0.0840037	0.450609	0.304906	0.0184595	-0.0136206			PCPG (n=181)	0.214882	0.36424	0.204271	0.852062	1.46876e-07	0.347299	4.56797e-09	0.000159043	0.853364	0.883731
	PRAD (n=498)	0.258426	0.0632165	-0.160518	-0.14419	0.422937	0.0732438	0.173505	0.290179	0.0143343	0.182078			PRAD (n=498)	3.63122e-07	0.259049	0.00214378	0.00616129	2.34341e-18	0.186106	0.000853632	7.24432e-09	0.819862	0.000449148
	READ (n=166)	0.129365	0.138719	-0.125882	-0.0124097	0.45549	-0.252104	0.0961165	0.251964	0.404525	0.236624			READ (n=166)	0.28662	0.252145	0.30014	0.926105	2.00118e-05	0.028724	0.44143	0.028724	0.000194222	0.0412344
	SARC (n=260)	0.310322	0.254859	-0.000533249	0.0489962	0.243465	-0.136307	0.281198	0.28513	0.256134	0.217458			SARC (n=260)	2.76714e-06	0.000147513	0.993388	0.523326	0.000301962	0.0533137	2.49992e-05	1.88476e-05	0.000136766	0.00137432
	SKCM (n=471)	0.473273	0.216154	0.0710812	0.197538	0.500478	0.190128	0.545456	0.542511	0.300192	0.392515			SKCM (n=471)	1.84268e-25	1.01135e-05	0.177582	6.01824e-05	8.06889e-29	0.000115454	5.84222e-35	1.41771e-34	3.02273e-10	2.9163e-17
	SKCM-Metastasis (n=368)	0.429872	0.222046	0.118883	0.220693	0.472129	0.154694	0.498945	0.519319	0.246673	0.354356			SKCM-Metastasis (n=368)	2.19689e-16	7.01276e-05	0.0418176	7.76938e-05	6.98496e-20	0.0067459	2.01563e-22	1.81282e-24	8.77885e-06	3.89531e-11
	SKCM-Primary (n=103)	0.321188	0.0716979	0.0174712	0.171739	0.362864	0.225897	0.425847	0.368673	0.372859	0.247963			SKCM-Primary (n=103)	0.00210891	0.546309	0.883731	0.118813	0.00042922	0.0375481	2.49613e-05	0.000335199	0.000284147	0.0211989
	STAD (n=415)	0.433887	0.2604	-0.0744046	0.0271735	0.392148	-0.134957	0.340562	0.367344	0.686097	0.300287			STAD (n=415)	9.55408e-18	1.04728e-06	0.200344	0.66254	1.80482e-14	0.0153532	5.39076e-11	1.03055e-12	1.95492e-51	1.06449e-08
	TGCT (n=150)	0.337025	0.303907	-0.253453	-0.29149	0.174977	-0.253204	0.301479	0.347631	0.242755	0.277316			TGCT (n=150)	8.2522e-05	0.000437049	0.00392339	0.000774749	0.0542266	0.00394544	0.0004891	4.67777e-05	0.00595293	0.00147008
	THCA (n=509)	0.477047	0.277103	-0.19559	0.00451411	0.57752	-0.186421	0.565138	0.580634	-0.412515	0.324108			THCA (n=509)	1.20777e-27	2.24866e-09	4.00157e-05	0.932425	1.25561e-42	9.35096e-05	1.58481e-40	5.01052e-43	2.75664e-20	1.41881e-12
	THYM (n=120)	0.183071	0.0655034	-0.426	0.182963	0.56307	-0.296528	-0.332403	-0.304852	-0.442107	-0.177469			THYM (n=120)	0.0759645	0.556262	7.13303e-06	0.0759645	3.02273e-10	0.00267671	0.000656707	0.00197793	2.76714e-06	0.0855844
	UCEC (n=545)	0.469958	0.0943095	-0.0189986	0.311427	0.514772	-0.0641127	0.454022	0.51801	0.0288346	0.364889			UCEC (n=545)	1.23032e-05	0.457625	0.883731	0.00610097	1.09777e-06	0.621016	2.68909e-05	9.14492e-07	0.837894	0.00105208
	UCS (n=57)	-0.0150466	-0.10547	-0.199456	-0.201737	0.121798	-0.278504	0.0889524	0.117343	0.0900012	-0.0472714			UCS (n=57)	0.931136	0.52898	0.204271	0.199936	0.458435	0.0665926	0.594885	0.475361	0.591036	0.792234
	UVM (n=80)	0.577999	0.131984	0.210782	0.52801	0.69389	0.20246	0.803312	0.721838	0.253206	0.43538			UVM (n=80)	1.52747e-07	0.316653	0.0949538	2.86304e-06	1.61644e-11	0.110599	1.70753e-17	9.20934e-13	0.043279	0.000193139

## Sheet: DC
Coefficients														Adj.P
	cancer	Myeloid dendritic cell activated_CIBERSORT	Myeloid dendritic cell activated_CIBERSORT-ABS	Myeloid dendritic cell activated_XCELL	Myeloid dendritic cell resting_CIBERSORT	Myeloid dendritic cell resting_CIBERSORT-ABS	Myeloid dendritic cell_MCPCOUNTER	Myeloid dendritic cell_QUANTISEQ	Myeloid dendritic cell_TIMER	Myeloid dendritic cell_XCELL	Plasmacytoid dendritic cell_XCELL				cancer	Myeloid dendritic cell activated_CIBERSORT	Myeloid dendritic cell activated_CIBERSORT-ABS	Myeloid dendritic cell activated_XCELL	Myeloid dendritic cell resting_CIBERSORT	Myeloid dendritic cell resting_CIBERSORT-ABS	Myeloid dendritic cell_MCPCOUNTER	Myeloid dendritic cell_QUANTISEQ	Myeloid dendritic cell_TIMER	Myeloid dendritic cell_XCELL	Plasmacytoid dendritic cell_XCELL
	ACC (n=79)	-0.248885	-0.174536	0.184919	0.00104355	0.00550687	0.476103	-0.0244846	0.318769	0.285027	0.167508				ACC (n=79)	0.048992	0.175968	0.150972	0.993009	0.965546	4.78548e-05	0.858858	0.0104458	0.0229304	0.194802
	BLCA (n=408)	-0.424179	-0.292081	0.676425	0.141652	0.206543	0.494951	-0.192164	0.561422	0.566435	0.493874				BLCA (n=408)	7.8073e-17	3.254e-08	2.98412e-49	0.0110887	0.000144678	2.44974e-23	0.000441508	4.85986e-31	1.10145e-31	3.12739e-23
	BRCA (n=1100)	-0.0895097	-0.0799222	0.40849	0.0749907	0.146876	0.3087	0.0751128	0.468613	0.389139	0.382341				BRCA (n=1100)	0.00838538	0.0189526	3.41699e-40	0.0276263	8.25348e-06	1.27241e-22	0.0274453	4.9037e-54	2.81322e-36	5.51388e-35
	BRCA-Basal (n=191)	-0.0395694	-0.0156816	0.428475	0.11704	0.165733	0.453252	0.0913426	0.552363	0.468322	0.487195				BRCA-Basal (n=191)	0.651664	0.858858	1.08337e-08	0.158231	0.0423684	1.04318e-09	0.272386	1.15612e-14	2.309e-10	3.05352e-11
	BRCA-Her2 (n=82)	-0.15545	-0.155319	0.353309	0.129229	0.167136	0.281242	0.162118	0.451796	0.283041	0.298364				BRCA-Her2 (n=82)	0.230946	0.230946	0.00434271	0.32404	0.199045	0.0258678	0.213733	0.000147565	0.025102	0.0178643
	BRCA-LumA (n=568)	-0.100749	-0.0958564	0.333718	0.0145667	0.086717	0.225541	0.0762567	0.417712	0.319414	0.302503				BRCA-LumA (n=568)	0.0332297	0.0428873	2.66067e-14	0.772116	0.0680935	5.87854e-07	0.111165	1.73379e-22	3.71888e-13	7.31091e-12
	BRCA-LumB (n=219)	-0.134181	-0.127926	0.414878	0.113318	0.185942	0.322519	0.0638639	0.49994	0.298581	0.264275				BRCA-LumB (n=219)	0.0865804	0.103549	6.60402e-09	0.150972	0.0161446	1.24312e-05	0.423529	5.66396e-13	5.96413e-05	0.000446804
	CESC (n=306)	-0.389545	-0.248181	0.672596	0.176404	0.257242	0.432677	-0.122062	0.711531	0.514916	0.462173				CESC (n=306)	5.87267e-11	6.70531e-05	8.39832e-37	0.00579247	3.45048e-05	1.77111e-13	0.0604337	6.83939e-43	1.82199e-19	1.98731e-15
	CHOL (n=36)	0.247285	0.259133	0.381664	0.266522	0.314139	0.29422	0.169185	0.574122	0.42088	0.32529				CHOL (n=36)	0.190355	0.16778	0.0355575	0.155754	0.0894688	0.114401	0.37885	0.000637307	0.0190335	0.0784213
	COAD (n=458)	-0.226303	-0.200488	0.777334	-0.0159078	0.0751638	0.727237	0.0548694	0.827866	0.788133	0.0822155				COAD (n=458)	0.000328983	0.00158664	1.72147e-55	0.823898	0.25582	2.65066e-45	0.411192	1.30902e-68	5.01118e-58	0.213733
	DLBC (n=48)	0.0605825	0.0632124	0.25285	0.420095	0.419607	0.407286	0.250629	0.620129	-0.187796	0.325062				DLBC (n=48)	0.738252	0.730811	0.143997	0.0108036	0.0108316	0.013687	0.147296	3.60283e-05	0.281392	0.054947
	ESCA (n=185)	-0.221652	-0.0487622	0.655303	0.154089	0.198224	0.456014	-0.221868	0.649347	0.599035	0.0850784				ESCA (n=185)	0.00508764	0.565385	1.11913e-22	0.0558898	0.0128352	3.92211e-10	0.00506123	3.54822e-22	3.08976e-18	0.299838
	GBM (n=153)	0.211979	0.225494	0.0347101	-0.0130226	-0.00927292	0.310167	0.0210751	0.690281	0.21504	0.114781				GBM (n=153)	0.0206062	0.0134854	0.726249	0.893417	0.92364	0.000467519	0.831971	5.28835e-20	0.0188746	0.221811
	HNSC (n=522)	-0.254207	-0.100383	0.653242	-0.0417518	0.144816	0.515762	0.0401589	0.352771	0.647367	0.394079				HNSC (n=522)	3.12318e-08	0.0382921	1.14805e-59	0.401855	0.00243265	7.62977e-34	0.420574	3.11654e-15	2.74201e-58	4.78071e-19
	HNSC-HPV- (n=422)	-0.222167	-0.0662972	0.659945	-0.0714395	0.105742	0.531371	0.0435591	0.370875	0.633573	0.360229				HNSC-HPV- (n=422)	1.75367e-05	0.224709	4.77499e-50	0.191923	0.0499343	1.212e-29	0.429125	6.80331e-14	4.44967e-45	3.91121e-13
	HNSC-HPV+ (n=98)	-0.36523	-0.245774	0.545256	0.127301	0.287645	0.409552	0.0265508	0.41233	0.650346	0.447408				HNSC-HPV+ (n=98)	0.000856862	0.0308873	9.30061e-08	0.27614	0.0108036	0.000147333	0.831971	0.000132128	1.77212e-11	2.63021e-05
	KICH (n=66)	-0.277313	-0.175854	0.787466	0.0809385	0.0840884	0.698892	0.0792285	0.810173	0.569129	0.302738				KICH (n=66)	0.0376053	0.199183	2.94057e-14	0.57028	0.555695	3.03635e-10	0.578384	1.32012e-15	1.96207e-06	0.022576
	KIRC (n=533)	-0.169701	-0.164068	0.422096	0.262107	0.27689	0.454837	-0.0182508	0.689561	0.573146	0.273625				KIRC (n=533)	0.000519454	0.000804984	1.26835e-20	3.20933e-08	4.46721e-09	4.19462e-24	0.730811	1.14679e-64	1.58345e-40	6.95371e-09
	KIRP (n=290)	-0.148121	-0.139388	0.606412	0.187795	0.198571	0.643341	0.0829686	0.69219	0.584758	0.304141				KIRP (n=290)	0.0266508	0.0375017	1.89884e-26	0.00454551	0.00255075	1.22747e-30	0.223287	4.37149e-37	3.06776e-24	1.66502e-06
	LGG (n=516)	0.115922	0.122472	0.741082	0.125857	0.134665	0.493377	0.193444	0.770613	0.0494307	0.241322				LGG (n=516)	0.0182713	0.0124953	2.90171e-82	0.0102784	0.00574985	8.44535e-30	4.78548e-05	1.3941e-92	0.32404	2.52917e-07
	LIHC (n=371)	-0.12959	-0.128856	0.482217	0.143673	0.224164	0.608522	0.100194	0.699877	0.389838	0.155849				LIHC (n=371)	0.025102	0.0258678	9.22612e-21	0.012738	6.04746e-05	2.49451e-35	0.0864218	1.01318e-50	2.19487e-13	0.0066172
	LUAD (n=515)	-0.220038	-0.153935	0.498414	0.237665	0.311947	0.42224	-0.0713336	0.65783	0.559525	0.332393				LUAD (n=515)	2.08383e-06	0.00117891	2.12313e-31	2.52917e-07	4.84965e-12	5.48376e-22	0.147296	7.06207e-61	7.53683e-41	1.36798e-13
	LUSC (n=501)	-0.275074	-0.18395	0.650048	0.0693577	0.181689	0.5894	-0.0906044	0.688894	0.670032	0.483136				LUSC (n=501)	3.04641e-09	0.000118738	3.39252e-57	0.165247	0.000144678	9.03678e-45	0.0672139	1.25956e-66	7.417e-62	2.119e-28
	MESO (n=87)	-0.096915	-0.0888589	0.179669	0.0281321	0.0416152	0.248	-0.0551391	0.512251	0.271625	0.398998				MESO (n=87)	0.423316	0.462876	0.132088	0.827383	0.738252	0.0333326	0.662855	1.42461e-06	0.0191218	0.000330495
	OV (n=303)	-0.0529483	-0.00694886	0.617924	0.129611	0.136801	0.463134	-0.211169	0.565177	0.46148	0.360439				OV (n=303)	0.44952	0.92364	9.39264e-27	0.0586923	0.0450916	4.88171e-14	0.00154275	1.12746e-21	6.16603e-14	1.37873e-08
	PAAD (n=179)	0.0116604	0.0543912	0.519256	0.172146	0.268532	0.687321	-0.0711945	0.829805	0.670429	0.11698				PAAD (n=179)	0.893417	0.529018	1.22864e-12	0.036447	0.000766921	2.04391e-24	0.401855	1.67456e-43	6.92731e-23	0.162223
	PCPG (n=181)	-0.15115	-0.0723755	0.637479	0.154113	0.154375	0.405854	0.0415818	0.508539	0.649283	0.0427758				PCPG (n=181)	0.0712439	0.400995	9.90062e-20	0.0657535	0.0654562	1.47119e-07	0.642049	7.82082e-12	1.22245e-20	0.632337
	PRAD (n=498)	0.0231029	0.0425653	0.563359	0.144063	0.220689	0.64476	0.141248	0.643858	0.541933	0.112779				PRAD (n=498)	0.682255	0.429707	3.18546e-35	0.00579247	1.34904e-05	5.63996e-49	0.00691652	8.1347e-49	3.43326e-32	0.0325239
	READ (n=166)	-0.309113	-0.251838	0.729658	0.103758	0.172031	0.663399	-0.0481725	0.798192	0.687818	0.0469908				READ (n=166)	0.00551012	0.0258678	1.50138e-15	0.37885	0.137397	3.70119e-12	0.693922	2.29867e-20	2.60987e-13	0.700563
	SARC (n=260)	-0.0258425	-0.0128865	0.478295	0.0612818	0.0778743	0.33434	0.0116113	0.730814	0.455771	0.342461				SARC (n=260)	0.726249	0.860734	1.00085e-14	0.388274	0.26871	2.42404e-07	0.874376	6.787e-41	2.43693e-13	1.13417e-07
	SKCM (n=471)	-0.221427	-0.219733	0.555276	0.0864088	0.166121	0.540723	-0.0753083	0.577051	0.410542	0.451864				SKCM (n=471)	4.44217e-06	5.31549e-06	2.87496e-37	0.0882255	0.000735095	4.40001e-35	0.140779	7.84812e-41	2.53611e-19	1.43496e-23
	SKCM-Metastasis (n=368)	-0.0710069	-0.0697112	0.480636	0.188092	0.245777	0.516495	-0.0780479	0.592094	0.425444	0.419686				SKCM-Metastasis (n=368)	0.222186	0.229975	3.99119e-21	0.00075433	7.18488e-06	1.07394e-24	0.179267	6.53504e-34	2.43924e-16	6.93294e-16
	SKCM-Primary (n=103)	-0.298182	-0.293999	0.517013	0.107787	0.179156	0.358531	-0.198605	0.485577	0.346568	0.325923				SKCM-Primary (n=103)	0.00434271	0.00498718	7.52264e-08	0.32404	0.0965912	0.000449573	0.0642812	6.15461e-07	0.000733406	0.00158664
	STAD (n=415)	-0.269604	-0.195868	0.593776	0.257374	0.331513	0.624137	-0.0574461	0.738629	0.747261	0.347217				STAD (n=415)	2.65438e-07	0.000267088	1.85228e-36	1.00248e-06	1.15675e-10	3.54235e-41	0.30883	7.46313e-65	4.45775e-67	1.20087e-11
	TGCT (n=150)	-0.154585	-0.153635	0.623348	0.333208	0.39243	0.705313	0.282566	0.772602	0.677491	0.226461				TGCT (n=150)	0.0847687	0.0864218	1.57451e-16	8.37533e-05	2.26809e-06	1.19523e-22	0.00102946	1.57575e-29	2.27351e-20	0.0102359
	THCA (n=509)	-0.0791189	0.00393908	0.763325	0.367107	0.452124	0.303117	-0.287526	0.602223	0.704324	0.264462				THCA (n=509)	0.108281	0.937905	5.64367e-92	2.35363e-16	4.07757e-25	2.61788e-11	3.04406e-10	2.9878e-48	2.41553e-72	8.82813e-09
	THYM (n=120)	-0.152914	-0.152914	0.0962679	-0.0461315	0.175839	-0.322147	0.325872	-0.247918	-0.254718	-0.208071				THYM (n=120)	0.135006	0.135006	0.352093	0.669889	0.0831165	0.000879647	0.000762855	0.012738	0.0104473	0.0379559
	UCEC (n=545)	-0.451685	-0.384617	0.657006	0.274973	0.279815	0.493337	-0.216062	0.331963	0.46985	0.440093				UCEC (n=545)	2.39698e-05	0.000449573	1.21853e-11	0.0157226	0.0137353	2.65793e-06	0.0614001	0.00297926	9.55963e-06	4.17368e-05
	UCS (n=57)	-0.188056	-0.154391	0.737936	0.168167	0.167807	0.575442	-0.00990064	0.536717	0.423133	-0.0658591				UCS (n=57)	0.21737	0.313831	9.00149e-10	0.271725	0.272117	1.59208e-05	0.948674	7.75378e-05	0.00299542	0.682255
	UVM (n=80)	NA	NA	0.750453	0.281264	0.380401	0.699871	-0.0701504	-0.198234	0.717794	0.429969				UVM (n=80)	NA	NA	1.63062e-14	0.0210364	0.00124898	4.95312e-12	0.591945	0.111739	7.37845e-13	0.000205797

## Sheet: M
Coefficients																			Adj.P
	cancer	Macrophage M0_CIBERSORT	Macrophage M0_CIBERSORT-ABS	Macrophage M1_CIBERSORT	Macrophage M1_CIBERSORT-ABS	Macrophage M1_QUANTISEQ	Macrophage M1_XCELL	Macrophage M2_CIBERSORT	Macrophage M2_CIBERSORT-ABS	Macrophage M2_QUANTISEQ	Macrophage M2_TIDE	Macrophage M2_XCELL	Macrophage_EPIC	Macrophage_TIMER	Macrophage_XCELL	Macrophage/Monocyte_MCPCOUNTER				cancer	Macrophage M0_CIBERSORT	Macrophage M0_CIBERSORT-ABS	Macrophage M1_CIBERSORT	Macrophage M1_CIBERSORT-ABS	Macrophage M1_QUANTISEQ	Macrophage M1_XCELL	Macrophage M2_CIBERSORT	Macrophage M2_CIBERSORT-ABS	Macrophage M2_QUANTISEQ	Macrophage M2_TIDE	Macrophage M2_XCELL	Macrophage_EPIC	Macrophage_TIMER	Macrophage_XCELL	Macrophage/Monocyte_MCPCOUNTER
	ACC (n=79)	-0.226583	-0.202992	0.313322	0.368689	0.232275	0.277532	0.344174	0.560972	0.312344	-0.236761	0.236037	0.211458	0.448208	0.213189	0.58183				ACC (n=79)	0.0605588	0.0940904	0.00840945	0.00168619	0.0541258	0.0204024	0.00354091	3.76632e-07	0.00861884	0.0497788	0.0504425	0.0805706	9.69058e-05	0.0782362	1.06634e-07
	BLCA (n=408)	0.142502	0.277146	0.310215	0.476758	0.560232	0.742983	0.403994	0.784119	0.501123	-0.549543	0.50844	0.787399	0.287325	0.765315	0.627294				BLCA (n=408)	0.00751493	1.03302e-07	2.06022e-09	7.54503e-22	3.42426e-31	6.95605e-65	1.53182e-15	8.59776e-77	2.60018e-24	7.35065e-30	4.2865e-25	7.8415e-78	3.27249e-08	4.87778e-71	6.25756e-41
	BRCA (n=1100)	0.11362	0.262577	0.105224	0.324004	0.578479	0.611851	0.279453	0.713006	0.416893	-0.545788	0.653833	0.777544	0.390921	0.787858	0.753713				BRCA (n=1100)	0.000441091	8.84037e-17	0.00114616	3.16023e-25	1.13057e-88	8.38553e-102	6.75048e-19	4.77346e-153	2.44731e-42	3.38813e-77	1.11411e-120	1.35917e-199	5.74818e-37	2.81433e-208	9.67864e-181
	BRCA-Basal (n=191)	-7.27764e-05	0.255461	0.134989	0.405048	0.610831	0.734775	0.258372	0.687941	0.598208	-0.630213	0.591285	0.74813	0.189909	0.813352	0.787674				BRCA-Basal (n=191)	0.99924	0.000870324	0.0840059	4.81009e-08	8.75968e-19	3.14651e-30	0.000757457	3.16023e-25	6.82251e-18	3.03708e-20	2.03996e-17	7.65478e-32	0.0142636	1.36306e-41	2.41647e-37
	BRCA-Her2 (n=82)	-0.0131788	0.242265	0.0106078	0.326988	0.46268	0.587263	0.362472	0.715477	0.445667	-0.47384	0.56718	0.701405	0.588562	0.735187	0.533495				BRCA-Her2 (n=82)	0.921727	0.0461298	0.937341	0.00617659	6.00846e-05	9.38519e-08	0.00220177	3.15664e-12	0.000119454	3.72482e-05	3.181e-07	1.27358e-11	8.67745e-08	3.86788e-13	2.09176e-06
	BRCA-LumA (n=568)	0.215905	0.292188	0.017398	0.224046	0.551177	0.548128	0.330347	0.693113	0.518264	-0.539655	0.691597	0.779643	0.490718	0.754946	0.795107				BRCA-LumA (n=568)	1.09393e-06	2.29499e-11	0.707237	4.05018e-07	1.08694e-41	3.69835e-41	2.608e-14	3.17954e-74	3.26242e-36	1.02935e-39	8.85017e-74	2.32964e-105	4.63832e-32	3.86224e-95	1.76772e-112
	BRCA-LumB (n=219)	-0.155163	0.0479936	-0.00519237	0.259472	0.497575	0.600403	0.379567	0.764105	0.5268	-0.399199	0.652871	0.774538	0.407429	0.779446	0.717583				BRCA-LumB (n=219)	0.0365721	0.528848	0.947756	0.000373277	4.17204e-13	8.65219e-20	9.03363e-08	2.41647e-37	8.87266e-15	1.61066e-08	3.16709e-24	5.81815e-39	7.5646e-09	9.60085e-40	4.51852e-31
	CESC (n=306)	-0.12326	0.0544335	0.432844	0.600043	0.278203	0.760355	0.447345	0.748918	0.574168	-0.416761	0.625559	0.853739	0.232162	0.793496	0.550014				CESC (n=306)	0.0461298	0.388809	9.0944e-14	6.00573e-28	3.78966e-06	1.22781e-52	1.03056e-14	2.86812e-50	3.4011e-25	9.00359e-13	6.80136e-31	7.78283e-79	0.000130342	2.20312e-60	7.62069e-23
	CHOL (n=36)	-0.0976094	0.041281	0.119808	0.315302	0.195153	0.638614	0.27032	0.719952	0.527988	-0.500893	0.422785	0.365065	0.544945	0.614822	0.357646				CHOL (n=36)	0.59583	0.827652	0.513554	0.0728052	0.280782	5.14941e-05	0.127787	1.63581e-06	0.00141998	0.0027058	0.0135404	0.0359713	0.000924499	0.000116481	0.0402085
	COAD (n=458)	0.180769	0.624357	0.37502	0.662659	0.350289	0.879378	0.541384	0.861137	0.550463	-0.634292	0.485164	0.93444	0.617057	0.850975	0.92324				COAD (n=458)	0.00324376	1.55276e-30	2.34874e-10	1.73304e-35	3.97718e-09	8.7822e-89	6.60058e-22	4.47677e-81	9.85196e-23	2.52097e-46	2.8238e-17	9.95183e-123	1.0901e-29	2.86343e-77	6.11498e-114
	DLBC (n=48)	0.303611	0.403303	0.694878	0.736296	0.66671	0.723199	0.242586	0.545224	-0.125537	-0.790394	0.396774	0.724409	-0.449286	0.739811	0.78329				DLBC (n=48)	0.0603784	0.0107404	7.08261e-07	6.62603e-08	2.87229e-06	1.44855e-07	0.137959	0.000306175	0.453839	1.38789e-09	0.012211	1.3497e-07	0.00394821	5.29656e-08	2.43804e-09
	ESCA (n=185)	0.0903496	0.325244	0.193898	0.350024	0.351842	0.739569	0.481886	0.753606	0.439497	-0.35011	0.487032	0.847223	0.57525	0.683675	0.66621				ESCA (n=185)	0.245767	1.22805e-05	0.0109041	2.17412e-06	1.9151e-06	8.166e-32	1.3917e-11	1.27875e-33	1.18353e-09	2.16572e-06	7.81173e-12	5.43858e-50	6.88122e-17	1.23425e-25	5.59184e-24
	GBM (n=153)	-0.114247	-0.0950437	-0.20413	-0.068335	0.766861	0.758595	0.0376978	0.434946	0.543505	-0.635965	0.300057	0.74559	0.66408	0.746379	0.577302				GBM (n=153)	0.199353	0.287466	0.0196415	0.447666	2.98238e-27	2.24419e-26	0.678825	1.70275e-07	1.27084e-11	1.54801e-16	0.000485758	4.52918e-25	2.20649e-18	3.82119e-25	3.07033e-13
	HNSC (n=522)	-0.067612	0.34373	0.162898	0.489954	0.392873	0.749193	0.409248	0.814597	0.523508	-0.349096	0.495585	0.839495	0.471414	0.750374	0.673694				HNSC (n=522)	0.146173	9.10039e-15	0.000381206	1.75053e-30	3.27767e-19	1.51356e-88	7.06616e-21	1.81127e-116	2.57212e-35	3.26437e-15	2.98907e-31	5.76672e-130	4.74396e-28	6.05242e-89	1.96252e-65
	HNSC-HPV- (n=422)	-0.0622251	0.353577	0.15333	0.47552	0.394843	0.75316	0.456109	0.81674	0.501613	-0.352091	0.505997	0.830795	0.510704	0.761399	0.657141				HNSC-HPV- (n=422)	0.231682	6.29758e-13	0.0026185	1.71178e-23	4.97822e-16	2.16321e-73	1.60361e-21	8.70875e-96	2.29063e-26	7.99884e-13	7.14801e-27	5.59839e-102	1.994e-27	6.78966e-76	5.18158e-50
	HNSC-HPV+ (n=98)	0.0487426	0.323777	0.117515	0.430934	0.405031	0.739795	0.241251	0.767839	0.571019	-0.344652	0.430684	0.861197	0.369636	0.717915	0.713961				HNSC-HPV+ (n=98)	0.667924	0.00246402	0.290669	3.55768e-05	0.000113204	2.73796e-16	0.0264073	3.94792e-18	8.56459e-09	0.00120455	3.59209e-05	8.76055e-27	0.000481974	5.21267e-15	8.5617e-15
	KICH (n=66)	0.173907	0.24852	0.19351	0.522096	0.421209	0.689157	0.411625	0.861818	0.494192	-0.661731	0.384681	0.827409	0.470705	0.60829	0.634606				KICH (n=66)	0.18034	0.0519771	0.13409	1.19966e-05	0.000627287	3.93447e-10	0.000859861	7.82563e-20	4.05584e-05	3.35106e-09	0.00196204	4.52071e-17	0.000104715	1.20724e-07	2.26549e-08
	KIRC (n=533)	0.0731498	0.0985611	-0.0141198	0.344538	0.562992	0.665385	0.345056	0.749282	0.671496	-0.552737	0.590265	0.78012	0.490748	0.737104	0.703602				KIRC (n=533)	0.128096	0.0396674	0.776618	5.55593e-14	3.27719e-39	2.12022e-59	5.07254e-14	4.67523e-83	7.44548e-61	1.48607e-37	7.13782e-44	2.89043e-94	9.10894e-29	4.68604e-79	3.94191e-69
	KIRP (n=290)	0.155972	0.25605	-0.0111474	0.205441	0.603443	0.774159	0.546053	0.872113	0.75846	-0.552943	0.548258	0.832489	0.795733	0.757782	0.548312				KIRP (n=290)	0.0142926	4.44592e-05	0.871649	0.0011569	1.81772e-26	6.153e-52	4.89885e-21	2.4297e-80	9.86323e-49	1.23941e-21	3.1538e-21	1.17178e-66	7.63148e-57	1.33181e-48	3.1333e-21
	LGG (n=516)	-0.0289843	-0.0272535	0.0933829	0.185963	0.686868	0.835244	0.459993	0.667411	0.782576	-0.688805	0.273399	0.837406	0.37652	0.845325	0.480011				LGG (n=516)	0.54735	0.572144	0.0470808	6.02541e-05	5.1531e-67	5.55397e-124	6.79177e-26	4.82581e-62	1.03034e-98	1.5656e-67	2.09932e-09	3.86689e-125	3.50442e-17	8.28043e-130	2.24383e-28
	LIHC (n=371)	0.0450317	0.209183	0.0218689	0.449439	0.406188	0.407937	0.208926	0.757516	0.566283	-0.388317	0.106715	-0.370251	0.567149	0.382088	0.504975				LIHC (n=371)	0.425669	0.000123432	0.700831	3.55288e-18	8.26424e-15	6.16437e-15	0.000125688	1.36767e-64	4.42065e-30	1.47731e-13	0.0538254	2.29999e-12	3.48655e-30	3.8917e-13	2.92568e-23
	LUAD (n=515)	0.113005	0.257958	0.10703	0.328852	0.426418	0.709344	0.481548	0.788913	0.614355	-0.467833	0.553279	0.862081	0.483754	0.811842	0.642773				LUAD (n=515)	0.0142555	1.03071e-08	0.0204024	1.36923e-13	9.57641e-23	1.39998e-75	1.98488e-29	1.54023e-104	1.13133e-51	1.19432e-27	3.60507e-40	4.8127e-145	1.01178e-29	2.56729e-115	5.85626e-58
	LUSC (n=501)	0.000781574	0.299437	0.177991	0.487699	0.581428	0.811967	0.433933	0.832444	0.638011	-0.518019	0.683091	0.882535	0.339857	0.824211	0.693551				LUSC (n=501)	0.988063	4.51958e-11	0.000126106	2.55335e-29	9.69256e-44	1.07203e-111	7.30917e-23	3.27148e-122	4.80017e-55	1.82355e-33	6.81274e-66	1.40769e-155	4.80351e-14	8.16004e-118	1.10397e-68
	MESO (n=87)	0.254352	0.262667	0.178849	0.344266	0.446068	0.761253	0.136303	0.612806	0.474199	-0.456646	0.583214	0.71472	0.566813	0.796618	0.838334				MESO (n=87)	0.0219272	0.0178312	0.111719	0.00159462	2.70631e-05	6.33618e-17	0.231281	8.10192e-10	6.6935e-06	1.62634e-05	7.91837e-09	3.25236e-14	2.56175e-08	1.9488e-19	4.06458e-23
	OV (n=303)	-0.0377668	0.0714122	0.10869	0.332935	0.477623	0.774641	0.424947	0.767045	0.491908	-0.559245	0.650979	0.840472	0.36186	0.816727	0.871969				OV (n=303)	0.572144	0.280782	0.0961103	1.16943e-07	2.93882e-15	2.86812e-50	4.63175e-12	9.86323e-49	3.15486e-16	1.81656e-21	8.24053e-31	1.00274e-66	6.85668e-09	4.75094e-60	1.61655e-77
	PAAD (n=179)	0.00141512	0.271064	0.0909778	0.368432	0.459223	0.609323	0.262167	0.811838	0.752853	-0.47303	0.681734	0.864706	0.569718	0.782752	0.892227				PAAD (n=179)	0.988063	0.000445738	0.254912	1.08422e-06	4.74726e-10	2.23973e-18	0.000700485	1.25684e-40	6.71094e-32	1.17086e-10	3.10782e-24	1.31528e-51	9.31529e-16	5.53249e-36	2.19493e-59
	PCPG (n=181)	0.155722	0.1589	0.231764	0.385716	0.308394	0.667731	0.227111	0.759071	0.440977	-0.52143	0.327786	0.744497	0.580334	0.692566	0.688706				PCPG (n=181)	0.0504504	0.0461298	0.00319932	4.05018e-07	7.00522e-05	1.81446e-22	0.0038956	5.91366e-32	4.17307e-09	9.76191e-13	2.21339e-05	3.47247e-30	4.53989e-16	1.07078e-24	2.48378e-24
	PRAD (n=498)	0.042369	0.177702	0.127738	0.448441	0.204336	0.52541	0.344464	0.780903	0.293602	-0.524179	0.298203	0.776155	0.334705	0.470087	0.238158				PRAD (n=498)	0.409893	0.000362357	0.0109041	1.51149e-21	3.79422e-05	2.57734e-30	9.65629e-13	1.77472e-85	1.78347e-09	3.62174e-30	9.64281e-10	8.29479e-84	4.56214e-12	8.72059e-24	1.35039e-06
	READ (n=166)	0.264444	0.720676	0.320743	0.589792	0.327235	0.815279	0.623983	0.862527	0.512708	-0.687088	0.560544	0.944106	0.522701	0.770769	0.896873				READ (n=166)	0.0139681	2.53002e-15	0.00256876	1.66676e-09	0.00206649	3.75518e-22	9.18367e-11	3.02039e-27	3.69177e-07	2.48182e-20	1.52393e-08	1.91183e-43	1.95691e-07	1.57269e-18	2.66442e-32
	SARC (n=260)	-0.0714044	-0.00549484	0.0989683	0.216472	0.577915	0.829847	0.39497	0.662634	0.609675	-0.53506	0.551871	0.630876	0.555611	0.86251	0.830184				SARC (n=260)	0.28507	0.938204	0.134564	0.000864622	1.09026e-22	2.31818e-62	2.79007e-10	1.29024e-31	1.01338e-25	4.43964e-19	1.93207e-20	5.92699e-28	9.35646e-21	1.50899e-72	1.88918e-62
	SKCM (n=471)	-0.0483031	0.234012	0.201269	0.505013	0.538641	0.815431	0.134975	0.687643	0.548248	-0.593098	0.383243	0.611815	0.297025	0.77493	0.845234				SKCM (n=471)	0.321593	6.43989e-07	2.10964e-05	2.3026e-30	4.29353e-35	1.11206e-108	0.00470558	2.38211e-64	1.5167e-36	5.29598e-44	4.49157e-17	1.67737e-47	1.67281e-10	1.86462e-91	3.99598e-124
	SKCM-Metastasis (n=368)	-0.0562483	0.21039	0.179055	0.458873	0.502318	0.805399	0.175836	0.670002	0.581087	-0.562088	0.335316	0.64724	0.256144	0.757116	0.827481				SKCM-Metastasis (n=368)	0.309833	9.20737e-05	0.000924499	1.94831e-19	1.46555e-23	7.48455e-81	0.00114616	1.05282e-46	1.01591e-32	2.70173e-30	1.71314e-10	1.14286e-42	1.56716e-06	4.00537e-66	4.88906e-89
	SKCM-Primary (n=103)	-0.234265	-0.0490173	0.178783	0.389219	0.495368	0.739803	0.231698	0.59293	0.267707	-0.523657	0.408201	0.420313	0.334119	0.705814	0.771911				SKCM-Primary (n=103)	0.0207711	0.643989	0.080366	7.34306e-05	1.87288e-07	1.59914e-18	0.0222329	9.4313e-11	0.00792352	2.66816e-08	2.94917e-05	1.5901e-05	0.000784813	2.68494e-16	5.65292e-21
	STAD (n=415)	0.0961091	0.377022	0.162209	0.474411	0.368573	0.816163	0.428023	0.822537	0.612726	-0.529624	0.672749	0.849316	0.614583	0.814327	0.877628				STAD (n=415)	0.0690797	6.16886e-14	0.0019358	3.17373e-22	2.46197e-13	1.35419e-90	6.12661e-18	3.56203e-93	9.77046e-40	2.9982e-28	1.82382e-50	2.89266e-105	4.97258e-40	7.09834e-90	8.04324e-121
	TGCT (n=150)	0.481903	0.650543	0.228935	0.571992	0.793733	0.807679	0.0609873	0.430468	0.714136	-0.697671	0.510308	0.689865	0.5223	0.79676	0.862514				TGCT (n=150)	1.13291e-09	1.16479e-18	0.00644502	7.76143e-14	1.75694e-32	1.96213e-34	0.483203	8.47402e-08	9.42817e-24	2.61036e-22	7.41205e-11	1.1616e-21	2.16445e-11	6.87076e-33	5.52779e-44
	THCA (n=509)	0.277933	0.483525	0.360949	0.531686	0.651977	0.643385	-0.0407047	0.816907	0.479743	-0.740097	0.221631	0.617052	0.0507502	0.674353	0.503831				THCA (n=509)	7.42553e-10	2.0876e-29	4.09531e-16	2.72147e-36	1.55998e-59	1.59072e-57	0.391089	1.09736e-116	6.58349e-29	1.23458e-84	1.15337e-06	1.02002e-51	0.281956	4.38077e-65	3.7735e-32
	THYM (n=120)	0.0456997	0.0782656	0.534487	0.6417	0.369644	0.307405	0.511989	0.614809	0.596363	-0.516245	0.303144	0.75093	0.347818	0.390743	0.762535				THYM (n=120)	0.645998	0.426348	1.33875e-09	2.29716e-14	6.69893e-05	0.00107385	8.32044e-09	5.32041e-13	3.88117e-12	5.96604e-09	0.00126454	1.16033e-21	0.000188693	2.277e-05	1.16802e-22
	UCEC (n=545)	-0.0129644	0.18271	0.434884	0.535928	0.453955	0.662895	0.27233	0.654474	0.409644	-0.529617	0.637855	0.845962	0.593853	0.757866	0.730628				UCEC (n=545)	0.915254	0.0975116	3.28808e-05	1.17035e-07	1.29992e-05	3.79818e-12	0.0122413	8.78882e-12	0.000102214	3.78553e-22	4.3168e-11	1.01829e-24	1.85718e-09	2.92146e-17	1.425e-15
	UCS (n=57)	-0.285519	-0.0234416	0.396518	0.447765	0.345501	0.797433	0.365083	0.66751	0.491924	-0.413336	0.367352	0.880952	0.514354	0.762881	0.60345				UCS (n=57)	0.04394	0.879402	0.00403504	0.00100087	0.01343	1.72865e-12	0.00866203	7.71947e-08	0.000247105	0.00261509	0.00825661	7.93662e-18	0.000112188	5.79623e-11	2.56021e-06
	UVM (n=80)	0.047103	0.210548	0.400468	0.515263	0.355589	0.593615	-0.101839	0.794628	0.582505	-0.709084	0.766165	0.617191	0.0957846	0.854226	0.752993				UVM (n=80)	0.700506	0.0738144	0.000410001	2.41573e-06	0.00190545	2.10103e-08	0.399454	1.49806e-17	4.46119e-08	1.03506e-12	1.03401e-15	3.86389e-09	0.427231	1.48319e-22	6.04374e-15

## Sheet: Neu
Coefficients									Adj.P
	cancer	Neutrophil_CIBERSORT	Neutrophil_CIBERSORT-ABS	Neutrophil_MCPCOUNTER	Neutrophil_QUANTISEQ	Neutrophil_TIMER	Neutrophil_XCELL			cancer	Neutrophil_CIBERSORT	Neutrophil_CIBERSORT-ABS	Neutrophil_MCPCOUNTER	Neutrophil_QUANTISEQ	Neutrophil_TIMER	Neutrophil_XCELL
	ACC (n=79)	0.373832	0.371932	0.0735646	0.00970846	0.200603	-0.0226858			ACC (n=79)	0.00362535	0.00380877	0.65387	0.954061	0.153807	0.902556
	BLCA (n=408)	0.138692	0.194223	0.0204605	-0.015394	0.588345	0.0870392			BLCA (n=408)	0.0194029	0.000707398	0.791711	0.8543	2.21359e-34	0.161837
	BRCA (n=1100)	0.166916	0.183902	0.0202446	0.108585	0.602423	0.0936413			BRCA (n=1100)	6.68662e-07	3.55146e-08	0.645276	0.00215885	3.82704e-97	0.00848959
	BRCA-Basal (n=191)	0.215988	0.23227	0.257652	0.152806	0.589939	0.0524357			BRCA-Basal (n=191)	0.011165	0.00593624	0.00215885	0.0850364	1.0716e-16	0.630763
	BRCA-Her2 (n=82)	0.16175	0.176868	0.00871418	0.160756	0.608656	-0.253801			BRCA-Her2 (n=82)	0.264177	0.212947	0.954061	0.266573	8.43053e-08	0.0653759
	BRCA-LumA (n=568)	0.0803135	0.0954719	0.105755	0.13232	0.651064	0.124079			BRCA-LumA (n=568)	0.122288	0.0645261	0.0382121	0.00721124	6.89724e-62	0.0124037
	BRCA-LumB (n=219)	0.224945	0.238943	-0.159608	0.0923111	0.609883	0.135439			BRCA-LumB (n=219)	0.00516605	0.00280353	0.0592286	0.299269	6.43595e-20	0.112252
	CESC (n=306)	-0.0237866	0.026948	0.0052194	0.129431	0.557275	-0.0054272			CESC (n=306)	0.791711	0.76538	0.954061	0.0653759	6.36017e-23	0.954061
	CHOL (n=36)	0.0839318	0.202885	-0.113236	0.188361	0.38853	0.281314			CHOL (n=36)	0.747386	0.340848	0.644062	0.382581	0.0479822	0.169829
	COAD (n=458)	0.370251	0.418166	0.477351	0.257239	0.764383	0.313747			COAD (n=458)	1.67875e-09	3.90873e-12	4.46767e-16	7.19409e-05	1.98807e-52	6.10325e-07
	DLBC (n=48)	0.24479	0.289044	0.381398	-0.160055	0.639888	0.0514236			DLBC (n=48)	0.198542	0.120983	0.033503	0.428704	3.11589e-05	0.840987
	ESCA (n=185)	-0.0650971	-0.00414651	0.152705	0.0511446	0.435103	-0.248327			ESCA (n=185)	0.514426	0.96305	0.0810764	0.630763	7.28625e-09	0.00264836
	GBM (n=153)	0.211124	0.301715	0.166689	0.0912538	0.736987	0.103612			GBM (n=153)	0.032359	0.00130939	0.0970252	0.394562	1.25959e-23	0.328621
	HNSC (n=522)	-0.0882339	0.0167559	0.121129	0.256666	0.653103	-0.147245			HNSC (n=522)	0.0957323	0.805155	0.0181758	4.95072e-08	1.49021e-59	0.00345179
	HNSC-HPV- (n=422)	-0.0722014	0.0422709	0.138324	0.285694	0.639946	-0.156642			HNSC-HPV- (n=422)	0.229003	0.527047	0.0145106	3.96101e-08	4.37205e-46	0.00513337
	HNSC-HPV+ (n=98)	-0.0923895	-0.0473112	0.0387988	0.129747	0.622891	0.0484433			HNSC-HPV+ (n=98)	0.516731	0.765428	0.809565	0.326732	5.32448e-10	0.76538
	KICH (n=66)	0.322439	0.36828	0.211464	0.251941	0.570708	-0.00649928			KICH (n=66)	0.0216965	0.00721124	0.155079	0.08409	3.44439e-06	0.96305
	KIRC (n=533)	0.367083	0.418126	0.0712846	0.108738	0.718173	0.0088506			KIRC (n=533)	3.44837e-15	6.43595e-20	0.200444	0.0453132	2.15715e-72	0.902556
	KIRP (n=290)	0.141477	0.211575	-0.0953432	0.0884346	0.693643	-0.0741571			KIRP (n=290)	0.0519365	0.00219526	0.200444	0.238503	4.78693e-37	0.332665
	LGG (n=516)	0.182988	0.233155	-0.0853083	NA	0.820671	0.321705			LGG (n=516)	0.000243937	1.3151e-06	0.113797	NA	2.14008e-115	4.69443e-12
	LIHC (n=371)	0.121908	0.180425	0.027348	0.0599253	0.364134	0.00441393			LIHC (n=371)	0.0525779	0.0026344	0.728538	0.368848	2.35116e-11	0.954061
	LUAD (n=515)	0.139642	0.226144	0.0052443	0.0685869	0.617886	0.00972573			LUAD (n=515)	0.00555929	1.9771e-06	0.943048	0.20175	8.18773e-52	0.902556
	LUSC (n=501)	0.157016	0.256636	0.135785	0.145866	0.42296	0.0666986			LUSC (n=501)	0.0021258	7.97902e-08	0.0081388	0.00440495	4.55828e-21	0.224819
	MESO (n=87)	0.0237356	0.0579143	-0.0725429	0.16329	0.526606	0.0476139			MESO (n=87)	0.902556	0.715273	0.640765	0.211478	1.19885e-06	0.76805
	OV (n=303)	0.10779	0.136932	0.11413	-0.0759716	0.618235	0.082646			OV (n=303)	0.154135	0.0650759	0.128803	0.331555	1.595e-26	0.289297
	PAAD (n=179)	0.122714	0.177035	0.219442	0.22895	0.732832	-0.0119856			PAAD (n=179)	0.181024	0.0471961	0.0105525	0.00721124	7.25626e-29	0.926768
	PCPG (n=181)	0.148523	0.167697	0.189396	0.133353	0.391004	0.121691			PCPG (n=181)	0.10268	0.0646471	0.0340124	0.149661	9.48823e-07	0.191864
	PRAD (n=498)	0.150659	0.154009	0.0463203	0.101381	0.661395	0.16908			PRAD (n=498)	0.00593624	0.00505844	0.464546	0.0784773	3.39751e-52	0.00199363
	READ (n=166)	0.36994	0.398226	0.247743	0.213556	0.622004	0.0475189			READ (n=166)	0.00130207	0.000425259	0.0434865	0.08409	4.63554e-10	0.76538
	SARC (n=260)	0.213548	0.220152	0.0809022	0.099523	0.629651	-0.0341639			SARC (n=260)	0.00264836	0.00199363	0.304863	0.196776	3.31981e-27	0.715041
	SKCM (n=471)	-0.080884	-0.0752102	0.00585941	0.00959953	0.574516	0.00660777			SKCM (n=471)	0.14785	0.179821	0.939916	0.902556	3.71935e-40	0.932106
	SKCM-Metastasis (n=368)	0.0365388	0.0394036	0.013218	0.0122399	0.54484	0.0635421			SKCM-Metastasis (n=368)	0.630763	0.600612	0.889909	0.901471	1.39268e-27	0.331555
	SKCM-Primary (n=103)	-0.00393348	0.00734795	0.0139651	-0.103452	0.456598	-0.0702845			SKCM-Primary (n=103)	0.968702	0.954061	0.932106	0.408478	6.88135e-06	0.626991
	STAD (n=415)	0.215595	0.288181	0.210566	0.209745	0.555169	0.0787206			STAD (n=415)	0.000103884	6.96432e-08	0.000159057	0.000167748	8.58159e-31	0.200444
	TGCT (n=150)	-0.0534679	-0.0534679	0.0565676	-0.309681	0.597686	0.160159			TGCT (n=150)	0.644062	0.644062	0.630763	0.00055687	1.17499e-14	0.0983086
	THCA (n=509)	0.099298	0.123091	0.0562964	0.0940946	0.660244	-0.101635			THCA (n=509)	0.0614473	0.0166473	0.31252	0.0774114	9.82453e-61	0.0547755
	THYM (n=120)	-0.105314	-0.104616	0.479441	-0.0285375	0.245913	0.191715			THYM (n=120)	0.367096	0.368848	3.45564e-07	0.851109	0.020091	0.0805731
	UCEC (n=545)	0.216035	0.221708	-0.176872	-0.0577495	0.480995	0.189329			UCEC (n=545)	0.08409	0.0774114	0.167046	0.715041	1.00416e-05	0.136815
	UCS (n=57)	0.0824969	0.0868969	0.107073	0.271884	0.0579428	-0.094872			UCS (n=57)	0.67578	0.65387	0.584885	0.0935061	0.781637	0.631274
	UVM (n=80)	-0.0226511	-0.0226511	0.419917	0.350276	-0.0239737	0.148751			UVM (n=80)	0.902556	0.902556	0.000581851	0.00534884	0.902556	0.291934
