# Supplementary material for: Tumor Derived SIGLEC Family Genes May Play Roles in Tumor Genesis, Progression, and Immune Microenvironment Regulation
Source: Front Oncol. 2020 Nov 9;10:586820. doi: 10.3389/fonc.2020.586820 (PMC7681003; doi:10.3389/fonc.2020.586820)
Supplement: Supplementary file 10 [file Table_10.xlsx]

## Sheet: B cell
Coefficients																			Adj.P
	cancer	B cell memory_CIBERSORT	B cell memory_CIBERSORT-ABS	B cell memory_XCELL	B cell naive_CIBERSORT	B cell naive_CIBERSORT-ABS	B cell naive_XCELL	B cell plasma_CIBERSORT	B cell plasma_CIBERSORT-ABS	B cell plasma_XCELL	B cell_EPIC	B cell_MCPCOUNTER	B cell_QUANTISEQ	B cell_TIMER	B cell_XCELL	Class-switched memory B cell_XCELL				cancer	B cell memory_CIBERSORT	B cell memory_CIBERSORT-ABS	B cell memory_XCELL	B cell naive_CIBERSORT	B cell naive_CIBERSORT-ABS	B cell naive_XCELL	B cell plasma_CIBERSORT	B cell plasma_CIBERSORT-ABS	B cell plasma_XCELL	B cell_EPIC	B cell_MCPCOUNTER	B cell_QUANTISEQ	B cell_TIMER	B cell_XCELL	Class-switched memory B cell_XCELL
	ACC (n=79)	0.14862	0.147395	0.081132	-0.288444	-0.142253	0.101129	-0.376249	-0.144805	-0.0538134	-0.0595292	-0.0951156	-0.0705165	0.208766	0.12937	0.01932				ACC (n=79)	0.272107	0.27588	0.565732	0.0244552	0.290435	0.461511	0.00235397	0.28168	0.712523	0.682888	0.49098	0.620515	0.114755	0.33853	0.907416
	BLCA (n=408)	0.0838405	0.150144	0.369456	0.0164146	0.0962596	0.196721	-0.356876	0.0261994	0.121105	0.262399	0.342444	0.312766	-0.00360807	0.481465	0.24956				BLCA (n=408)	0.155142	0.00799554	1.60438e-12	0.806038	0.100667	0.000375483	1.0564e-11	0.682888	0.0356338	1.23972e-06	8.65651e-11	4.39332e-09	0.957776	1.25711e-21	4.29983e-06
	BRCA (n=1100)	0.125143	0.153374	0.303643	-0.10385	0.129725	0.272602	-0.28305	-0.0473793	0.154551	0.314868	0.389818	0.432412	0.147773	0.510771	0.384961				BRCA (n=1100)	0.000205006	4.12161e-06	1.5694e-21	0.00235953	0.000114777	2.06539e-17	9.39261e-19	0.186482	3.45256e-06	4.2948e-23	1.00984e-35	2.24955e-44	9.30782e-06	2.25348e-64	7.87805e-35
	BRCA-Basal (n=191)	0.191058	0.24775	0.456547	-0.0943485	0.0941106	0.353101	-0.305202	-0.0480949	0.157956	0.385231	0.370991	0.485697	0.188869	0.556917	0.525293				BRCA-Basal (n=191)	0.0217388	0.00223715	1.31127e-09	0.277586	0.277893	5.90524e-06	0.000117809	0.600635	0.0616053	6.07878e-07	1.71853e-06	6.58302e-11	0.023411	1.16945e-14	6.9412e-13
	BRCA-Her2 (n=82)	-0.0179316	0.0101872	0.27398	-0.0717062	0.259547	0.304117	-0.360725	-0.109134	0.107834	0.342595	0.465229	0.524575	0.046809	0.493607	0.374727				BRCA-Her2 (n=82)	0.913726	0.946514	0.0352659	0.620255	0.0474666	0.0180752	0.0040581	0.426941	0.432918	0.00677532	0.000108882	7.32421e-06	0.758116	3.20922e-05	0.00265747
	BRCA-LumA (n=568)	0.116095	0.139475	0.191424	-0.0526554	0.177959	0.224994	-0.263466	-0.0378143	0.0866884	0.251165	0.325187	0.435566	0.180417	0.433463	0.31442				BRCA-LumA (n=568)	0.0161477	0.00328167	3.51854e-05	0.29184	0.000130496	9.18581e-07	5.91326e-09	0.458055	0.0781364	3.19664e-08	2.40881e-13	4.33215e-24	0.000105357	7.54813e-24	1.65625e-12
	BRCA-LumB (n=219)	-0.0298028	-0.0166612	0.246837	-0.208663	0.0154737	0.16676	-0.195282	0.0327564	0.0954546	0.199051	0.338184	0.300224	0.019488	0.438435	0.240703				BRCA-LumB (n=219)	0.743505	0.863177	0.00131685	0.00761083	0.874425	0.0365772	0.0132785	0.712523	0.247686	0.0113602	5.44534e-06	6.74731e-05	0.841785	1.09743e-09	0.00179246
	CESC (n=306)	0.1321	0.175933	0.256808	-0.0889021	-0.0109691	0.289017	-0.199224	0.0117889	0.0934538	0.293773	0.376401	0.280499	0.297992	0.539451	0.510487				CESC (n=306)	0.0477036	0.0069101	4.45518e-05	0.190884	0.894549	3.47976e-06	0.00196631	0.884961	0.168844	2.31395e-06	5.2341e-10	6.90811e-06	1.6159e-06	3.14341e-21	9.18263e-19
	CHOL (n=36)	0.333679	0.401484	0.634252	-0.295445	-0.102201	0.222111	0.0195092	0.119296	0.0999867	0.525254	0.42406	0.394015	0.616297	0.621516	0.29294				CHOL (n=36)	0.0799795	0.0304073	0.000119182	0.125116	0.625841	0.261621	0.93057	0.565732	0.633093	0.00267684	0.0210467	0.0342509	0.000215619	0.000182501	0.128614
	COAD (n=458)	0.130492	0.154319	0.202002	-0.0878048	0.211086	0.0552971	-0.127046	0.216557	0.110763	0.557364	0.633177	0.475162	-0.0849671	0.392026	0.268972				COAD (n=458)	0.0517165	0.0198405	0.00176577	0.198776	0.00103137	0.426941	0.0587086	0.000730436	0.102266	1.16834e-22	1.01481e-30	6.07487e-16	0.215218	9.11056e-11	1.889e-05
	DLBC (n=48)	-0.061447	0.278621	-0.162225	-0.412185	-0.31467	-0.342303	-0.00461101	0.018311	-0.393519	-0.221316	-0.0596068	-0.250536	-0.138009	-0.288618	0.160268				DLBC (n=48)	0.76383	0.116601	0.374566	0.0146238	0.0725357	0.0483994	0.980279	0.93057	0.0207731	0.220107	0.771685	0.161881	0.457361	0.102917	0.380209
	ESCA (n=185)	0.227233	0.250218	0.156732	0.00884888	0.19356	0.272079	-0.167377	0.0817852	0.096445	0.40552	0.430205	0.422415	0.416598	0.447305	0.342353				ESCA (n=185)	0.00470736	0.0016584	0.0590533	0.929385	0.017805	0.000550066	0.0427357	0.33853	0.260222	7.24679e-08	8.2635e-09	1.66278e-08	2.8093e-08	1.63107e-09	8.27035e-06
	GBM (n=153)	-0.00242294	0.027765	0.105988	-0.13231	-0.0731588	-0.0880525	-0.21623	-0.1106	-0.138129	0.027266	0.248583	0.122852	0.322851	0.450875	0.149334				GBM (n=153)	0.980279	0.804478	0.278509	0.171587	0.461732	0.369689	0.0210467	0.26025	0.154261	0.806038	0.00705867	0.205834	0.00031226	1.38074e-07	0.121136
	HNSC (n=522)	0.055803	0.110514	0.264744	0.189667	0.247734	0.270347	-0.307833	0.0505317	0.0577932	0.343167	0.473494	0.49764	-0.236968	0.53501	0.445911				HNSC (n=522)	0.277893	0.0258656	1.19982e-08	6.66235e-05	1.12811e-07	5.55759e-09	1.79526e-11	0.327035	0.262277	3.70785e-14	1.92244e-27	1.14197e-30	4.2351e-07	4.8282e-36	3.87724e-24
	HNSC-HPV- (n=422)	-0.000842226	0.0461506	0.164538	0.172419	0.222968	0.236121	-0.343285	-0.0176579	-0.0690186	0.271512	0.430332	0.440165	-0.251087	0.499884	0.403316				HNSC-HPV- (n=422)	0.986603	0.423619	0.00219054	0.00126425	2.07999e-05	5.98067e-06	1.04146e-11	0.783544	0.224896	1.46543e-07	1.83624e-18	2.44044e-19	1.35033e-06	2.40551e-25	4.1014e-16
	HNSC-HPV+ (n=98)	0.176225	0.235335	0.465363	0.169417	0.277065	0.331418	-0.175232	0.16755	0.363387	0.452082	0.488583	0.566973	-0.193051	0.567446	0.510585				HNSC-HPV+ (n=98)	0.14351	0.0455447	1.37356e-05	0.159913	0.0167047	0.00334541	0.145633	0.164924	0.00112032	2.67464e-05	4.12161e-06	3.17725e-08	0.106171	3.09104e-08	1.21122e-06
	KICH (n=66)	0.0185705	0.0185705	0.122279	-0.203596	0.224718	0.225375	-0.459282	-0.0844529	-0.195769	-0.181769	0.382408	0.013985	0.624373	0.456983	0.137787				KICH (n=66)	0.913726	0.913726	0.396652	0.14972	0.10841	0.10767	0.00031226	0.574427	0.166311	0.199502	0.00366691	0.93057	1.18828e-07	0.000338886	0.33792
	KIRC (n=533)	0.0651232	0.075123	0.00664473	-0.190277	-0.0812404	0.152103	-0.117044	0.262953	0.070496	0.0561244	0.460484	0.440768	0.00271445	0.376509	0.403721				KIRC (n=533)	0.218433	0.15426	0.915859	0.000111032	0.121136	0.00237481	0.0222579	4.48594e-08	0.180678	0.289981	2.74145e-24	3.3661e-22	0.964907	5.1454e-16	1.71357e-18
	KIRP (n=290)	0.189472	0.28633	0.331882	-0.013258	0.0959532	0.30312	-0.311368	0.00167458	0.00672442	0.153841	0.532133	0.452322	0.684244	0.483155	0.102648				KIRP (n=290)	0.00487091	9.4289e-06	1.99244e-07	0.874425	0.172527	2.48633e-06	1.24392e-06	0.980279	0.93148	0.0244552	3.152e-19	1.49717e-13	2.63886e-35	1.49829e-15	0.145199
	LGG (n=516)	0.106168	0.12244	-0.0257865	-0.179649	-0.0717212	0.00418797	-0.531372	-0.408835	-0.170674	-0.383677	-0.0105346	-0.160476	0.17251	0.335191	0.22783				LGG (n=516)	0.0357378	0.0145781	0.638791	0.000209687	0.165679	0.942952	1.3919e-34	1.29694e-19	0.000447129	3.11374e-17	0.863177	0.00103546	0.000384534	3.63593e-13	1.75356e-06
	LIHC (n=371)	0.118322	0.144544	0.142332	-0.103714	0.144746	0.111574	-0.00699637	0.123334	-0.0865106	0.159307	0.532386	0.502686	0.487027	0.255469	0.215269				LIHC (n=371)	0.0477036	0.0142308	0.0159478	0.0854787	0.0141168	0.0630029	0.921551	0.038281	0.155293	0.00639341	2.49313e-25	2.42335e-22	7.17047e-21	5.22912e-06	0.000151973
	LUAD (n=515)	0.0543133	0.136143	0.291085	-0.0520909	0.0685633	0.223669	-0.212088	0.060895	0.0761366	0.356257	0.381845	0.420197	0.135489	0.469581	0.289381				LUAD (n=515)	0.289981	0.00529024	2.538e-10	0.309748	0.177979	1.9051e-06	6.66242e-06	0.235015	0.13326	2.84655e-15	1.44301e-17	2.09763e-21	0.00553349	5.03048e-27	3.23411e-10
	LUSC (n=501)	0.0562297	0.110583	0.406643	0.0844155	0.210127	0.319611	-0.216253	0.133991	0.24098	0.436378	0.479687	0.408875	0.134667	0.555274	0.439096				LUSC (n=501)	0.280592	0.0284262	2.28996e-19	0.100964	1.17274e-05	5.5188e-12	6.19333e-06	0.00701749	4.05324e-07	2.02666e-22	2.02072e-27	1.38218e-19	0.00677532	4.13855e-38	1.05399e-22
	MESO (n=87)	-0.118309	-0.0655747	0.112491	-0.139361	-0.0878738	0.11722	0.0274307	0.174371	0.102877	0.109432	0.230182	0.1462	0.222125	0.357975	0.269278				MESO (n=87)	0.343908	0.620255	0.369382	0.265252	0.49098	0.347974	0.852961	0.157442	0.415234	0.381769	0.0569337	0.240311	0.0667241	0.00179246	0.0235182
	OV (n=303)	0.199109	0.231097	0.187105	-0.23558	-0.115497	-0.0156786	-0.383096	-0.0953082	-0.021406	0.237924	0.104205	0.135987	0.0451626	0.489738	0.394105				OV (n=303)	0.00350705	0.000584757	0.00644163	0.000444801	0.105106	0.853938	2.07403e-09	0.184372	0.795087	0.000384534	0.145872	0.0538509	0.549492	1.74047e-15	6.13522e-10
	PAAD (n=179)	0.0106863	0.0974292	0.391534	0.329128	0.433418	0.394945	-0.163118	0.146852	-0.0491466	0.443165	0.522492	0.525606	0.21482	0.524639	0.394873				PAAD (n=179)	0.917186	0.266676	4.78273e-07	3.33328e-05	1.54506e-08	3.72482e-07	0.055515	0.08683	0.595728	6.3976e-09	1.55348e-12	1.08032e-12	0.0097205	1.20448e-12	3.72482e-07
	PCPG (n=181)	0.192603	0.20229	0.140873	-0.19237	-0.0354131	0.0917765	-0.27421	0.177593	-0.0964477	0.0359601	0.460756	0.202611	0.430787	0.0563229	0.120827				PCPG (n=181)	0.0234846	0.0169348	0.10567	0.0235432	0.712521	0.298322	0.000822517	0.0379123	0.277431	0.708282	1.95479e-09	0.0167788	2.88533e-08	0.540927	0.168014
	PRAD (n=498)	0.267153	0.285067	0.202259	-0.102336	0.21417	0.0975823	-0.263978	0.105714	-0.110126	0.384535	0.342301	0.380972	0.090967	0.232005	0.0959238				PRAD (n=498)	1.356e-07	1.54506e-08	9.30129e-05	0.0610535	3.20922e-05	0.0749116	1.95412e-07	0.0525732	0.0427357	3.45318e-15	4.5445e-12	6.66026e-15	0.0991584	5.81627e-06	0.0804863
	READ (n=166)	-0.049626	-0.00518936	-0.0503065	0.143078	0.332662	-0.109269	-0.20569	0.14557	0.0585052	0.398688	0.510932	0.535499	0.165289	0.286215	0.145455				READ (n=166)	0.707109	0.970994	0.704673	0.236453	0.00302767	0.369382	0.0821984	0.22795	0.648745	0.000263862	1.03997e-06	2.24176e-07	0.167914	0.012526	0.22795
	SARC (n=260)	0.093555	0.123385	0.112326	-0.111364	0.00856558	0.34878	-0.0382559	0.0763331	0.16265	-0.0108654	0.42632	0.268816	0.32147	0.473712	0.273992				SARC (n=260)	0.197411	0.0854787	0.119291	0.122307	0.920175	9.62791e-08	0.620255	0.294783	0.0207731	0.903558	2.06052e-11	6.08912e-05	1.09895e-06	3.67921e-14	4.20747e-05
	SKCM (n=471)	0.110359	0.212658	0.44389	0.0842672	0.179593	0.469981	0.0863714	0.300885	0.364204	0.481736	0.526409	0.434453	0.114173	0.629517	0.572899				SKCM (n=471)	0.0327348	1.42525e-05	2.42335e-22	0.10841	0.000299476	3.45209e-25	0.100667	2.92642e-10	7.14722e-15	1.39397e-26	2.30314e-32	2.29346e-21	0.0265526	2.44044e-49	2.75953e-39
	SKCM-Metastasis (n=368)	0.0822448	0.177446	0.397526	0.0134559	0.108909	0.404904	-0.0331033	0.21172	0.257745	0.395769	0.432311	0.369628	0.0999756	0.559967	0.497095				SKCM-Metastasis (n=368)	0.17086	0.00184169	5.69769e-14	0.851935	0.0663186	1.68049e-14	0.606498	0.000162116	3.14254e-06	7.55976e-14	1.39763e-16	4.35144e-12	0.093869	3.58954e-29	2.42335e-22
	SKCM-Primary (n=103)	0.0159399	0.103451	0.274466	0.0321781	0.110901	0.433385	0.200033	0.292995	0.222811	0.284155	0.454805	0.210307	0.025577	0.4954	0.551481				SKCM-Primary (n=103)	0.908485	0.365352	0.0105946	0.804478	0.331165	1.67866e-05	0.0708758	0.00600728	0.0424182	0.00783347	5.35113e-06	0.0567666	0.851072	4.79663e-07	9.29466e-09
	STAD (n=415)	0.178683	0.231291	0.444576	-0.0631338	0.265001	0.381194	-0.0570137	0.178518	0.19064	0.524309	0.559076	0.488882	0.378797	0.622646	0.559767				STAD (n=415)	0.00113664	1.67866e-05	9.18263e-19	0.280592	6.48139e-07	1.10028e-13	0.331817	0.00114612	0.000474259	8.69102e-27	5.06299e-31	5.90239e-23	1.61401e-13	4.59068e-40	4.33172e-31
	TGCT (n=150)	0.145039	0.156642	0.29636	-0.173647	0.140137	0.331622	-0.244054	-0.0891337	0.00281927	0.49157	0.446259	0.459727	0.0166439	0.506976	0.481516				TGCT (n=150)	0.119165	0.0910711	0.00066094	0.0588886	0.132395	0.000114777	0.0061765	0.345826	0.979899	1.38021e-09	6.58205e-08	2.21865e-08	0.8826	3.20519e-10	3.44221e-09
	THCA (n=509)	0.293419	0.35981	0.44195	0.0784039	0.229639	0.230302	-0.193975	0.315599	0.180189	0.554811	0.490224	0.544828	-0.197744	0.574594	0.591668				THCA (n=509)	2.21947e-10	1.98539e-15	1.62158e-23	0.123533	1.11566e-06	1.04224e-06	4.69204e-05	6.01898e-12	0.00016973	7.26564e-39	2.06323e-29	2.7089e-37	3.27081e-05	3.86986e-42	4.09429e-45
	THYM (n=120)	-0.0438709	0.139228	-0.0297098	0.263406	0.272386	0.172073	-0.139532	-0.0887179	0.00314767	0.180088	-0.190537	0.334613	-0.281028	-0.239922	0.19106				THYM (n=120)	0.707109	0.188788	0.806038	0.00911533	0.00677532	0.10144	0.188031	0.412428	0.979899	0.0854787	0.0671048	0.00063748	0.00508505	0.018797	0.0665494
	UCEC (n=545)	0.0786771	0.100457	0.351223	-0.12872	0.0658529	0.263738	-0.155382	0.0627425	0.0642551	0.201822	0.295676	0.214901	0.395175	0.391948	0.433731				UCEC (n=545)	0.537952	0.417886	0.00183709	0.29184	0.61374	0.0239895	0.200403	0.627285	0.620255	0.0927241	0.01046	0.0715463	0.00035884	0.000404341	7.00137e-05
	UCS (n=57)	0.323716	0.343662	0.315102	-0.161755	-0.0495801	0.118851	-0.283936	-0.0974634	0.0325362	0.174644	0.237021	0.11187	0.319466	0.16031	0.147247				UCS (n=57)	0.0324285	0.0220356	0.0378111	0.309013	0.783544	0.462111	0.0645229	0.559281	0.863177	0.273468	0.128614	0.491507	0.035098	0.313086	0.356259
	UVM (n=80)	0.124763	0.170076	0.251952	-0.534729	-0.421941	-0.0946291	-0.298621	0.270463	0.116253	0.47289	0.387832	0.102046	-0.318552	0.397735	0.446229				UVM (n=80)	0.343126	0.190241	0.0465397	1.972e-06	0.000343752	0.480233	0.0162983	0.0312778	0.377566	4.19804e-05	0.00117169	0.443736	0.00969396	0.000831637	0.000130777

## Sheet: CD4 T
Coefficients																			Adj.P
	cancer	T cell CD4+ (non-regulatory)_QUANTISEQ	T cell CD4+ (non-regulatory)_XCELL	T cell CD4+ central memory_XCELL	T cell CD4+ effector memory_XCELL	T cell CD4+ memory activated_CIBERSORT	T cell CD4+ memory activated_CIBERSORT-ABS	T cell CD4+ memory resting_CIBERSORT	T cell CD4+ memory resting_CIBERSORT-ABS	T cell CD4+ memory_XCELL	T cell CD4+ naive_CIBERSORT	T cell CD4+ naive_CIBERSORT-ABS	T cell CD4+ naive_XCELL	T cell CD4+ Th1_XCELL	T cell CD4+ Th2_XCELL	T cell CD4+_EPIC	T cell CD4+_TIMER			cancer	T cell CD4+ (non-regulatory)_QUANTISEQ	T cell CD4+ (non-regulatory)_XCELL	T cell CD4+ central memory_XCELL	T cell CD4+ effector memory_XCELL	T cell CD4+ memory activated_CIBERSORT	T cell CD4+ memory activated_CIBERSORT-ABS	T cell CD4+ memory resting_CIBERSORT	T cell CD4+ memory resting_CIBERSORT-ABS	T cell CD4+ memory_XCELL	T cell CD4+ naive_CIBERSORT	T cell CD4+ naive_CIBERSORT-ABS	T cell CD4+ naive_XCELL	T cell CD4+ Th1_XCELL	T cell CD4+ Th2_XCELL	T cell CD4+_EPIC	T cell CD4+_TIMER
	ACC (n=79)	-0.164869	0.0677241	-0.0751384	0.262338	0.155055	0.155055	0.0293418	0.160657	0.151404	-0.108885	-0.10203	0.154188	0.104614	0.0834707	-0.298507	0.194983			ACC (n=79)	0.234957	0.64144	0.603121	0.0473475	0.266932	0.266932	0.842135	0.247639	0.277724	0.447165	0.475784	0.269268	0.467458	0.558919	0.0232843	0.154071
	BLCA (n=408)	-0.179654	0.0375827	-0.210502	0.208692	0.364459	0.392528	0.108047	0.30197	0.319454	-0.334316	-0.329617	0.116759	0.130932	0.297404	-0.148705	0.209986			BLCA (n=408)	0.00159582	0.548969	0.000160912	0.000183532	5.56034e-12	7.53489e-14	0.0675738	2.1553e-08	2.60362e-09	3.66004e-10	6.63224e-10	0.0473837	0.0262036	3.67968e-08	0.0105872	0.000167195
	BRCA (n=1100)	-0.0342688	0.0727995	-0.0684374	0.301368	0.287818	0.295217	0.1457	0.432377	0.42468	-0.0261589	-0.025812	0.255673	-0.0957474	0.231562	0.228864	0.188941			BRCA (n=1100)	0.361374	0.0422182	0.0568788	6.22709e-21	4.31391e-19	4.51156e-20	1.6939e-05	3.20828e-44	1.07853e-42	0.491897	0.49474	4.43582e-15	0.00651353	1.68565e-12	3.09574e-12	1.25379e-08
	BRCA-Basal (n=191)	-0.152638	0.123473	-0.197765	0.0856552	0.298791	0.329565	0.0199934	0.326069	0.509335	0.0144232	0.0144586	0.192682	0.0079396	0.338331	0.322291	0.159812			BRCA-Basal (n=191)	0.0765578	0.161036	0.0205437	0.34341	0.000206905	3.54928e-05	0.835891	4.3929e-05	7.35799e-12	0.875181	0.875181	0.0242567	0.930284	2.05936e-05	5.54943e-05	0.0624702
	BRCA-Her2 (n=82)	0.0391079	0.116163	0.0242379	0.282826	0.241433	0.266017	0.17679	0.503225	0.468344	NA	NA	0.299897	-0.0966386	0.100691	0.184088	0.206815			BRCA-Her2 (n=82)	0.794766	0.418976	0.867995	0.0328792	0.0718239	0.0459228	0.203178	2.65862e-05	0.000118272	NA	NA	0.0235093	0.49474	0.484641	0.183321	0.130046
	BRCA-LumA (n=568)	0.0974223	0.0272937	-0.0544045	0.378019	0.180198	0.181204	0.184808	0.431319	0.334288	-0.046123	-0.045702	0.268833	-0.207583	0.20377	0.260887	0.178234			BRCA-LumA (n=568)	0.0500182	0.610381	0.296345	1.03149e-17	0.000131955	0.000119844	8.67103e-05	2.70597e-23	8.11659e-14	0.377255	0.382146	3.73188e-09	8.88144e-06	1.31054e-05	1.15322e-08	0.000158082
	BRCA-LumB (n=219)	-0.223794	0.00107902	-0.0214153	0.335215	0.299532	0.304875	0.205021	0.416833	0.355217	-0.033535	-0.033535	0.186047	-0.153864	0.164851	0.180943	0.114678			BRCA-LumB (n=219)	0.00486238	0.988149	0.815805	9.15936e-06	8.92279e-05	6.37588e-05	0.0107532	1.19321e-08	2.12671e-06	0.707866	0.707866	0.0222311	0.0594893	0.0432312	0.026289	0.17188
	CESC (n=306)	-0.30209	0.110786	-0.145481	0.26305	0.304008	0.330514	-0.150511	0.0454861	0.292453	-0.141922	-0.141922	0.503131	0.134917	0.114772	0.0872787	0.380977			CESC (n=306)	1.50937e-06	0.106783	0.0317739	3.57595e-05	1.26863e-06	1.02997e-07	0.0264691	0.527941	3.46791e-06	0.0366878	0.0366878	7.14461e-18	0.0472117	0.0930312	0.213956	4.10225e-10
	CHOL (n=36)	0.324718	-0.0192052	0.0230949	0.213405	0.147308	0.147308	0.0309456	0.385033	0.25763	-0.0772858	-0.0772858	0.266805	-0.30077	0.142483	0.17283	0.0986025			CHOL (n=36)	0.0937777	0.928636	0.912615	0.297761	0.483625	0.483625	0.882333	0.0432312	0.200788	0.718295	0.718295	0.183254	0.127523	0.494551	0.407453	0.643558
	COAD (n=458)	-0.248938	-0.104603	-0.122355	0.107304	0.0525418	0.121995	-0.0976303	0.568176	0.197956	-0.0705166	-0.0702689	0.385217	-0.225174	0.057945	0.245045	0.366398			COAD (n=458)	0.000107757	0.132961	0.0739703	0.122213	0.473427	0.0748349	0.162791	2.4289e-23	0.00273884	0.327509	0.329043	2.94145e-10	0.00052349	0.424682	0.00013897	2.65421e-09
	DLBC (n=48)	-0.034656	0.0758751	-0.156938	0.0935574	0.428995	0.531315	0.173731	0.172613	0.298723	-0.051988	-0.0548241	0.171392	0.0702125	0.293519	0.145924	-0.0462769			DLBC (n=48)	0.862541	0.703138	0.414673	0.63493	0.0123847	0.00107375	0.361298	0.361374	0.0948354	0.796124	0.785364	0.365096	0.721052	0.102044	0.449721	0.818024
	ESCA (n=185)	-0.277175	0.111015	-0.101968	0.106586	0.248176	0.296377	0.0165324	0.480985	0.422148	-0.197944	-0.197944	0.435661	-0.0654508	0.0227937	0.159949	0.270109			ESCA (n=185)	0.000523342	0.203466	0.246282	0.223128	0.00226993	0.000180279	0.861198	7.42321e-11	2.25564e-08	0.0180384	0.0180384	6.79536e-09	0.471822	0.810212	0.0580387	0.000765899
	GBM (n=153)	-0.0794616	-0.0409981	-0.0578098	0.271644	0.190555	0.191684	0.0697659	0.238978	0.131896	-0.0718132	-0.0702761	0.209386	-0.170319	-0.106812	0.197836	0.359941			GBM (n=153)	0.44412	0.701076	0.580542	0.00372043	0.0483446	0.0472774	0.49474	0.0119608	0.186223	0.487856	0.494551	0.0297707	0.0797939	0.293259	0.0404559	5.91892e-05
	HNSC (n=522)	-0.325729	0.159219	-0.17301	0.0765005	0.319241	0.382016	0.183847	0.453403	0.44013	-0.267377	-0.266847	0.442225	0.126669	0.258124	0.207111	0.487704			HNSC (n=522)	1.50513e-12	0.00119356	0.000380174	0.142975	4.32813e-12	2.83475e-17	0.000141427	1.15626e-24	3.30961e-23	1.14086e-08	1.19321e-08	2.22951e-23	0.0119533	3.82956e-08	1.55835e-05	5.81075e-29
	HNSC-HPV- (n=422)	-0.277545	0.108562	-0.10212	0.122016	0.299811	0.360588	0.219943	0.478017	0.422419	-0.260448	-0.260084	0.414268	0.121338	0.22707	0.171317	0.449058			HNSC-HPV- (n=422)	9.82829e-08	0.0554786	0.0719276	0.0305862	6.60057e-09	1.21064e-12	3.54928e-05	9.45456e-23	1.84235e-17	6.68694e-07	6.91382e-07	8.91814e-17	0.0314518	1.88639e-05	0.00172167	6.81666e-20
	HNSC-HPV+ (n=98)	-0.330414	0.296893	-0.221535	-0.116219	0.263725	0.331302	0.0234868	0.272215	0.392129	-0.319655	-0.318576	0.498532	0.0652243	0.274574	0.247215	0.557003			HNSC-HPV+ (n=98)	0.00428652	0.0115796	0.0653744	0.361298	0.0269294	0.00419216	0.861238	0.0223448	0.000464278	0.00596178	0.00613034	3.18905e-06	0.618252	0.0211888	0.0390652	8.62947e-08
	KICH (n=66)	0.0338266	-0.26656	-0.269175	0.136254	NA	NA	0.245769	0.671938	0.262191	-0.288903	-0.288903	0.205222	-0.182273	0.102004	-0.0922327	0.174568			KICH (n=66)	0.832699	0.0580387	0.055685	0.361298	NA	NA	0.0820548	6.30139e-09	0.0622273	0.0390652	0.0390652	0.157521	0.212661	0.49474	0.542431	0.235379
	KIRC (n=533)	-0.155334	-0.11466	-0.0891753	0.451921	0.104939	0.107109	-0.134928	0.254198	0.0893258	-0.0549543	-0.0549543	0.272068	-0.0717885	0.316552	-0.0117112	0.132229			KIRC (n=533)	0.00235479	0.0292997	0.0921203	4.37406e-23	0.0464235	0.0418224	0.0093398	1.77447e-07	0.0916773	0.322358	0.322358	1.85411e-08	0.186089	3.34705e-11	0.840685	0.0109686
	KIRP (n=290)	-0.0865331	0.103397	-0.114682	0.32845	0.123797	0.123797	-0.209174	0.4443	0.237758	NA	NA	0.151139	-0.280111	0.151754	0.22257	0.46546			KIRP (n=290)	0.236878	0.15315	0.106981	3.60626e-07	0.0799954	0.0799954	0.00210654	8.13924e-13	0.000380174	NA	NA	0.0314081	2.04273e-05	0.0306522	0.000971651	4.22551e-14
	LGG (n=516)	0.0640716	-0.112703	-0.139445	0.0336827	0.0579303	0.0586873	0.318437	0.425689	-0.0172207	-0.188742	-0.172327	-0.109722	0.125134	0.242917	-0.313274	0.713487			LGG (n=516)	0.233459	0.0292227	0.00594421	0.540616	0.284157	0.277271	1.01787e-11	4.63553e-21	0.764275	0.000116754	0.000489343	0.0334401	0.0146868	4.05991e-07	2.4101e-11	9.37546e-73
	LIHC (n=371)	0.161213	0.0444305	-0.176248	0.206048	0.14632	0.149635	0.0231075	0.39099	0.361928	-0.0622641	-0.0620146	0.270458	-0.105481	0.353778	0.250941	0.340845			LIHC (n=371)	0.00684187	0.491897	0.00285517	0.000380174	0.0153113	0.0128731	0.726529	6.12926e-13	3.83015e-11	0.331998	0.333449	1.70577e-06	0.0842444	1.11633e-10	1.06977e-05	5.94781e-10
	LUAD (n=515)	-0.139303	0.0585667	-0.136902	0.051373	0.202515	0.221826	0.0904621	0.430932	0.322819	-0.0734087	-0.0734087	0.319581	0.0965098	0.203083	0.356858	0.192786			LUAD (n=515)	0.00518247	0.270382	0.0060803	0.337372	2.35731e-05	3.16273e-06	0.0769176	2.96569e-22	2.31913e-12	0.159856	0.159856	3.92443e-12	0.0582188	2.24558e-05	4.81545e-15	6.14644e-05
	LUSC (n=501)	-0.0975916	0.0942996	-0.114356	0.242423	0.326482	0.358719	0.211186	0.477653	0.29936	-0.118633	-0.118535	0.237342	0.0206917	0.159806	0.0289328	0.122168			LUSC (n=501)	0.0594893	0.0695483	0.0269294	4.42153e-07	2.93668e-12	9.82254e-15	1.42248e-05	7.76593e-27	2.00171e-10	0.0217748	0.0218313	8.06373e-07	0.71453	0.00139028	0.603121	0.0177672
	MESO (n=87)	-0.100461	-0.231348	-0.250661	0.119681	0.214257	0.211318	-0.323402	0.0575863	0.334398	NA	NA	0.271918	0.0119038	0.217729	-0.165632	0.229285			MESO (n=87)	0.447699	0.0594893	0.0407075	0.359798	0.0826746	0.087017	0.00654704	0.670918	0.00476009	NA	NA	0.0260371	0.928636	0.0777885	0.193306	0.0622273
	OV (n=303)	-0.141287	0.074415	0.12974	0.305015	0.0606897	0.061185	-0.106601	0.338959	0.0712642	-0.124358	-0.124358	0.260662	0.122908	-0.0463882	0.083426	0.193689			OV (n=303)	0.0483446	0.32579	0.0715897	4.33215e-06	0.426122	0.422934	0.147247	2.30504e-07	0.344646	0.0839787	0.0839787	0.000112232	0.0876674	0.542875	0.266932	0.0056882
	PAAD (n=179)	-0.0418156	0.0197599	-0.327441	0.0105453	0.271904	0.273412	-0.0492871	0.555442	0.25365	0.220713	0.220713	0.487003	-0.372512	0.127805	0.30382	0.184777			PAAD (n=179)	0.658142	0.838276	4.76781e-05	0.909893	0.00098721	0.00092034	0.599084	4.62046e-14	0.00235479	0.0093398	0.0093398	1.20599e-10	2.55976e-06	0.150798	0.000180279	0.0320049
	PCPG (n=181)	0.00416233	-0.0558103	-0.260638	0.326707	0.114191	0.11588	0.136126	0.538934	-0.0689117	-0.0384136	-0.0384136	-0.0377395	-0.121361	-0.0114914	-0.0224039	0.195364			PCPG (n=181)	0.960474	0.54967	0.001961	6.14644e-05	0.207643	0.201432	0.12763	7.26705e-13	0.465644	0.69123	0.69123	0.695586	0.179021	0.902887	0.818024	0.025294
	PRAD (n=498)	0.111837	-0.0226577	-0.122567	0.261426	0.0600607	0.061417	0.244605	0.606233	0.325646	NA	NA	0.0703795	-0.388057	0.169498	0.315161	0.613285			PRAD (n=498)	0.0434046	0.707866	0.0268423	3.44503e-07	0.300162	0.28998	2.16431e-06	3.80168e-41	8.75882e-11	NA	NA	0.219964	3.60738e-15	0.00155069	3.73191e-10	2.57704e-42
	READ (n=166)	-0.244699	-0.103436	-0.130182	0.147826	0.0450044	0.0922802	-0.227402	0.48038	0.265177	-0.115275	-0.115275	0.229203	-0.209074	0.00583786	0.435771	0.393442			READ (n=166)	0.0398264	0.419113	0.300162	0.235379	0.730424	0.473427	0.0569987	7.66373e-06	0.0255087	0.361298	0.361298	0.0553389	0.0814568	0.960474	6.53516e-05	0.000405647
	SARC (n=260)	-0.174949	-0.0315005	-0.147202	0.415748	0.218442	0.221022	-0.192983	0.147702	0.328576	-0.103375	-0.103053	0.210678	0.0377663	0.159648	-0.0827968	0.197443			SARC (n=260)	0.0146868	0.692537	0.0418224	1.11313e-10	0.00174456	0.00152354	0.00641882	0.0412121	7.80281e-07	0.163962	0.165248	0.00265986	0.632419	0.0269294	0.273971	0.00518564
	SKCM (n=471)	-0.19455	0.1231	-0.0720201	0.0450746	0.313905	0.353937	0.0645617	0.178961	0.599611	0.00957425	0.0174941	0.437227	-0.030552	0.310104	0.14741	0.306051			SKCM (n=471)	0.00010262	0.0195228	0.186223	0.422934	6.00944e-11	8.5134e-14	0.239822	0.000391334	9.29652e-44	0.867995	0.764967	2.53244e-21	0.591751	1.05938e-10	0.00430401	1.87903e-10
	SKCM-Metastasis (n=368)	-0.0784677	0.156847	-0.00814277	0.0901934	0.355257	0.392792	0.0181054	0.135921	0.534513	0.0561785	0.065317	0.468285	-0.0111465	0.24678	0.167759	0.266379			SKCM-Metastasis (n=368)	0.207017	0.00787309	0.900092	0.142975	5.30178e-11	2.17361e-13	0.785364	0.0235093	7.33382e-26	0.374463	0.299676	2.33705e-19	0.866078	1.15654e-05	0.00422739	1.82495e-06
	SKCM-Primary (n=103)	-0.242447	-0.0448079	-0.0576106	0.0495341	0.103405	0.125465	0.162938	0.230208	0.425837	-0.115693	-0.114728	0.355516	0.0100019	0.217035	0.0840441	0.187803			SKCM-Primary (n=103)	0.0297707	0.716124	0.638121	0.69123	0.383116	0.287403	0.158028	0.0396059	3.2364e-05	0.330236	0.333449	0.000765899	0.930868	0.0530159	0.484899	0.0961058
	STAD (n=415)	-0.163758	0.280936	-0.251001	0.0476453	0.249332	0.30329	-0.192446	0.496903	0.430181	0.0580909	0.0580909	0.533719	-0.123602	0.1205	0.325079	0.28183			STAD (n=415)	0.00385977	1.51331e-07	3.51901e-06	0.443697	4.15733e-06	1.14043e-08	0.000520573	2.10081e-23	3.00447e-17	0.341711	0.341711	1.56502e-27	0.0328792	0.0382463	6.63224e-10	1.37362e-07
	TGCT (n=150)	-0.135468	-0.00851507	-0.203872	0.44334	0.0719486	0.0946554	0.377305	0.532516	0.583164	-0.121857	-0.121449	0.534407	-0.178216	0.108446	0.375559	0.133884			TGCT (n=150)	0.158028	0.930284	0.0284078	1.09107e-07	0.473427	0.337043	1.11021e-05	3.68763e-11	1.22893e-13	0.207643	0.208768	3.08914e-11	0.0567405	0.267472	1.21974e-05	0.162791
	THCA (n=509)	-0.261439	0.06148	-0.187231	0.351859	0.110735	0.110799	0.242351	0.644701	0.519487	-0.207246	-0.206745	0.296695	-0.204268	0.424134	0.153795	0.566565			THCA (n=509)	2.83811e-08	0.247921	0.000112766	1.75589e-14	0.0302106	0.0301929	3.27523e-07	3.5449e-56	3.10662e-33	1.67107e-05	1.74164e-05	1.8679e-10	2.22038e-05	2.61229e-21	0.00191921	6.99191e-41
	THYM (n=120)	0.21808	-0.143086	0.12424	-0.293497	-0.0808364	-0.0599955	0.196615	0.304209	-0.0547194	-0.391232	-0.245745	-0.272623	-0.505075	-0.290773	0.409046	-0.260379			THYM (n=120)	0.0386731	0.189788	0.262547	0.00405409	0.475784	0.600416	0.0624702	0.00270422	0.63493	5.86959e-05	0.0188648	0.00813372	5.20595e-08	0.00439523	2.29933e-05	0.0119896
	UCEC (n=545)	-0.208744	0.186838	0.0317264	0.300998	0.288104	0.288926	-0.0895599	0.191294	0.303056	-0.0856829	-0.0857463	0.0451116	0.0377069	-0.0875503	-0.0609977	0.54522			UCEC (n=545)	0.0851709	0.130046	0.815805	0.0108134	0.0153113	0.0150524	0.488912	0.120173	0.0102588	0.502288	0.502288	0.732213	0.780522	0.49474	0.643558	2.22857e-07
	UCS (n=57)	-0.00868385	0.0345402	-0.113821	0.109129	-0.0519997	-0.0519997	0.307462	0.500862	0.116777	-0.0935648	-0.0935648	-0.00569708	-0.22818	-0.146993	0.121364	0.0740737			UCS (n=57)	0.958398	0.842135	0.49474	0.512277	0.764967	0.764967	0.0473837	0.000431636	0.487856	0.581818	0.581818	0.969244	0.156821	0.375911	0.473427	0.66928
	UVM (n=80)	-0.337963	-0.00729345	-0.194348	0.183672	-0.0233222	-0.0211726	-0.167524	0.0295914	0.232458	-0.14949	-0.126057	0.288451	-0.244785	0.506592	0.3565	0.00663014			UVM (n=80)	0.00680476	0.958398	0.142975	0.167122	0.867995	0.878689	0.211917	0.838276	0.072938	0.270382	0.359728	0.0243918	0.0580387	1.15654e-05	0.00405409	0.960462

## Sheet: CD8 T
Coefficients													Adj.P
	cancer	T cell CD8+ central memory_XCELL	T cell CD8+ effector memory_XCELL	T cell CD8+ naive_XCELL	T cell CD8+_CIBERSORT	T cell CD8+_CIBERSORT-ABS	T cell CD8+_EPIC	T cell CD8+_MCPCOUNTER	T cell CD8+_QUANTISEQ	T cell CD8+_TIMER	T cell CD8+_XCELL			cancer	T cell CD8+ central memory_XCELL	T cell CD8+ effector memory_XCELL	T cell CD8+ naive_XCELL	T cell CD8+_CIBERSORT	T cell CD8+_CIBERSORT-ABS	T cell CD8+_EPIC	T cell CD8+_MCPCOUNTER	T cell CD8+_QUANTISEQ	T cell CD8+_TIMER	T cell CD8+_XCELL
	ACC (n=79)	0.0988979	0.324211	0.0333397	0.1266	0.248382	-0.158476	0.203046	0.0844536	-0.161989	0.0924153			ACC (n=79)	0.4496	0.00809112	0.811943	0.335289	0.0477175	0.219486	0.111357	0.513401	0.209737	0.47736
	BLCA (n=408)	0.518353	0.289903	-0.00633867	0.218082	0.55753	-0.0766826	0.474033	0.437994	0.266362	0.339155			BLCA (n=408)	8.13751e-26	3.83043e-08	0.912672	4.88158e-05	1.92143e-30	0.176465	3.17287e-21	5.29027e-18	5.10701e-07	7.60801e-11
	BRCA (n=1100)	0.531764	0.11289	0.17094	0.142325	0.426061	0.187022	0.429831	0.458219	0.0991752	0.432012			BRCA (n=1100)	2.41778e-71	0.000647023	1.46893e-07	1.35784e-05	6.20532e-44	7.73884e-09	9.0032e-45	2.50846e-51	0.00293233	3.08873e-45
	BRCA-Basal (n=191)	0.581269	0.224545	0.275022	0.176781	0.459747	0.230868	0.403231	0.474376	0.0636566	0.433088			BRCA-Basal (n=191)	1.8128e-16	0.00470635	0.000436321	0.0283347	5.22819e-10	0.00361369	8.80151e-08	1.16336e-10	0.4496	6.64156e-09
	BRCA-Her2 (n=82)	0.559944	-0.0195579	0.229261	0.265852	0.515626	0.0461502	0.549589	0.54504	0.246205	0.506948			BRCA-Her2 (n=82)	7.29377e-07	0.883723	0.0712469	0.0342857	7.54768e-06	0.735197	1.28204e-06	1.63861e-06	0.0513369	1.13716e-05
	BRCA-LumA (n=568)	0.479589	0.036792	0.141516	0.120907	0.369177	0.18326	0.42212	0.427117	0.169943	0.379925			BRCA-LumA (n=568)	4.18822e-30	0.4496	0.00215353	0.0092026	1.76012e-17	5.49349e-05	5.93756e-23	1.62486e-23	0.000192834	1.70972e-18
	BRCA-LumB (n=219)	0.435832	0.140881	0.120015	0.0914257	0.369583	0.19763	0.426015	0.420305	0.123331	0.403246			BRCA-LumB (n=219)	7.77467e-10	0.0695392	0.125138	0.248932	3.18772e-07	0.00930417	2.07097e-09	3.61778e-09	0.115463	1.77705e-08
	CESC (n=306)	0.603013	0.414902	0.0957	0.266416	0.578717	0.270939	0.371402	0.457666	0.501289	0.524743			CESC (n=306)	7.05948e-28	2.11111e-12	0.142238	1.40922e-05	2.70277e-25	9.88027e-06	5.21638e-10	3.9408e-15	2.47887e-18	2.99193e-20
	CHOL (n=36)	0.478963	0.194881	0.0154163	0.267117	0.461916	0.364139	0.520692	0.537861	0.286468	0.595913			CHOL (n=36)	0.00581348	0.309967	0.936986	0.152008	0.00818157	0.0445475	0.00229462	0.00149096	0.122888	0.000292425
	COAD (n=458)	0.502279	0.174402	-0.196647	0.0938239	0.574725	-0.154991	0.32828	0.446178	0.420402	0.301038			COAD (n=458)	2.73241e-18	0.00597124	0.00180103	0.152008	1.01537e-24	0.0153435	6.3707e-08	2.95238e-14	1.20348e-12	8.32185e-07
	DLBC (n=48)	0.35268	0.358651	-0.166405	0.0349217	0.370724	-0.14948	0.122677	0.282139	0.43137	0.25954			DLBC (n=48)	0.034007	0.030644	0.349027	0.849637	0.0248586	0.401057	0.484795	0.0975635	0.00769019	0.129428
	ESCA (n=185)	0.470674	0.234386	-0.0512897	0.232011	0.529033	-0.199749	0.545952	0.526897	0.487949	0.292073			ESCA (n=185)	8.33254e-11	0.00262206	0.529881	0.00291095	8.81226e-14	0.0110458	9.22072e-15	1.13556e-13	1.3023e-11	0.000131545
	GBM (n=153)	0.145257	0.0233683	-0.215427	0.0587269	0.191364	0.0923455	0.184787	-0.0782235	-0.0685013	-0.0459886			GBM (n=153)	0.117325	0.81699	0.0171775	0.52989	0.0357088	0.333119	0.043461	0.411975	0.467282	0.628143
	HNSC (n=522)	0.671986	0.424733	0.0392646	0.384619	0.664759	-0.00963196	0.703391	0.676593	-0.129872	0.544958			HNSC (n=522)	4.34198e-64	3.57409e-22	0.432381	4.17921e-18	2.71232e-62	0.850376	4.65375e-72	3.96841e-65	0.00625064	2.64433e-38
	HNSC-HPV- (n=422)	0.642411	0.419196	0.0362461	0.326825	0.633593	-0.149571	0.693513	0.644184	-0.0824947	0.513107			HNSC-HPV- (n=422)	1.13864e-46	8.71489e-18	0.506465	6.84554e-11	4.43481e-45	0.00442306	4.41567e-57	5.75835e-47	0.127496	2.5815e-27
	HNSC-HPV+ (n=98)	0.705769	0.416071	0.0936056	0.486023	0.7138	0.463873	0.673047	0.705351	-0.148025	0.63071			HNSC-HPV+ (n=98)	4.48432e-14	9.77428e-05	0.431472	3.00934e-06	1.6658e-14	9.76212e-06	1.78959e-12	4.67588e-14	0.204614	1.08226e-10
	KICH (n=66)	0.357205	0.00141354	0.00566474	0.130077	0.427588	-0.0338291	0.486629	0.170887	0.249844	0.102911			KICH (n=66)	0.00564987	0.993568	0.969124	0.350043	0.000677948	0.817685	7.78885e-05	0.212236	0.0612748	0.45816
	KIRC (n=533)	0.463297	0.393209	0.0908992	0.154998	0.453857	0.444965	0.481517	0.48707	0.208926	0.456406			KIRC (n=533)	4.79716e-25	7.99807e-18	0.0695392	0.00146168	5.65042e-24	5.45945e-23	3.20461e-27	6.87718e-28	1.24667e-05	2.9204e-24
	KIRP (n=290)	0.399965	0.117081	0.01587	0.172702	0.541816	0.000304146	0.54026	0.526966	0.386812	0.305772			KIRP (n=290)	8.03827e-11	0.0807912	0.82447	0.00845538	2.49954e-20	0.996121	3.30468e-20	4.01118e-19	3.73686e-10	1.24964e-06
	LGG (n=516)	-0.0966066	-0.115177	-0.038112	-0.116921	-0.00955556	-0.405858	-0.0118515	0.0798145	-0.514671	0.114375			LGG (n=516)	0.0483984	0.0175185	0.4496	0.0159954	0.851977	1.21545e-19	0.822806	0.106968	1.15758e-32	0.0182139
	LIHC (n=371)	0.283483	0.0532087	-0.194995	0.059544	0.417664	0.00693585	0.458619	0.465944	0.361233	0.204674			LIHC (n=371)	2.06802e-07	0.371826	0.000486281	0.318644	2.2587e-15	0.909228	1.22933e-18	2.87393e-19	1.55391e-11	0.000238795
	LUAD (n=515)	0.480633	0.244285	-0.0239524	0.181262	0.514814	-0.0535423	0.462994	0.521258	0.372019	0.373901			LUAD (n=515)	6.8213e-29	9.96504e-08	0.628735	9.98103e-05	1.10844e-33	0.28019	1.16791e-26	1.19765e-34	5.56987e-17	3.75623e-17
	LUSC (n=501)	0.607789	0.420939	-0.0666298	0.279887	0.629873	0.0471944	0.537977	0.604786	0.451896	0.510244			LUSC (n=501)	3.89135e-48	3.99202e-21	0.181077	1.42679e-09	1.22616e-52	0.350043	4.56277e-36	1.37341e-47	1.55116e-24	5.72702e-32
	MESO (n=87)	0.475265	0.274285	0.13893	0.274802	0.49576	0.0890288	0.525611	0.485034	0.266157	0.42512			MESO (n=87)	9.05784e-06	0.01672	0.246717	0.0165456	3.03685e-06	0.460374	5.64991e-07	5.41772e-06	0.0202385	9.77428e-05
	OV (n=303)	0.401606	0.170981	-0.065497	0.217628	0.457616	-0.134332	0.310966	0.305211	0.244654	0.258922			OV (n=303)	1.39227e-10	0.0105678	0.350043	0.000961821	1.04755e-13	0.0477175	1.24964e-06	2.00617e-06	0.000180206	7.00094e-05
	PAAD (n=179)	0.522597	0.229136	0.140857	0.164223	0.575817	-0.0577358	0.578005	0.643484	0.649667	0.482965			PAAD (n=179)	8.34682e-13	0.00421867	0.0881616	0.044854	7.46738e-16	0.49128	5.46287e-16	1.3223e-20	4.22559e-21	7.31408e-11
	PCPG (n=181)	0.109003	0.104945	-0.0974858	0.0622764	0.427095	-0.0931856	0.4277	0.307489	0.0188495	0.026344			PCPG (n=181)	0.198575	0.215977	0.251604	0.465922	2.26695e-08	0.275821	2.16299e-08	0.000101851	0.831825	0.77006
	PRAD (n=498)	0.430022	0.0878681	-0.122966	0.0739119	0.602959	0.281469	0.428075	0.504042	0.0782979	0.250491			PRAD (n=498)	2.02563e-19	0.0972398	0.0179522	0.165059	2.1315e-41	1.39306e-08	3.02727e-19	2.8735e-27	0.141145	5.35361e-07
	READ (n=166)	0.31706	0.159798	-0.0970039	0.161731	0.648487	-0.0907993	0.221452	0.348544	0.352738	0.387603			READ (n=166)	0.00383239	0.165059	0.411975	0.160226	1.6489e-11	0.442246	0.0499134	0.00132936	0.0011452	0.000294304
	SARC (n=260)	0.407996	0.36693	0.199898	0.355088	0.525355	0.035095	0.518382	0.488487	0.341712	0.409659			SARC (n=260)	1.04074e-10	9.33141e-09	0.0028811	3.03861e-08	4.96648e-18	0.621085	1.61026e-17	2.07947e-15	1.09429e-07	8.6431e-11
	SKCM (n=471)	0.648448	0.245525	0.121147	0.314274	0.666265	0.280914	0.692063	0.668565	0.316274	0.555271			SKCM (n=471)	2.21218e-54	2.57229e-07	0.0146115	2.08421e-11	2.3481e-58	2.78563e-09	1.67626e-64	8.29751e-59	1.55391e-11	3.07114e-37
	SKCM-Metastasis (n=368)	0.639929	0.261062	0.162057	0.354901	0.678477	0.280016	0.668998	0.653877	0.262298	0.559686			SKCM-Metastasis (n=368)	4.77444e-41	1.40484e-06	0.00367623	2.04287e-11	9.9231e-48	2.06802e-07	4.83298e-46	2.12434e-43	1.25161e-06	1.3592e-29
	SKCM-Primary (n=103)	0.477955	0.102966	0.187038	0.25013	0.456862	0.235261	0.550078	0.50263	0.349688	0.389924			SKCM-Primary (n=103)	8.62124e-07	0.350043	0.080252	0.0168856	3.01893e-06	0.0251652	5.92086e-09	1.81809e-07	0.000567699	9.89999e-05
	STAD (n=415)	0.616879	0.367807	0.00995209	0.189525	0.586955	-0.0341879	0.48752	0.516702	0.714466	0.463755			STAD (n=415)	5.32908e-40	5.17988e-13	0.861956	0.000376838	2.10235e-35	0.540768	3.32598e-23	2.32208e-26	8.53269e-59	7.73495e-21
	TGCT (n=150)	0.574396	0.526455	-0.206224	-0.159522	0.317346	-0.0257282	0.512633	0.384176	0.406922	0.555925			TGCT (n=150)	1.07156e-13	2.48556e-11	0.0180904	0.0722039	0.000169517	0.790677	1.00296e-10	3.34839e-06	7.29377e-07	9.7625e-13
	THCA (n=509)	0.595454	0.276902	-0.0916718	0.174386	0.693921	-0.0815985	0.608859	0.636335	-0.458168	0.4752			THCA (n=509)	7.17464e-47	1.42062e-09	0.0590419	0.000200713	3.30821e-69	0.0952964	1.95533e-49	3.14621e-55	8.13751e-26	6.70401e-28
	THYM (n=120)	0.220095	0.0946684	-0.457389	0.0690497	0.519027	-0.365414	-0.403817	-0.363135	-0.535507	-0.191139			THYM (n=120)	0.0262347	0.361189	6.4649e-07	0.500971	7.73568e-09	0.000113484	1.54182e-05	0.000126547	2.01068e-09	0.0561817
	UCEC (n=545)	0.521196	0.182114	0.0948341	0.325827	0.57034	0.0818793	0.484677	0.534398	0.13686	0.441111			UCEC (n=545)	4.61481e-07	0.116576	0.428772	0.00326272	1.77241e-08	0.487194	3.65558e-06	2.02525e-07	0.245985	3.40871e-05
	UCS (n=57)	0.276043	0.0674342	-0.084035	0.130422	0.449419	0.163748	0.383237	0.338306	0.218175	0.186259			UCS (n=57)	0.0620033	0.664623	0.584755	0.401073	0.001291	0.286476	0.0073309	0.0194452	0.147526	0.220309
	UVM (n=80)	0.589408	0.119229	0.191817	0.4963	0.644921	0.31961	0.720347	0.764224	0.34585	0.399281			UVM (n=80)	4.40002e-08	0.350043	0.122562	9.26916e-06	7.24793e-10	0.0073309	5.65957e-13	2.57085e-15	0.00344015	0.000576956

## Sheet: DC
Coefficients														Adj.P
	cancer	Myeloid dendritic cell activated_CIBERSORT	Myeloid dendritic cell activated_CIBERSORT-ABS	Myeloid dendritic cell activated_XCELL	Myeloid dendritic cell resting_CIBERSORT	Myeloid dendritic cell resting_CIBERSORT-ABS	Myeloid dendritic cell_MCPCOUNTER	Myeloid dendritic cell_QUANTISEQ	Myeloid dendritic cell_TIMER	Myeloid dendritic cell_XCELL	Plasmacytoid dendritic cell_XCELL				cancer	Myeloid dendritic cell activated_CIBERSORT	Myeloid dendritic cell activated_CIBERSORT-ABS	Myeloid dendritic cell activated_XCELL	Myeloid dendritic cell resting_CIBERSORT	Myeloid dendritic cell resting_CIBERSORT-ABS	Myeloid dendritic cell_MCPCOUNTER	Myeloid dendritic cell_QUANTISEQ	Myeloid dendritic cell_TIMER	Myeloid dendritic cell_XCELL	Plasmacytoid dendritic cell_XCELL
	ACC (n=79)	-0.210026	-0.14559	0.42029	-0.106324	-0.101698	-0.0382481	0.000335266	0.17651	0.240565	0.227245				ACC (n=79)	0.098201	0.26341	0.000401591	0.414355	0.433293	0.773264	0.997754	0.168707	0.0558	0.0717497
	BLCA (n=408)	-0.39945	-0.24343	0.746695	0.164971	0.230793	0.533129	-0.172108	0.468044	0.587987	0.523734				BLCA (n=408)	5.74906e-15	5.25907e-06	2.87769e-65	0.00259781	1.72591e-05	1.39043e-27	0.00164217	9.21395e-21	1.25444e-34	1.67528e-26
	BRCA (n=1100)	-0.13102	-0.118751	0.55778	0.134251	0.22802	0.46763	0.180629	0.443662	0.493072	0.474072				BRCA (n=1100)	6.9828e-05	0.000330188	2.36461e-80	4.64517e-05	1.15998e-12	6.2438e-54	2.6063e-08	4.42863e-48	1.17211e-60	1.40735e-55
	BRCA-Basal (n=191)	-0.159196	-0.128255	0.611093	0.0939672	0.153199	0.568864	0.170793	0.374683	0.482308	0.653871				BRCA-Basal (n=191)	0.0508302	0.11886	1.47412e-18	0.26227	0.0597974	9.88995e-16	0.0353429	8.68637e-07	4.96454e-11	6.71704e-22
	BRCA-Her2 (n=82)	-0.179254	-0.17022	0.595229	0.124918	0.187339	0.478907	0.231648	0.391282	0.433194	0.489281				BRCA-Her2 (n=82)	0.165088	0.189512	9.16076e-08	0.341226	0.146326	4.4864e-05	0.0684778	0.00122525	0.000277249	2.84176e-05
	BRCA-LumA (n=568)	-0.144127	-0.136723	0.486192	0.136416	0.234066	0.404677	0.209082	0.393236	0.429446	0.359833				BRCA-LumA (n=568)	0.00180333	0.00315988	3.80876e-31	0.00320857	1.88075e-07	4.17173e-21	3.7526e-06	6.54643e-20	6.95104e-24	1.18267e-16
	BRCA-LumB (n=219)	-0.0568399	-0.0475512	0.576489	0.141848	0.249516	0.453686	0.1605	0.520321	0.469854	0.413844				BRCA-LumB (n=219)	0.472776	0.547741	8.9483e-18	0.0679644	0.00088123	1.16941e-10	0.037995	3.66996e-14	1.96777e-11	6.74152e-09
	CESC (n=306)	-0.369182	-0.209177	0.691728	0.350628	0.43679	0.588552	-0.0563463	0.749553	0.579544	0.475432				CESC (n=306)	6.63388e-10	0.000839001	9.1601e-40	5.50309e-09	8.5726e-14	2.06906e-26	0.395913	4.62289e-50	1.77534e-25	1.93091e-16
	CHOL (n=36)	0.198195	0.21913	0.667478	0.482586	0.52393	0.647798	0.0450255	0.640424	0.640473	0.526538				CHOL (n=36)	0.297898	0.249918	2.62589e-05	0.00555868	0.00216829	5.45209e-05	0.817859	6.9828e-05	6.9828e-05	0.00203757
	COAD (n=458)	-0.161397	-0.126596	0.852358	-0.00515252	0.0839487	0.813371	0.0619002	0.80615	0.830087	0.212496				COAD (n=458)	0.0115625	0.0508302	4.45098e-77	0.934565	0.202778	1.07264e-64	0.351434	9.68232e-63	1.45407e-69	0.000714157
	DLBC (n=48)	0.139174	0.141209	0.218311	0.170266	0.165236	0.319213	0.113975	0.367184	-0.148732	0.37981				DLBC (n=48)	0.428561	0.421984	0.20855	0.332267	0.34724	0.0577302	0.512773	0.0270248	0.398416	0.0217419
	ESCA (n=185)	-0.279415	-0.0433709	0.709358	0.0845721	0.135917	0.582194	-0.133422	0.529713	0.580884	0.230224				ESCA (n=185)	0.000278472	0.594568	5.44102e-28	0.303175	0.091675	4.17306e-17	0.0980725	7.23925e-14	4.98113e-17	0.00320857
	GBM (n=153)	0.0993176	0.112328	0.100046	-0.0216729	-0.0199461	0.326742	-0.0870484	0.435331	0.242336	0.159062				GBM (n=153)	0.29228	0.232788	0.289912	0.820065	0.831673	0.000189168	0.356594	2.65059e-07	0.00709035	0.0849268
	HNSC (n=522)	-0.295677	-0.130569	0.771697	0.0789352	0.278721	0.656572	0.0413493	0.403588	0.695363	0.583423				HNSC (n=522)	6.74235e-11	0.00613853	9.10272e-96	0.104741	9.12112e-10	1.17211e-60	0.403685	4.94613e-20	1.2772e-70	3.8369e-45
	HNSC-HPV- (n=422)	-0.266203	-0.102813	0.770591	0.0887252	0.27712	0.639084	0.0274506	0.485251	0.702396	0.549215				HNSC-HPV- (n=422)	1.68374e-07	0.0558	4.71031e-78	0.100249	4.59251e-08	3.20153e-46	0.615011	2.82208e-24	2.04309e-59	5.40224e-32
	HNSC-HPV+ (n=98)	-0.419739	-0.279778	0.711798	0.066657	0.230417	0.657104	0.0701939	0.279837	0.576709	0.64129				HNSC-HPV+ (n=98)	8.54306e-05	0.0124139	1.90762e-14	0.569156	0.0430152	8.7478e-12	0.547741	0.0124139	9.12369e-09	4.02851e-11
	KICH (n=66)	-0.340565	-0.236525	0.759916	0.0407996	0.0418282	0.604254	0.136914	0.750754	0.453576	0.301202				KICH (n=66)	0.00872756	0.0777667	7.32655e-13	0.773264	0.769784	2.4971e-07	0.322635	1.99408e-12	0.000281689	0.0223396
	KIRC (n=533)	-0.192075	-0.186592	0.529548	0.228132	0.246781	0.458393	0.0650952	0.60753	0.468794	0.299651				KIRC (n=533)	6.84566e-05	0.000110036	9.37235e-34	1.80903e-06	2.05043e-07	1.43516e-24	0.201365	9.3838e-47	8.88925e-26	1.52775e-10
	KIRP (n=290)	-0.0245215	-0.0119328	0.601937	0.232217	0.243435	0.611868	0.160509	0.625731	0.548484	0.266997				KIRP (n=290)	0.726056	0.859524	4.97804e-26	0.000317653	0.000151989	4.54247e-27	0.015254	1.43136e-28	5.51322e-21	3.01875e-05
	LGG (n=516)	0.12875	0.133531	0.636413	0.0938109	0.100411	0.425985	0.0758071	0.620247	0.0266083	0.217555				LGG (n=516)	0.00778772	0.00573824	2.12439e-54	0.0558	0.0407487	8.39485e-22	0.126017	5.69552e-51	0.594563	3.66307e-06
	LIHC (n=371)	-0.150693	-0.150313	0.528882	0.268068	0.34315	0.655184	0.0935216	0.731695	0.355468	0.0899147				LIHC (n=371)	0.00804559	0.00819317	1.77534e-25	1.06363e-06	1.70252e-10	1.19144e-42	0.107712	9.44356e-58	3.2591e-11	0.123319
	LUAD (n=515)	-0.380587	-0.310154	0.461782	0.0386536	0.13247	0.293724	0.0449962	0.426122	0.321361	0.547029				LUAD (n=515)	8.20865e-18	6.16738e-12	1.35535e-26	0.433293	0.00539123	8.75595e-11	0.362847	1.87015e-22	8.9457e-13	7.77064e-39
	LUSC (n=501)	-0.31266	-0.219574	0.731289	0.0490415	0.16491	0.578567	0.0239663	0.563387	0.616066	0.619401				LUSC (n=501)	9.1132e-12	3.06037e-06	4.65061e-79	0.330824	0.000554213	6.53922e-43	0.631735	2.71087e-40	4.62289e-50	1.04989e-50
	MESO (n=87)	-0.25972	-0.253919	0.350901	0.109363	0.119196	0.283343	-0.0250823	0.425673	0.348258	0.439136				MESO (n=87)	0.0245971	0.028157	0.00177159	0.362847	0.322635	0.0134172	0.832303	9.80631e-05	0.00192861	5.48469e-05
	OV (n=303)	-0.12322	-0.0744569	0.673953	0.146157	0.155187	0.506478	-0.136544	0.432665	0.545095	0.409612				OV (n=303)	0.0705801	0.287213	2.06751e-33	0.0310266	0.0217022	4.98113e-17	0.0448991	2.92067e-12	5.17794e-20	5.28585e-11
	PAAD (n=179)	-0.0133966	0.0453651	0.618987	0.141573	0.237812	0.719991	-0.0707829	0.757751	0.644839	0.224763				PAAD (n=179)	0.87069	0.589828	7.99754e-19	0.0864667	0.0030039	8.95702e-28	0.402034	3.0525e-32	8.38231e-21	0.00526417
	PCPG (n=181)	-0.190169	-0.128391	0.569601	0.158808	0.158846	0.398173	0.107919	0.444671	0.580591	-0.0111904				PCPG (n=181)	0.0212572	0.126096	3.50882e-15	0.0558	0.0558	2.4971e-07	0.202778	4.91497e-09	7.45825e-16	0.892599
	PRAD (n=498)	0.0138297	0.0387203	0.555964	0.209549	0.281588	0.698412	0.138419	0.534082	0.513944	0.0745157				PRAD (n=498)	0.802732	0.471143	3.64583e-34	3.56583e-05	1.38346e-08	1.00322e-60	0.00760126	3.68144e-31	1.49186e-28	0.162181
	READ (n=166)	-0.378571	-0.31441	0.789406	0.130201	0.191181	0.744506	0.0787253	0.752385	0.716395	0.123364				READ (n=166)	0.000437231	0.00432797	1.05873e-19	0.265262	0.094284	1.59374e-16	0.501069	4.98113e-17	7.41147e-15	0.291355
	SARC (n=260)	-0.0869421	-0.0756056	0.632749	0.133282	0.14659	0.303076	-0.135385	0.583461	0.298994	0.502329				SARC (n=260)	0.214678	0.285211	7.47228e-28	0.0528931	0.032304	3.31659e-06	0.0492785	6.16765e-23	4.54969e-06	2.01792e-16
	SKCM (n=471)	-0.195758	-0.194209	0.695902	-0.0113156	0.075903	0.547988	-0.0178972	0.531811	0.438852	0.626656				SKCM (n=471)	5.30643e-05	6.06867e-05	7.27431e-66	0.825968	0.134528	3.36576e-36	0.732207	8.64457e-34	3.14795e-22	4.48247e-50
	SKCM-Metastasis (n=368)	-0.0445183	-0.0429107	0.644655	0.0635354	0.126444	0.512384	-0.0217177	0.548829	0.466493	0.650102				SKCM-Metastasis (n=368)	0.44506	0.461473	6.03943e-42	0.278611	0.0257941	2.43357e-24	0.71624	2.2401e-28	7.04067e-20	7.46161e-43
	SKCM-Primary (n=103)	-0.240075	-0.236404	0.617773	0.0278463	0.126044	0.454826	-0.0935302	0.38365	0.395376	0.456887				SKCM-Primary (n=103)	0.0227365	0.0250618	1.48518e-11	0.803353	0.250204	3.66307e-06	0.395913	0.000135585	7.93854e-05	3.28507e-06
	STAD (n=415)	-0.19772	-0.105633	0.751633	0.228131	0.305365	0.704477	-0.0370065	0.799178	0.734174	0.475466				STAD (n=415)	0.000206176	0.0558	1.58764e-68	1.63297e-05	3.61832e-09	8.00682e-57	0.511093	3.12123e-83	6.39799e-64	4.5212e-22
	TGCT (n=150)	-0.230553	-0.231093	0.728922	0.276518	0.344234	0.721298	0.463951	0.806943	0.643339	0.457018				TGCT (n=150)	0.00796552	0.00783142	7.25572e-25	0.00125716	4.24323e-05	3.70237e-24	8.98208e-09	5.00577e-34	6.57849e-18	1.60602e-08
	THCA (n=509)	-0.197522	-0.114189	0.768092	0.357926	0.446774	0.338609	-0.178412	0.432976	0.620621	0.374816				THCA (n=509)	2.45628e-05	0.0179527	7.70529e-94	1.26278e-15	1.45305e-24	5.21299e-14	0.000145118	5.42205e-23	4.30037e-52	4.17108e-17
	THYM (n=120)	0.0669607	0.0669607	0.181777	-0.13908	0.0762247	-0.366816	0.440494	-0.296049	-0.440139	-0.263914				THYM (n=120)	0.512773	0.512773	0.0704479	0.171933	0.459713	0.000109971	2.03188e-06	0.00229762	2.06592e-06	0.00713235
	UCEC (n=545)	-0.470356	-0.41804	0.607116	0.362851	0.374925	0.562247	-0.0792087	0.491323	0.531518	0.529707				UCEC (n=545)	8.50998e-06	0.000101255	1.03626e-09	0.000930531	0.000591239	3.17163e-08	0.502335	2.806e-06	2.4971e-07	2.77521e-07
	UCS (n=57)	-0.242504	-0.22037	0.587525	0.391834	0.391502	0.545432	0.216637	0.310404	0.335071	-0.0140479				UCS (n=57)	0.104741	0.143924	8.50998e-06	0.00613853	0.00615868	5.11989e-05	0.15062	0.034667	0.0217022	0.925123
	UVM (n=80)	NA	NA	0.655841	0.17685	0.282776	0.598489	-0.179275	-0.242945	0.6356	0.336338				UVM (n=80)	NA	NA	2.81956e-10	0.156045	0.0196042	2.41941e-08	0.15051	0.0476124	1.51615e-09	0.00471349

## Sheet: M
Coefficients																			Adj.P
	cancer	Macrophage M0_CIBERSORT	Macrophage M0_CIBERSORT-ABS	Macrophage M1_CIBERSORT	Macrophage M1_CIBERSORT-ABS	Macrophage M1_QUANTISEQ	Macrophage M1_XCELL	Macrophage M2_CIBERSORT	Macrophage M2_CIBERSORT-ABS	Macrophage M2_QUANTISEQ	Macrophage M2_TIDE	Macrophage M2_XCELL	Macrophage_EPIC	Macrophage_TIMER	Macrophage_XCELL	Macrophage/Monocyte_MCPCOUNTER				cancer	Macrophage M0_CIBERSORT	Macrophage M0_CIBERSORT-ABS	Macrophage M1_CIBERSORT	Macrophage M1_CIBERSORT-ABS	Macrophage M1_QUANTISEQ	Macrophage M1_XCELL	Macrophage M2_CIBERSORT	Macrophage M2_CIBERSORT-ABS	Macrophage M2_QUANTISEQ	Macrophage M2_TIDE	Macrophage M2_XCELL	Macrophage_EPIC	Macrophage_TIMER	Macrophage_XCELL	Macrophage/Monocyte_MCPCOUNTER
	ACC (n=79)	-0.145843	-0.136605	0.198795	0.232987	0.223395	0.378932	0.202955	0.418172	0.30018	-0.151328	0.169229	0.137249	0.324427	0.450958	0.488712				ACC (n=79)	0.241171	0.27329	0.104896	0.0561886	0.0670693	0.00130271	0.097576	0.000335342	0.0124702	0.223196	0.170859	0.271323	0.00658908	9.48867e-05	1.84563e-05
	BLCA (n=408)	-0.00488023	0.160816	0.385699	0.567726	0.493911	0.692074	0.263129	0.745689	0.494001	-0.526708	0.401622	0.734144	0.152448	0.686605	0.571592				BLCA (n=408)	0.930316	0.00263305	4.09061e-14	4.40793e-32	1.85735e-23	9.37783e-53	5.25429e-07	2.76832e-65	1.82909e-23	5.12329e-27	2.76025e-15	2.40578e-62	0.0044265	1.15406e-51	1.37406e-32
	BRCA (n=1100)	-0.0996051	0.0968121	0.274604	0.532106	0.477284	0.507454	0.0753348	0.689037	0.382614	-0.554272	0.408079	0.673461	0.186831	0.594025	0.679861				BRCA (n=1100)	0.00224552	0.00298148	3.51637e-18	2.08784e-72	1.22589e-56	6.04517e-65	0.0213274	4.3206e-138	2.9857e-35	1.24307e-79	2.48921e-40	5.01934e-130	5.60454e-09	3.51899e-94	2.69919e-133
	BRCA-Basal (n=191)	-0.0430475	0.294436	0.356351	0.633726	0.56029	0.699203	-0.0773708	0.542062	0.476165	-0.669141	0.321543	0.69061	-0.0168635	0.680749	0.695014				BRCA-Basal (n=191)	0.598695	0.000120976	2.33362e-06	2.04052e-20	2.34676e-15	3.14683e-26	0.336588	2.76938e-14	6.51983e-11	2.2252e-23	2.40029e-05	2.22703e-25	0.836355	1.98777e-24	8.23631e-26
	BRCA-Her2 (n=82)	-0.224041	0.118463	0.162676	0.588842	0.397522	0.561368	0.196524	0.735023	0.490219	-0.42546	0.410706	0.693806	0.286551	0.636308	0.431722				BRCA-Her2 (n=82)	0.0681593	0.348344	0.191995	9.65815e-08	0.000763724	5.03028e-07	0.111381	4.52925e-13	1.9758e-05	0.000283694	0.0004844	3.01917e-11	0.0181536	3.65984e-09	0.00022467
	BRCA-LumA (n=568)	-0.0976085	0.00636535	0.226073	0.46252	0.408575	0.366515	0.12841	0.688598	0.489425	-0.538371	0.408385	0.614247	0.269557	0.492753	0.685496				BRCA-LumA (n=568)	0.031822	0.894138	3.59584e-07	4.05054e-28	1.10425e-21	1.98684e-17	0.00451542	1.54312e-72	8.51386e-32	2.26769e-39	1.15232e-21	6.27674e-54	9.23985e-10	2.83642e-32	1.11089e-71
	BRCA-LumB (n=219)	-0.280501	-0.037603	0.199178	0.484346	0.458409	0.590586	0.225921	0.807287	0.5305	-0.49888	0.49793	0.753166	0.285295	0.693697	0.738115				BRCA-LumB (n=219)	0.000122143	0.629772	0.00720574	2.42554e-12	4.85599e-11	6.0923e-19	0.00220491	1.69668e-44	6.30467e-15	4.11681e-13	4.5959e-13	1.2196e-35	9.2299e-05	3.11366e-28	1.40908e-33
	CESC (n=306)	-0.198581	0.00828787	0.503498	0.680535	0.24955	0.646665	0.317866	0.713834	0.542829	-0.418766	0.410172	0.777275	0.177455	0.641587	0.555298				CESC (n=306)	0.00122721	0.898266	1.0203e-18	3.23241e-38	4.15906e-05	1.79068e-33	1.15629e-07	1.43739e-43	4.39746e-22	7.88883e-13	2.53938e-12	3.07235e-56	0.00400842	8.32207e-33	3.04586e-23
	CHOL (n=36)	-0.210962	0.062899	0.0728695	0.36656	0.211024	0.402872	-0.0448993	0.617987	0.50322	-0.421874	0.193823	0.157611	0.406943	0.402444	0.327395				CHOL (n=36)	0.246383	0.740611	0.70077	0.0363863	0.246383	0.0201534	0.812766	0.0001159	0.00274765	0.0145834	0.289152	0.391999	0.0188026	0.0202541	0.0645627
	COAD (n=458)	-0.0150879	0.497957	0.415728	0.728783	0.393245	0.840826	0.481135	0.878154	0.544919	-0.603636	0.387526	0.888879	0.491038	0.790744	0.906562				COAD (n=458)	0.816915	3.64102e-18	1.45336e-12	6.72675e-46	2.83542e-11	2.43188e-73	6.83817e-17	7.31901e-88	4.05926e-22	8.14617e-41	5.79834e-11	6.59533e-93	1.23411e-17	5.38036e-59	2.45237e-102
	DLBC (n=48)	0.0340425	0.231705	0.564779	0.576774	0.538298	0.512439	-0.00892896	0.350686	-0.101108	-0.645143	0.0586022	0.407275	-0.291997	0.518642	0.571961				DLBC (n=48)	0.842483	0.162843	0.000177773	0.000119519	0.000406353	0.000854967	0.958963	0.0296124	0.555259	8.57624e-06	0.738039	0.0104284	0.0742257	0.000724086	0.000140356
	ESCA (n=185)	-0.187826	0.124414	0.434369	0.642366	0.373402	0.588603	0.205622	0.676863	0.344232	-0.406656	0.317757	0.731459	0.496744	0.460456	0.587785				ESCA (n=185)	0.0145834	0.109418	2.16229e-09	8.66801e-22	4.24372e-07	1.06102e-17	0.00720574	7.35141e-25	3.71263e-06	2.73789e-08	2.20007e-05	9.7323e-31	2.89883e-12	1.61619e-10	1.20534e-17
	GBM (n=153)	-0.274775	-0.245313	-0.145633	-0.0251105	0.655698	0.581009	0.208728	0.472442	0.412714	-0.38611	0.204689	0.619347	0.60316	0.484278	0.657415				GBM (n=153)	0.0015838	0.00502524	0.102481	0.791969	1.01433e-17	2.30451e-13	0.017821	1.05707e-08	9.2234e-07	5.21472e-06	0.0201534	1.87694e-15	1.53814e-14	3.90646e-09	7.78117e-18
	HNSC (n=522)	-0.309	0.140413	0.407505	0.707909	0.361992	0.692824	0.316194	0.792314	0.49447	-0.439891	0.375708	0.811975	0.311087	0.660564	0.694431				HNSC (n=522)	5.24546e-12	0.00241055	1.35972e-20	1.34324e-74	3.02831e-16	2.6392e-70	1.55832e-12	3.22303e-105	5.15115e-31	4.20236e-24	1.74347e-17	1.43149e-114	3.68333e-12	7.74024e-62	9.50067e-71
	HNSC-HPV- (n=422)	-0.307033	0.140181	0.41789	0.696328	0.373139	0.734241	0.422731	0.821969	0.472824	-0.47933	0.400023	0.819128	0.383592	0.71536	0.691248				HNSC-HPV- (n=422)	7.03217e-10	0.00643141	7.23038e-18	3.33481e-58	2.86023e-14	1.12356e-67	2.76926e-18	1.80981e-97	4.14743e-23	8.6899e-24	2.29867e-16	2.76256e-96	4.60506e-15	9.43878e-63	4.75544e-57
	HNSC-HPV+ (n=98)	-0.160385	0.183872	0.262011	0.629799	0.360563	0.548793	-0.0817294	0.594952	0.532468	-0.31066	0.263195	0.74166	0.109912	0.471729	0.682743				HNSC-HPV+ (n=98)	0.15028	0.0971861	0.0164063	7.91048e-11	0.000730361	4.7405e-08	0.473229	1.53111e-09	1.40865e-07	0.00400842	0.0159124	2.53988e-16	0.331731	5.07921e-06	3.98982e-13
	KICH (n=66)	0.0307414	0.119143	0.388226	0.642571	0.393856	0.677833	0.346298	0.777885	0.497787	-0.655743	0.305843	0.767245	0.372528	0.600037	0.590955				KICH (n=66)	0.820237	0.370437	0.00189856	1.49213e-08	0.00159939	1.09256e-09	0.00611231	5.97678e-14	3.85344e-05	5.82488e-09	0.0164981	2.13705e-13	0.00298148	2.2602e-07	3.84101e-07
	KIRC (n=533)	-0.0682763	-0.0444563	0.158979	0.509665	0.498842	0.542647	0.0957154	0.617016	0.633612	-0.596237	0.370902	0.679453	0.341781	0.534784	0.687325				KIRC (n=533)	0.161292	0.367213	0.00085482	3.74872e-31	1.04157e-29	6.82694e-36	0.0475629	8.70204e-49	3.87789e-52	8.09066e-45	4.74682e-16	1.55548e-62	1.06557e-13	9.94902e-35	1.6167e-64
	KIRP (n=290)	-0.121538	0.00155451	0.0446518	0.273661	0.461517	0.538851	0.24349	0.741105	0.580205	-0.569029	0.208559	0.595459	0.5836	0.467379	0.549217				KIRP (n=290)	0.0604516	0.980176	0.501943	1.32356e-05	1.28848e-14	2.53153e-20	0.000117583	2.7211e-45	5.07278e-24	5.61825e-23	0.00103843	1.56293e-25	2.39493e-24	5.32242e-15	3.34001e-21
	LGG (n=516)	-0.104487	-0.10315	-0.0362911	0.0430685	0.612386	0.716699	0.416692	0.559951	0.666577	-0.528897	0.137882	0.757406	0.463527	0.71911	0.594138				LGG (n=516)	0.0270666	0.0291699	0.457559	0.372913	1.31239e-49	4.31325e-75	5.57921e-21	5.8228e-40	1.41273e-61	4.58681e-35	0.00333586	1.37344e-88	3.28996e-26	8.22457e-76	4.98195e-46
	LIHC (n=371)	0.0976914	0.283971	0.0683537	0.512681	0.417307	0.338369	0.0904752	0.702747	0.511247	-0.38968	-0.146136	-0.419095	0.540101	0.214556	0.577768				LIHC (n=371)	0.0810134	1.43985e-07	0.227312	6.23953e-24	1.50294e-15	2.23102e-10	0.106514	1.08268e-51	8.6899e-24	1.40056e-13	0.00835599	1.10172e-15	6.99758e-27	8.99809e-05	2.04887e-31
	LUAD (n=515)	-0.0024139	0.167852	0.412565	0.614385	0.289735	0.632078	0.111324	0.576079	0.355913	-0.563498	0.135554	0.638981	0.284495	0.547183	0.615096				LUAD (n=515)	0.958963	0.000264352	3.70231e-21	1.50814e-51	1.1282e-10	2.54048e-55	0.0166684	4.82841e-44	9.67567e-16	8.51225e-42	0.00338422	7.29593e-57	2.51953e-10	4.91921e-39	1.09914e-51
	LUSC (n=501)	-0.166676	0.144591	0.370595	0.655705	0.497231	0.773567	0.22723	0.722114	0.547977	-0.58244	0.511511	0.822447	0.196732	0.732866	0.709768				LUSC (n=501)	0.00036814	0.00209596	1.55034e-16	7.76742e-59	1.75582e-30	2.04443e-94	9.0674e-07	1.45902e-76	6.013e-38	8.66611e-44	1.90073e-32	2.78646e-116	2.39085e-05	5.9588e-80	6.54976e-73
	MESO (n=87)	0.0862076	0.114637	0.364672	0.547073	0.27868	0.619624	0.0308754	0.668431	0.265845	-0.37328	0.298746	0.589732	0.443683	0.604079	0.734779				MESO (n=87)	0.460376	0.322498	0.000840139	1.09649e-07	0.0124109	5.16562e-10	0.7977	5.98081e-12	0.0173026	0.000613896	0.00705865	5.51044e-09	3.32184e-05	1.81442e-09	3.07608e-15
	OV (n=303)	-0.0616787	0.0531212	0.183986	0.415973	0.481692	0.663841	0.297679	0.709554	0.419542	-0.521253	0.451088	0.786047	0.325503	0.635534	0.829928				OV (n=303)	0.3587	0.432018	0.00467119	1.66112e-11	1.87694e-15	2.66978e-32	2.89333e-06	1.29357e-38	1.05841e-11	2.86956e-18	1.64853e-13	1.57539e-52	2.63e-07	6.436e-29	2.38446e-63
	PAAD (n=179)	-0.158043	0.123843	0.146434	0.457529	0.347866	0.554463	0.10775	0.77796	0.792373	-0.391034	0.591556	0.733931	0.499185	0.620997	0.823474				PAAD (n=179)	0.0464837	0.120874	0.0656087	6.29952e-10	5.17583e-06	9.05587e-15	0.179871	3.43095e-35	2.4559e-37	2.2015e-07	4.52076e-17	1.56319e-29	7.94137e-12	4.08856e-19	1.36826e-42
	PCPG (n=181)	0.0576948	0.0613905	0.283099	0.411651	0.0519531	0.570721	0.291596	0.742532	0.420675	-0.341598	0.193859	0.654262	0.65724	0.590328	0.725274				PCPG (n=181)	0.485647	0.458924	0.000304572	5.98498e-08	0.53148	2.11153e-15	0.000195012	7.46022e-30	2.79729e-08	1.01272e-05	0.0151435	3.05513e-21	1.73809e-21	1.2795e-16	6.6731e-28
	PRAD (n=498)	-0.096514	0.0482845	0.252813	0.558735	0.186327	0.315596	0.117114	0.660982	0.265342	-0.469395	0.0850262	0.598211	0.396958	0.236161	0.340769				PRAD (n=498)	0.0582956	0.352314	3.05651e-07	8.65111e-35	0.000195287	9.34127e-11	0.0206052	1.39076e-52	7.16996e-08	1.31859e-23	0.0958758	7.04965e-41	1.04137e-16	1.86303e-06	2.02387e-12
	READ (n=166)	-0.0288924	0.513552	0.396287	0.697605	0.433554	0.769089	0.463698	0.820621	0.411511	-0.619867	0.371369	0.849571	0.466231	0.610773	0.824979				READ (n=166)	0.802972	3.95956e-07	0.000164371	5.26836e-14	3.10569e-05	2.62946e-18	6.81489e-06	1.51507e-22	8.58073e-05	1.08287e-15	0.00044934	1.47201e-25	5.97365e-06	3.30096e-10	5.74272e-23
	SARC (n=260)	-0.0700701	0.0279686	0.337409	0.453719	0.409372	0.561381	0.0340056	0.569508	0.393654	-0.572415	0.30986	0.413507	0.144183	0.528077	0.55918				SARC (n=260)	0.300658	0.687836	1.18284e-07	2.02749e-13	5.91433e-11	3.85992e-21	0.623037	7.76705e-22	3.64009e-10	4.30825e-22	1.33825e-06	3.61916e-11	0.0293304	1.96211e-18	5.92022e-21
	SKCM (n=471)	-0.153948	0.193746	0.325058	0.637689	0.45397	0.710943	-0.0535806	0.646113	0.469873	-0.656504	0.237558	0.539372	0.111442	0.63128	0.783522				SKCM (n=471)	0.00131938	4.7461e-05	2.32462e-12	1.54214e-52	5.05446e-24	2.67823e-70	0.277001	2.4805e-54	7.4621e-26	1.22589e-56	4.82319e-07	4.13179e-35	0.0209266	3.04905e-51	2.23676e-94
	SKCM-Metastasis (n=368)	-0.186786	0.164752	0.311438	0.619515	0.402114	0.652072	-0.0408968	0.619706	0.459756	-0.617953	0.145128	0.536794	0.0150449	0.553392	0.723221				SKCM-Metastasis (n=368)	0.000582647	0.00250477	4.07208e-09	4.13851e-38	8.67186e-15	2.27718e-43	0.470486	3.90701e-38	2.06329e-19	7.0558e-38	0.00797064	3.61047e-27	0.7977	3.94511e-29	1.81376e-57
	SKCM-Primary (n=103)	-0.363429	-0.154971	0.239687	0.463318	0.364993	0.67664	0.0469192	0.528655	0.326889	-0.647924	0.261464	0.425008	0.194145	0.588371	0.75696				SKCM-Primary (n=103)	0.000254231	0.135721	0.0188026	1.58513e-06	0.000237757	1.47239e-14	0.663929	2.10254e-08	0.00110378	4.22193e-13	0.010098	1.36554e-05	0.0598274	1.61872e-10	1.11409e-19
	STAD (n=415)	-0.0982839	0.231657	0.238338	0.59421	0.324505	0.709607	0.193444	0.745929	0.585803	-0.603414	0.516421	0.761918	0.432979	0.674354	0.829825				STAD (n=415)	0.0656087	8.45554e-06	4.4877e-06	8.9474e-37	1.97318e-10	3.33481e-58	0.000222649	2.76988e-67	1.55242e-35	3.70659e-38	1.36785e-26	8.77025e-72	2.86956e-18	1.15908e-50	9.12849e-96
	TGCT (n=150)	0.398406	0.655929	0.220323	0.606736	0.704336	0.607165	-0.237839	0.233101	0.661899	-0.634641	0.401505	0.725742	0.44807	0.646463	0.839218				TGCT (n=150)	9.86274e-07	6.08713e-19	0.00933671	1.00951e-15	8.8272e-23	9.58817e-16	0.00485538	0.00583466	2.22527e-19	1.74347e-17	8.01994e-07	1.02188e-24	2.36364e-08	2.82586e-18	2.26769e-39
	THCA (n=509)	0.0173958	0.249737	0.495532	0.647863	0.496438	0.554415	-0.165543	0.753288	0.553639	-0.650243	0.0861954	0.617683	0.106674	0.477942	0.537005				THCA (n=509)	0.724415	4.15465e-08	6.39545e-31	2.59704e-58	4.85478e-31	7.712e-40	0.000345796	6.93782e-89	1.03242e-39	7.38751e-59	0.066748	1.067e-51	0.0223644	1.45486e-28	4.97998e-37
	THYM (n=120)	-0.045365	-0.0102857	0.5396	0.638612	0.37187	0.352877	0.370096	0.502822	0.639559	-0.512287	0.395175	0.611356	0.198181	0.37639	0.774258				THYM (n=120)	0.65534	0.919251	9.65149e-10	3.93118e-14	6.59496e-05	0.000163753	7.20157e-05	1.92777e-08	3.51115e-14	9.2037e-09	1.9758e-05	9.0075e-13	0.0403382	5.26461e-05	1.29157e-23
	UCEC (n=545)	-0.18848	0.0292836	0.502017	0.619447	0.369469	0.559488	0.226605	0.699611	0.429535	-0.513947	0.505611	0.751523	0.530633	0.602744	0.756461				UCEC (n=545)	0.0907409	0.802972	1.06047e-06	2.51953e-10	0.00056335	2.71705e-08	0.0403382	8.11352e-14	4.63283e-05	1.22729e-20	8.67324e-07	9.19772e-17	1.87557e-07	1.01873e-09	4.41304e-17
	UCS (n=57)	-0.2147	0.0934009	0.5094	0.587306	0.180599	0.454197	0.17929	0.533442	0.487683	-0.428838	0.191987	0.533185	0.265837	0.422165	0.420435				UCS (n=57)	0.138563	0.53161	0.000146591	6.2056e-06	0.217772	0.000881935	0.22105	6.05813e-05	0.000307656	0.00184889	0.188209	6.10438e-05	0.0640801	0.00221592	0.00231597
	UVM (n=80)	0.0682468	0.213417	0.385895	0.485717	0.397013	0.534253	-0.203071	0.71078	0.6715	-0.80576	0.639327	0.572755	0.081217	0.704011	0.721796				UVM (n=80)	0.581523	0.0725282	0.000741952	1.21999e-05	0.0004993	9.5597e-07	0.088452	1.00368e-12	4.90572e-11	2.94007e-18	7.74991e-10	9.55547e-08	0.508858	2.04767e-12	3.02468e-13

## Sheet: Neu
Coefficients									Adj.P
	cancer	Neutrophil_CIBERSORT	Neutrophil_CIBERSORT-ABS	Neutrophil_MCPCOUNTER	Neutrophil_QUANTISEQ	Neutrophil_TIMER	Neutrophil_XCELL			cancer	Neutrophil_CIBERSORT	Neutrophil_CIBERSORT-ABS	Neutrophil_MCPCOUNTER	Neutrophil_QUANTISEQ	Neutrophil_TIMER	Neutrophil_XCELL
	ACC (n=79)	0.0468521	0.0547212	-0.0950307	0.0886966	0.351373	-0.155732			ACC (n=79)	0.793466	0.756424	0.578873	0.605834	0.00788829	0.323754
	BLCA (n=408)	0.0883101	0.149164	0.00448516	-0.00354501	0.595441	0.0385164			BLCA (n=408)	0.188535	0.0128302	0.962647	0.962677	2.05251e-35	0.605834
	BRCA (n=1100)	0.0921904	0.112795	0.0255092	0.0876347	0.64514	0.0381931			BRCA (n=1100)	0.011707	0.00158717	0.578873	0.0168076	1.08849e-115	0.371353
	BRCA-Basal (n=191)	0.0243674	0.051783	0.233945	0.132996	0.677132	-0.0394871			BRCA-Basal (n=191)	0.841107	0.643744	0.00672305	0.17116	1.3759e-23	0.717801
	BRCA-Her2 (n=82)	0.17773	0.194925	0.0178473	0.0636064	0.569619	-0.00986504			BRCA-Her2 (n=82)	0.246801	0.204229	0.936573	0.717801	1.14377e-06	0.962647
	BRCA-LumA (n=568)	0.0433582	0.0591774	0.101145	0.0661024	0.682651	0.0226939			BRCA-LumA (n=568)	0.473839	0.314774	0.0528295	0.246272	1.69591e-70	0.717801
	BRCA-LumB (n=219)	0.176193	0.197964	-0.0943883	0.0778274	0.696098	0.207031			BRCA-LumB (n=219)	0.0380839	0.01724	0.328584	0.43399	5.60707e-28	0.0124561
	CESC (n=306)	-0.0902715	-0.0403075	-0.00560376	0.12836	0.601809	-0.0264316			CESC (n=306)	0.246272	0.647713	0.962263	0.0781979	1.56379e-27	0.771082
	CHOL (n=36)	-0.0719109	0.0439902	-0.0892015	-0.108627	0.128705	0.202062			CHOL (n=36)	0.786772	0.891388	0.718588	0.675904	0.605834	0.384288
	COAD (n=458)	0.315371	0.369856	0.500001	0.286241	0.766722	0.331442			COAD (n=458)	6.06994e-07	1.87362e-09	8.75717e-18	8.09925e-06	5.32545e-53	1.25733e-07
	DLBC (n=48)	0.300699	0.317622	0.462272	0.0841747	0.617393	0.18912			DLBC (n=48)	0.126465	0.101026	0.00788829	0.717801	8.88126e-05	0.379064
	ESCA (n=185)	-0.187644	-0.113736	0.0940529	0.00208816	0.48084	-0.265043			ESCA (n=185)	0.0320186	0.239933	0.349595	0.977805	6.90969e-11	0.00143203
	GBM (n=153)	0.149405	0.229045	0.274268	0.0756396	0.520319	0.0695274			GBM (n=153)	0.172203	0.0204378	0.00446998	0.54014	5.7242e-10	0.578873
	HNSC (n=522)	-0.146196	-0.0375539	0.0697302	0.211939	0.720809	-0.188772			HNSC (n=522)	0.00441709	0.570628	0.234094	1.16999e-05	2.9822e-78	0.000124906
	HNSC-HPV- (n=422)	-0.108847	0.00839295	0.0903355	0.251063	0.711158	-0.185314			HNSC-HPV- (n=422)	0.0717426	0.930754	0.154512	2.2848e-06	2.78624e-61	0.000890532
	HNSC-HPV+ (n=98)	-0.257224	-0.201107	0.0113345	0.0562612	0.671707	0.00785491			HNSC-HPV+ (n=98)	0.0384362	0.13095	0.956043	0.717801	4.94433e-12	0.962677
	KICH (n=66)	0.34779	0.400018	0.0906233	0.128742	0.625752	0.0443431			KICH (n=66)	0.0138769	0.00383096	0.617482	0.463152	1.70357e-07	0.822095
	KIRC (n=533)	0.278519	0.333588	0.0316171	0.0785196	0.743249	-0.0388015			KIRC (n=533)	8.4562e-09	1.69361e-12	0.643744	0.189961	2.98776e-80	0.570628
	KIRP (n=290)	0.21441	0.287592	-0.00774206	-0.011682	0.70958	0.0461416			KIRP (n=290)	0.00220161	1.43697e-05	0.94865	0.925438	1.66392e-39	0.605834
	LGG (n=516)	0.154408	0.19146	-0.0487269	NA	0.76385	0.347099			LGG (n=516)	0.00290805	0.000124906	0.437971	NA	1.71039e-90	5.55887e-14
	LIHC (n=371)	0.0725554	0.138874	0.0318941	0.00716345	0.390269	0.00203829			LIHC (n=371)	0.314774	0.0275685	0.69206	0.945986	5.117e-13	0.973984
	LUAD (n=515)	0.0165777	0.109551	-0.0487377	-0.0406388	0.61407	-0.106396			LUAD (n=515)	0.812018	0.0384362	0.431929	0.52969	5.29095e-51	0.0460786
	LUSC (n=501)	0.0529579	0.151084	0.139067	0.0613376	0.465618	0.0260903			LUSC (n=501)	0.387928	0.00377822	0.00788829	0.315932	6.45609e-26	0.699043
	MESO (n=87)	0.023444	0.0624222	-0.0261582	0.139644	0.475673	-0.0593154			MESO (n=87)	0.915633	0.699043	0.898643	0.340715	2.23633e-05	0.715449
	OV (n=303)	0.0102345	0.047873	0.137797	-0.0637644	0.543515	-0.0638167			OV (n=303)	0.930754	0.605834	0.0717426	0.468736	1.83438e-19	0.468736
	PAAD (n=179)	0.0765812	0.136169	0.154873	0.179525	0.630899	-0.0460019			PAAD (n=179)	0.468736	0.163111	0.101026	0.0472942	2.59214e-19	0.69206
	PCPG (n=181)	0.0774702	0.0879329	0.0696822	-0.0128793	0.227721	0.0793373			PCPG (n=181)	0.468736	0.401142	0.530787	0.930754	0.0100822	0.463152
	PRAD (n=498)	0.071618	0.0750903	0.11347	0.148219	0.672414	0.0917534			PRAD (n=498)	0.262147	0.239455	0.0513363	0.00809772	1.59283e-54	0.134897
	READ (n=166)	0.329017	0.367121	0.302969	0.257217	0.590047	0.182857			READ (n=166)	0.00558987	0.00158717	0.0117936	0.0380839	6.99122e-09	0.177188
	SARC (n=260)	0.163837	0.177256	-0.0274487	0.176983	0.450707	-0.124014			SARC (n=260)	0.0288041	0.0166167	0.776914	0.0166299	1.20185e-12	0.121862
	SKCM (n=471)	-0.0771188	-0.0712095	0.0268831	0.0117828	0.611205	0.0159214			SKCM (n=471)	0.20356	0.239933	0.699043	0.891388	8.13315e-47	0.827786
	SKCM-Metastasis (n=368)	0.0298878	0.0333072	0.0517426	0.0090904	0.597605	0.0653574			SKCM-Metastasis (n=368)	0.70134	0.675904	0.480431	0.930754	2.04883e-34	0.36506
	SKCM-Primary (n=103)	0.12059	0.129701	0.0201876	-0.0658495	0.47758	-0.0199384			SKCM-Primary (n=103)	0.371353	0.328584	0.919262	0.652863	2.36751e-06	0.919262
	STAD (n=415)	0.0808156	0.165801	0.198353	0.167243	0.662901	-0.0026788			STAD (n=415)	0.23026	0.00446998	0.000474716	0.0042411	6.09029e-48	0.970731
	TGCT (n=150)	-0.129319	-0.129319	-0.00557529	-0.32694	0.662246	0.0660574			TGCT (n=150)	0.23026	0.23026	0.962677	0.000258779	7.1733e-19	0.579373
	THCA (n=509)	0.11307	0.140152	-0.052913	-0.0626423	0.516845	-0.14302			THCA (n=509)	0.0337861	0.00672305	0.384288	0.300255	1.76447e-33	0.00558987
	THYM (n=120)	-0.126894	-0.125028	0.433342	-0.0716856	0.112818	0.362781			THYM (n=120)	0.314774	0.317059	7.85809e-06	0.602851	0.371353	0.000323218
	UCEC (n=545)	0.12701	0.129419	-0.0432189	-0.00495401	0.48662	0.209411			UCEC (n=545)	0.379717	0.371353	0.79202	0.971593	8.71299e-06	0.116518
	UCS (n=57)	0.215019	0.217379	0.226571	0.364609	0.260898	-0.0827179			UCS (n=57)	0.234094	0.23026	0.206467	0.0206866	0.13095	0.69206
	UVM (n=80)	0.0947536	0.0947536	0.407432	0.281591	-0.0138282	0.218686			UVM (n=80)	0.573022	0.573022	0.00106147	0.0351863	0.94865	0.126465
