# Supplementary material for: Tumor Derived SIGLEC Family Genes May Play Roles in Tumor Genesis, Progression, and Immune Microenvironment Regulation
Source: Front Oncol. 2020 Nov 9;10:586820. doi: 10.3389/fonc.2020.586820 (PMC7681003; doi:10.3389/fonc.2020.586820)
Supplement: Supplementary file 12 [file Table_12.xlsx]

## Sheet: B cell
Coefficients																			Adj.P
	cancer	B cell memory_CIBERSORT	B cell memory_CIBERSORT-ABS	B cell memory_XCELL	B cell naive_CIBERSORT	B cell naive_CIBERSORT-ABS	B cell naive_XCELL	B cell plasma_CIBERSORT	B cell plasma_CIBERSORT-ABS	B cell plasma_XCELL	B cell_EPIC	B cell_MCPCOUNTER	B cell_QUANTISEQ	B cell_TIMER	B cell_XCELL	Class-switched memory B cell_XCELL				cancer	B cell memory_CIBERSORT	B cell memory_CIBERSORT-ABS	B cell memory_XCELL	B cell naive_CIBERSORT	B cell naive_CIBERSORT-ABS	B cell naive_XCELL	B cell plasma_CIBERSORT	B cell plasma_CIBERSORT-ABS	B cell plasma_XCELL	B cell_EPIC	B cell_MCPCOUNTER	B cell_QUANTISEQ	B cell_TIMER	B cell_XCELL	Class-switched memory B cell_XCELL
	ACC (n=79)	0.109667	0.110158	0.0836801	-0.286939	-0.073522	0.102039	-0.356246	-0.106245	-0.0231164	0.000240857	0.0271174	-0.0715944	0.211689	0.0971834	-0.0133455				ACC (n=79)	0.469036	0.467213	0.593249	0.0315831	0.643758	0.505574	0.0058525	0.486012	0.895322	0.998386	0.872184	0.652758	0.133695	0.528857	0.942181
	BLCA (n=408)	0.0477777	0.088687	0.148518	0.115854	0.131579	0.0274185	-0.0905238	0.0891462	0.132736	0.198807	0.277838	0.222172	-0.0229436	0.23272	0.166001				BLCA (n=408)	0.47363	0.156743	0.0115195	0.0563562	0.0265833	0.700481	0.149338	0.154929	0.0251284	0.000474776	4.39068e-07	7.65741e-05	0.751002	3.14383e-05	0.00429032
	BRCA (n=1100)	0.0869886	0.108979	0.195545	-0.0565365	0.124676	0.284999	-0.300007	-0.119436	0.100724	0.157717	0.239467	0.333144	0.0531519	0.389799	0.247454				BRCA (n=1100)	0.0154165	0.00194789	5.4137e-09	0.13768	0.000315896	1.86115e-18	2.19976e-20	0.000605408	0.00451334	3.51951e-06	3.39302e-13	3.43917e-25	0.163031	1.2227e-34	4.93451e-14
	BRCA-Basal (n=191)	0.082757	0.110889	0.350665	0.079954	0.215061	0.347664	-0.299576	-0.130392	0.10074	0.290131	0.2687	0.37916	0.118552	0.396781	0.328465				BRCA-Basal (n=191)	0.384722	0.227477	1.14432e-05	0.401313	0.0116648	1.39089e-05	0.000238192	0.153303	0.276857	0.000398781	0.00118267	1.5986e-06	0.197612	4.39068e-07	4.52231e-05
	BRCA-Her2 (n=82)	0.0336751	0.0410136	0.206712	0.0454885	0.239285	0.362877	-0.190121	-0.0400064	0.0435225	0.204233	0.296858	0.428262	0.155431	0.3057	0.216171				BRCA-Her2 (n=82)	0.836929	0.809173	0.147247	0.787009	0.0858626	0.00522141	0.185684	0.810289	0.795775	0.15237	0.0262585	0.000651558	0.283526	0.0213855	0.127843
	BRCA-LumA (n=568)	0.0841597	0.104792	0.124739	-0.0694432	0.117169	0.200869	-0.308158	-0.123679	0.0794083	0.118945	0.227334	0.330897	0.0487704	0.375955	0.20028				BRCA-LumA (n=568)	0.108409	0.0382479	0.0119054	0.192912	0.0186722	2.13325e-05	1.139e-11	0.0126775	0.132718	0.0168725	1.16041e-06	1.98534e-13	0.374424	2.65357e-17	2.24632e-05
	BRCA-LumB (n=219)	0.0228756	0.0376705	0.119088	-0.161493	-0.00825028	0.285302	-0.269372	-0.0851904	0.0297711	0.0216514	0.0950694	0.12654	-0.0884368	0.286801	0.104978				BRCA-LumB (n=219)	0.82124	0.702248	0.171303	0.0546577	0.942181	0.000240116	0.000599808	0.342114	0.770471	0.82921	0.280925	0.145882	0.3233	0.000224644	0.229551
	CESC (n=306)	0.0349966	0.072613	0.19179	0.00994902	0.0678034	0.2365	-0.183546	0.0042706	0.0933215	0.224079	0.286948	0.293646	0.249384	0.368492	0.319022				CESC (n=306)	0.663676	0.328056	0.00414231	0.912906	0.366817	0.00027614	0.00635737	0.969444	0.200417	0.000635944	6.82072e-06	3.9097e-06	0.000115242	2.78783e-09	4.27259e-07
	CHOL (n=36)	0.128777	0.167345	0.240503	-0.249661	-0.0592768	0.0866456	-0.0431425	0.0490231	0.0920332	0.419439	0.364603	0.172351	0.529127	0.477115	0.0909441				CHOL (n=36)	0.576204	0.447828	0.250409	0.229563	0.809368	0.714769	0.860093	0.836929	0.700481	0.0278968	0.0658637	0.431567	0.00341815	0.0102411	0.702248
	COAD (n=458)	0.0686718	0.0880946	0.0399186	-0.10375	0.123801	0.00416316	-0.267689	0.00701263	-0.0276746	0.327728	0.368708	0.280479	-0.2218	0.2278	0.0906734				COAD (n=458)	0.362827	0.227477	0.6199	0.152979	0.0806941	0.969445	3.26781e-05	0.942181	0.740255	2.07642e-07	3.09653e-09	1.24257e-05	0.000756054	0.000529706	0.212462
	DLBC (n=48)	0.206851	0.290377	-0.0957743	-0.489033	-0.429838	-0.311723	-0.0101844	0.021119	-0.072669	-0.14895	-0.0193434	-0.313698	0.107771	-0.105782	-0.061286				DLBC (n=48)	0.28591	0.123226	0.65513	0.00367647	0.0129649	0.0935722	0.972297	0.934672	0.743289	0.467094	0.942138	0.0909868	0.614611	0.6199	0.787009
	ESCA (n=185)	0.0870706	0.104398	0.114353	0.0976531	0.197635	0.230458	-0.197945	-0.0563626	0.0030319	0.243831	0.240666	0.195996	0.155834	0.211977	0.0411972				ESCA (n=185)	0.348535	0.249654	0.205938	0.283526	0.0189405	0.00553992	0.018779	0.56661	0.977259	0.00308608	0.00357021	0.0200821	0.0744173	0.0115177	0.684465
	GBM (n=153)	-0.0333542	-0.00890299	0.0738674	-0.0275365	0.0298651	-0.0251383	-0.19124	-0.0958375	-0.159097	0.0267758	0.258635	0.0468436	0.472264	0.387129	0.16661				GBM (n=153)	0.783709	0.947774	0.505574	0.81903	0.807027	0.833084	0.0546577	0.370997	0.11984	0.822097	0.00656592	0.687587	5.33481e-08	1.5603e-05	0.101314
	HNSC (n=522)	-0.00109166	0.0470898	0.21736	0.190963	0.239543	0.252478	-0.235897	0.0698007	0.0328069	0.297856	0.407777	0.379545	-0.241727	0.434445	0.302134				HNSC (n=522)	0.982368	0.403681	6.52572e-06	8.91236e-05	5.43523e-07	1.15445e-07	8.34707e-07	0.20064	0.580936	1.97222e-10	1.95219e-19	7.54239e-17	4.27259e-07	3.11708e-22	1.01811e-10
	HNSC-HPV- (n=422)	-0.0439946	-0.00463879	0.149914	0.184419	0.229738	0.219946	-0.261124	0.0149995	-0.0602969	0.253301	0.380363	0.329153	-0.256737	0.410505	0.271256				HNSC-HPV- (n=422)	0.495888	0.954961	0.00760172	0.000756054	1.79491e-05	4.29089e-05	8.24902e-07	0.82921	0.328056	1.79011e-06	6.25333e-14	1.90846e-10	1.25717e-06	2.95151e-16	2.76739e-07
	HNSC-HPV+ (n=98)	0.0288869	0.0910989	0.288466	0.111538	0.188589	0.311296	-0.0844842	0.1815	0.173252	0.295811	0.326332	0.368186	-0.112992	0.370118	0.275562				HNSC-HPV+ (n=98)	0.84444	0.509687	0.0154856	0.403681	0.140811	0.00844472	0.545805	0.156091	0.17804	0.0126889	0.00540708	0.00132876	0.398757	0.00124537	0.0213855
	KICH (n=66)	0.191209	0.191209	0.0811785	-0.286876	0.0219437	0.141046	-0.358399	-0.0800543	-0.237052	-0.260541	0.201267	-0.0145395	0.44222	0.266916	-0.0602666				KICH (n=66)	0.205938	0.205938	0.628159	0.0450726	0.909232	0.367872	0.0093272	0.6339	0.110834	0.0738629	0.183407	0.942181	0.000806592	0.0663073	0.726699
	KIRC (n=533)	0.0260775	0.0364757	-0.00400128	-0.113487	-0.0262998	0.157953	-0.13426	0.196478	0.0172737	0.0524521	0.366277	0.335853	0.0183091	0.270552	0.259073				KIRC (n=533)	0.678253	0.549001	0.958891	0.0335724	0.675758	0.00220474	0.0105275	9.42137e-05	0.793443	0.366817	9.77239e-15	2.08335e-12	0.780898	3.49657e-08	1.365e-07
	KIRP (n=290)	0.149777	0.22867	0.299704	0.0208655	0.112136	0.356659	-0.281272	-0.0448781	-0.00288606	0.115618	0.390074	0.261322	0.540412	0.47083	0.131224				KIRP (n=290)	0.0363488	0.00076144	5.53019e-06	0.810289	0.133695	3.60396e-08	2.24632e-05	0.58398	0.976887	0.120181	9.82297e-10	9.38212e-05	2.66416e-19	2.61823e-14	0.0727192
	LGG (n=516)	0.0622287	0.0759756	0.00156035	-0.136722	-0.0394155	-0.0195916	-0.426699	-0.312981	-0.22935	-0.360689	0.0374102	-0.156384	0.170142	0.23888	0.122835				LGG (n=516)	0.262879	0.16692	0.979386	0.00779286	0.505574	0.75901	8.57191e-21	3.453e-11	2.47474e-06	9.062e-15	0.529112	0.00200282	0.000688672	8.63535e-07	0.0175659
	LIHC (n=371)	-0.0116941	0.0013629	0.0781104	-0.142276	0.0359386	0.0770239	-0.0261099	0.0648385	-0.0367894	0.0352366	0.298328	0.255469	0.213148	0.144921	0.060756				LIHC (n=371)	0.879988	0.982368	0.229551	0.019595	0.616883	0.237234	0.72286	0.328097	0.609613	0.622206	1.33495e-07	8.47314e-06	0.000260119	0.0173136	0.366817
	LUAD (n=515)	0.0547141	0.126283	0.11557	-0.0226353	0.0787999	0.201715	-0.342442	-0.095288	-0.12315	0.188635	0.248115	0.281016	0.0479243	0.288117	0.179883				LUAD (n=515)	0.325943	0.0128895	0.0238688	0.712263	0.145882	3.12999e-05	9.75831e-14	0.0714489	0.0155899	0.000108287	1.92129e-07	2.44957e-09	0.395746	8.45121e-10	0.000238192
	LUSC (n=501)	0.0487599	0.094874	0.282026	0.102578	0.218438	0.219793	-0.205813	0.0856488	0.129405	0.339974	0.38737	0.329351	0.0999125	0.403474	0.319384				LUSC (n=501)	0.395746	0.0774327	3.91034e-09	0.0546577	8.19138e-06	7.08921e-06	2.92364e-05	0.117344	0.0121674	3.78601e-13	4.75992e-17	2.46259e-12	0.0617384	1.69052e-18	1.28438e-11
	MESO (n=87)	-0.0746827	-0.0435405	0.0518501	-0.204091	-0.154303	0.198516	0.00498815	0.136121	0.171372	0.0736466	0.206222	0.144005	0.108037	0.335571	0.292697				MESO (n=87)	0.609756	0.779381	0.729899	0.11655	0.244533	0.128151	0.976887	0.313416	0.194182	0.614611	0.112451	0.280031	0.43433	0.00512705	0.0164004
	OV (n=303)	0.106357	0.133251	0.106111	-0.184035	-0.095067	-0.0184355	-0.259201	-0.0283798	0.068962	0.0696324	-0.067078	0.121769	0.0887802	0.438764	0.267853				OV (n=303)	0.163031	0.0733499	0.163889	0.00976551	0.212622	0.833334	0.000144381	0.746688	0.384825	0.380139	0.398757	0.107122	0.249395	5.7967e-12	8.22223e-05
	PAAD (n=179)	-0.0279615	0.0394159	0.327785	0.218488	0.313809	0.302019	-0.261475	0.0128373	-0.065042	0.310144	0.422509	0.421516	0.0617978	0.417267	0.311028				PAAD (n=179)	0.795775	0.706488	5.56776e-05	0.0110619	0.000124285	0.000238192	0.0018692	0.912906	0.511354	0.000151307	7.93361e-08	8.40848e-08	0.53531	1.15445e-07	0.000144381
	PCPG (n=181)	0.0479618	0.0569077	0.24337	-0.104636	0.0141493	0.118333	-0.227444	0.116483	-0.103799	0.185686	0.442376	0.136833	0.284688	0.0937248	0.0484412				PCPG (n=181)	0.644579	0.580164	0.00465571	0.267579	0.904211	0.206033	0.00873849	0.212462	0.271502	0.0367294	2.19325e-08	0.141977	0.000708174	0.328056	0.642282
	PRAD (n=498)	0.242694	0.257298	0.127557	-0.0497692	0.196774	0.083805	-0.320016	-0.0430279	-0.0921617	0.27735	0.269216	0.336914	-0.0114455	0.164189	0.0433693				PRAD (n=498)	3.32878e-06	7.33307e-07	0.0217357	0.419619	0.000218814	0.154929	2.90601e-10	0.496367	0.115924	7.96632e-08	1.94927e-07	2.34927e-11	0.869581	0.00254102	0.493602
	READ (n=166)	-0.144013	-0.116635	-0.177739	0.100519	0.251959	-0.153952	-0.308693	-0.0536336	-0.097634	0.145757	0.234318	0.319109	-0.00560781	0.08114	-0.131001				READ (n=166)	0.264169	0.380139	0.163031	0.459091	0.037281	0.229551	0.00865912	0.712263	0.473605	0.258251	0.0563562	0.00635822	0.974624	0.562392	0.318095
	SARC (n=260)	0.0732859	0.0969872	0.171771	-0.136325	-0.0266209	0.204508	-0.213862	-0.0988517	-0.110379	0.00249148	0.295309	0.164172	0.00352852	0.329808	0.124218				SARC (n=260)	0.360443	0.209914	0.0175659	0.0696115	0.768727	0.00409593	0.00254102	0.202516	0.15237	0.977259	1.42042e-05	0.0238688	0.974624	9.01832e-07	0.10287
	SKCM (n=471)	0.128244	0.210041	0.354552	0.0398638	0.126321	0.382769	0.00265445	0.195616	0.234846	0.400853	0.401549	0.381	0.0789802	0.502319	0.458483				SKCM (n=471)	0.0154165	2.946e-05	1.00747e-13	0.509687	0.0169926	5.60003e-16	0.974624	0.000109699	2.38543e-06	1.51678e-17	1.37794e-17	7.72685e-16	0.160436	4.12883e-28	3.35151e-23
	SKCM-Metastasis (n=368)	0.105216	0.176102	0.285086	-0.00165949	0.0823851	0.319318	-0.103926	0.111139	0.0989873	0.303373	0.297564	0.319215	0.0347695	0.407882	0.378794				SKCM-Metastasis (n=368)	0.0945687	0.00279496	3.69191e-07	0.98008	0.20064	8.20564e-09	0.0998009	0.0744173	0.11929	5.33481e-08	1.00468e-07	8.20564e-09	0.622206	2.62512e-14	2.46259e-12
	SKCM-Primary (n=103)	0.0725579	0.137969	0.2798	-0.151161	-0.0756407	0.299045	0.0827204	0.1592	0.229559	0.255269	0.345107	0.178591	0.108127	0.423004	0.412199				SKCM-Primary (n=103)	0.580936	0.253225	0.0116753	0.208113	0.564713	0.00656325	0.523703	0.185684	0.0447571	0.0226242	0.00132473	0.133861	0.385331	4.46737e-05	7.60063e-05
	STAD (n=415)	0.0509816	0.080742	0.221153	-0.0164748	0.212276	0.228324	-0.053629	0.103296	0.041837	0.24253	0.260124	0.299195	0.183629	0.32853	0.264256				STAD (n=415)	0.431567	0.194182	6.37661e-05	0.81903	0.000130689	3.42259e-05	0.403681	0.0886315	0.530839	9.77141e-06	1.79011e-06	2.81366e-08	0.00115081	6.69728e-10	1.17581e-06
	TGCT (n=150)	0.127482	0.137677	0.116105	-0.145932	0.115237	0.181135	-0.241114	-0.132302	-0.0672967	0.286653	0.23233	0.272108	-0.03356	0.239068	0.272361				TGCT (n=150)	0.202516	0.166083	0.248289	0.141977	0.250604	0.0598327	0.00906041	0.185684	0.531366	0.00147267	0.0121674	0.00274568	0.774311	0.0097519	0.00272858
	THCA (n=509)	0.196866	0.253516	0.363174	0.107309	0.22061	0.158727	-0.207137	0.219084	0.13315	0.472604	0.404249	0.435954	-0.23618	0.485654	0.462382				THCA (n=509)	5.50246e-05	1.15445e-07	2.79167e-15	0.0393904	5.09681e-06	0.00147267	2.04099e-05	5.96996e-06	0.00895543	2.40483e-26	5.61042e-19	3.11708e-22	8.86234e-07	6.04361e-28	3.43917e-25
	THYM (n=120)	-0.113912	0.0183759	-0.0236924	0.127819	0.137504	-0.00384112	-0.120495	-0.0719205	-0.00492012	0.0143128	-0.113027	0.162164	-0.0562212	-0.191826	0.094033				THYM (n=120)	0.325943	0.895322	0.857281	0.262081	0.224889	0.977259	0.292793	0.560888	0.974624	0.91916	0.328056	0.149752	0.65513	0.0805374	0.42714
	UCEC (n=545)	0.20095	0.22361	0.325367	-0.247792	-0.105866	0.0774858	-0.030333	0.161833	0.168582	0.23445	0.380999	0.230552	0.349947	0.350014	0.358963				UCEC (n=545)	0.115924	0.0739535	0.0058525	0.0441229	0.435014	0.58398	0.836929	0.211155	0.194182	0.059582	0.000888032	0.0648407	0.00269575	0.00269575	0.0019903
	UCS (n=57)	0.326778	0.338593	0.377836	-0.208775	-0.0828845	-0.0219393	-0.305139	-0.14253	-0.022972	0.172348	0.218554	0.0833366	0.310525	0.043644	0.0699573				UCS (n=57)	0.0379027	0.0300921	0.0135436	0.212462	0.657001	0.917369	0.0563562	0.417068	0.912906	0.317057	0.194182	0.655735	0.0517555	0.822097	0.713828
	UVM (n=80)	0.0392653	0.0706612	0.175273	-0.411797	-0.307557	0.0841506	-0.337775	0.187617	0.0418947	0.342976	0.241561	0.172187	-0.153822	0.295781	0.239777				UVM (n=80)	0.809368	0.647112	0.205938	0.000726179	0.016342	0.580936	0.00760513	0.17482	0.795775	0.00656325	0.0714489	0.212583	0.271502	0.0213855	0.0733499

## Sheet: CD4 T
Coefficients																			Adj.P
	cancer	T cell CD4+ (non-regulatory)_QUANTISEQ	T cell CD4+ (non-regulatory)_XCELL	T cell CD4+ central memory_XCELL	T cell CD4+ effector memory_XCELL	T cell CD4+ memory activated_CIBERSORT	T cell CD4+ memory activated_CIBERSORT-ABS	T cell CD4+ memory resting_CIBERSORT	T cell CD4+ memory resting_CIBERSORT-ABS	T cell CD4+ memory_XCELL	T cell CD4+ naive_CIBERSORT	T cell CD4+ naive_CIBERSORT-ABS	T cell CD4+ naive_XCELL	T cell CD4+ Th1_XCELL	T cell CD4+ Th2_XCELL	T cell CD4+_EPIC	T cell CD4+_TIMER			cancer	T cell CD4+ (non-regulatory)_QUANTISEQ	T cell CD4+ (non-regulatory)_XCELL	T cell CD4+ central memory_XCELL	T cell CD4+ effector memory_XCELL	T cell CD4+ memory activated_CIBERSORT	T cell CD4+ memory activated_CIBERSORT-ABS	T cell CD4+ memory resting_CIBERSORT	T cell CD4+ memory resting_CIBERSORT-ABS	T cell CD4+ memory_XCELL	T cell CD4+ naive_CIBERSORT	T cell CD4+ naive_CIBERSORT-ABS	T cell CD4+ naive_XCELL	T cell CD4+ Th1_XCELL	T cell CD4+ Th2_XCELL	T cell CD4+_EPIC	T cell CD4+_TIMER
	ACC (n=79)	-0.109905	-0.00468155	-0.0605637	0.161953	0.221565	0.221565	-0.0878705	0.217858	0.0856872	-0.139377	-0.13483	-0.0555284	-0.0958595	0.0519484	-0.0212566	0.191686			ACC (n=79)	0.455189	0.981103	0.688331	0.264738	0.116362	0.116362	0.560251	0.123172	0.570672	0.343036	0.358369	0.7145	0.522195	0.736097	0.899746	0.179934
	BLCA (n=408)	-0.131618	0.0696822	-0.111134	0.168412	0.150054	0.17289	-0.0285257	0.0753111	0.136624	-0.0335661	-0.0300498	0.141258	-0.0531104	0.096608	-0.125371	0.08669			BLCA (n=408)	0.0299238	0.278386	0.0725849	0.00457297	0.0122041	0.00364195	0.665745	0.236995	0.0232767	0.612297	0.651359	0.0185197	0.412349	0.123172	0.0397135	0.169906
	BRCA (n=1100)	0.0485519	0.082706	-0.0520313	0.202622	0.224398	0.231221	0.107439	0.308813	0.317001	-0.0528556	-0.0525069	0.17243	-0.0756713	0.192339	0.171677	0.191356			BRCA (n=1100)	0.211265	0.0241579	0.175972	1.88917e-09	1.91964e-11	4.50004e-12	0.00298454	1.31785e-21	9.59323e-23	0.169086	0.171551	4.71151e-07	0.0410948	1.53447e-08	5.27275e-07	1.74188e-08
	BRCA-Basal (n=191)	-0.0892495	0.146034	-0.049529	-0.0460015	0.173877	0.208159	0.112872	0.302771	0.363711	-0.0130412	-0.0120105	0.0897607	-0.0169359	0.203594	0.245827	0.23156			BRCA-Basal (n=191)	0.343506	0.108676	0.608009	0.634753	0.0503954	0.0166719	0.22366	0.000270305	6.45404e-06	0.903091	0.909668	0.343036	0.870219	0.0194778	0.00426104	0.00734257
	BRCA-Her2 (n=82)	0.0365383	0.0671454	-0.0818458	0.167047	0.278056	0.28489	0.164669	0.282503	0.236705	NA	NA	0.0913022	-0.0694301	0.11904	0.248403	0.176481			BRCA-Her2 (n=82)	0.823313	0.660009	0.589796	0.251943	0.0433626	0.0381281	0.258967	0.0397135	0.0929503	NA	NA	0.546171	0.648734	0.420798	0.0760735	0.22366
	BRCA-LumA (n=568)	0.160396	0.0511385	-0.0270359	0.314592	0.197166	0.198754	0.109466	0.315487	0.248678	-0.0789637	-0.0788501	0.196903	-0.112887	0.219589	0.157261	0.189961			BRCA-LumA (n=568)	0.0011857	0.348712	0.62958	6.38896e-12	4.08056e-05	3.45801e-05	0.0326717	5.6585e-12	1.25847e-07	0.136554	0.136923	4.15757e-05	0.0269021	3.81032e-06	0.00154644	8.4672e-05
	BRCA-LumB (n=219)	-0.130816	0.00957522	-0.0493874	0.199443	0.261393	0.264028	0.114938	0.241468	0.268591	-0.0402641	-0.0402641	0.152885	-0.13134	0.146597	0.115282	0.114762			BRCA-LumB (n=219)	0.13341	0.918457	0.59109	0.0159568	0.0011857	0.0010429	0.190357	0.00315243	0.000820053	0.660009	0.660009	0.0743284	0.13167	0.087409	0.18904	0.190784
	CESC (n=306)	-0.143565	0.191123	-0.117252	0.177159	0.221489	0.249291	-0.163217	-0.00573779	0.188023	-0.123356	-0.123356	0.393837	0.128866	0.115214	0.0778018	0.309957			CESC (n=306)	0.0408716	0.00522466	0.10349	0.00998388	0.000988879	0.000159458	0.0182105	0.94221	0.00594674	0.083877	0.083877	1.91183e-10	0.0705612	0.110221	0.294364	1.3335e-06
	CHOL (n=36)	0.332249	-0.19954	0.118061	0.460499	0.136529	0.136529	-0.0504918	0.254065	0.147374	-0.124414	-0.124414	0.160773	-0.348969	0.194414	0.168278	-0.0932277			CHOL (n=36)	0.10349	0.353794	0.593608	0.0156019	0.534805	0.534805	0.832795	0.225157	0.499735	0.574309	0.574309	0.455189	0.0838183	0.368328	0.436416	0.673351
	COAD (n=458)	-0.1975	-0.077802	-0.12836	0.0164183	0.0939069	0.149006	-0.198402	0.33498	0.100685	-0.132821	-0.133152	0.296927	-0.146633	0.048797	0.179403	0.24734			COAD (n=458)	0.00403264	0.296111	0.0727212	0.842525	0.202606	0.0341205	0.00386794	1.43854e-07	0.169086	0.061755	0.0613218	4.33675e-06	0.0375101	0.522195	0.0093302	0.000194174
	DLBC (n=48)	-0.197543	0.0969171	0.119229	0.259308	0.160665	0.223893	0.271173	0.268922	0.13765	-0.00298967	-0.00563919	-0.0133097	-0.0949597	0.0259722	0.0812654	-0.00442702			DLBC (n=48)	0.314578	0.634753	0.558936	0.176321	0.418623	0.25037	0.155437	0.159922	0.491381	0.989913	0.981433	0.950777	0.641337	0.90948	0.690177	0.985704
	ESCA (n=185)	-0.133209	0.0938768	-0.046128	-0.0102249	0.0163646	0.0275388	-0.091744	0.180193	0.283742	-0.171711	-0.171711	0.202139	-0.0282067	0.0519092	-0.0497831	0.19808			ESCA (n=185)	0.139116	0.307717	0.629566	0.916712	0.870219	0.779195	0.320992	0.0384375	0.000585722	0.0494087	0.0494087	0.0182105	0.773295	0.584461	0.60141	0.0209675
	GBM (n=153)	-0.138084	-0.0567147	-0.0245645	0.127045	0.0811107	0.0822132	0.0949777	0.233455	0.101528	-0.0683252	-0.0667997	0.111219	0.0358061	-0.0851549	0.188269	0.353321			GBM (n=153)	0.184181	0.603241	0.833942	0.224257	0.447693	0.441958	0.372466	0.0170673	0.342814	0.530276	0.537896	0.294262	0.749207	0.423253	0.061755	0.000135808
	HNSC (n=522)	-0.195899	0.143941	-0.227431	0.0531441	0.253553	0.307317	0.201292	0.42362	0.393618	-0.207858	-0.207112	0.275336	0.0252211	0.257348	0.240969	0.392866			HNSC (n=522)	7.51646e-05	0.00516063	3.03287e-06	0.343036	1.39734e-07	6.72095e-11	4.33148e-05	4.3537e-21	4.99005e-18	2.27662e-05	2.42004e-05	8.44119e-09	0.660009	9.02178e-08	6.25741e-07	5.53839e-18
	HNSC-HPV- (n=422)	-0.139533	0.10646	-0.187875	0.0990748	0.201317	0.253457	0.229805	0.442931	0.370594	-0.195287	-0.194627	0.242779	0.0242657	0.239914	0.219546	0.362431			HNSC-HPV- (n=422)	0.0151791	0.0727212	0.000785902	0.0972211	0.000274262	2.54332e-06	2.31468e-05	5.78374e-19	6.01086e-13	0.00044704	0.000468976	7.02413e-06	0.703273	9.16811e-06	5.89953e-05	2.19894e-12
	HNSC-HPV+ (n=98)	-0.204576	0.238465	-0.172088	-0.134191	0.308362	0.36169	0.0838555	0.274073	0.367149	-0.266582	-0.26551	0.310326	-0.0956837	0.187887	0.260927	0.392169			HNSC-HPV+ (n=98)	0.108676	0.055743	0.183397	0.307717	0.0104977	0.00218745	0.534805	0.0247476	0.00181929	0.0299746	0.0307584	0.00998388	0.47207	0.142041	0.0343491	0.000726737
	KICH (n=66)	0.116477	-0.238322	-0.260295	0.0511153	NA	NA	0.0915487	0.461299	0.276489	-0.128227	-0.128227	0.159178	-0.124976	0.0898162	-0.309771	0.101858			KICH (n=66)	0.455189	0.110755	0.0774196	0.755491	NA	NA	0.568423	0.000572625	0.0584194	0.412041	0.412041	0.303649	0.422495	0.574309	0.0309489	0.522195
	KIRC (n=533)	-0.00373052	-0.118031	-0.156238	0.278564	0.139805	0.140874	-0.132312	0.188863	0.0477591	-0.0586621	-0.0586621	0.130639	-0.130711	0.256089	0.0901278	0.0469331			KIRC (n=533)	0.951435	0.0292915	0.00322291	1.74028e-08	0.00889386	0.00828374	0.0135537	0.000250178	0.411312	0.307175	0.307175	0.0146482	0.0146482	2.75617e-07	0.106612	0.418204
	KIRP (n=290)	0.108647	0.16576	-0.175465	0.423914	0.104487	0.104487	-0.196386	0.34631	0.205285	NA	NA	0.126741	-0.2056	0.107334	0.28084	0.220612			KIRP (n=290)	0.14804	0.0208974	0.0142458	2.53067e-11	0.167258	0.167258	0.00557604	1.34227e-07	0.00377476	NA	NA	0.0866347	0.00372964	0.154008	3.06017e-05	0.00165093
	LGG (n=516)	0.0243303	-0.0254177	-0.13399	-0.0287322	-0.00730622	-0.00690333	0.325371	0.412602	-0.0274832	-0.162285	-0.147583	-0.0985986	0.069844	0.233398	-0.292586	0.588801			LGG (n=516)	0.673749	0.660009	0.0105611	0.62215	0.909507	0.913699	7.55656e-12	2.36517e-19	0.635673	0.00167747	0.00465782	0.069076	0.212149	2.27669e-06	1.2027e-09	3.88653e-43
	LIHC (n=371)	-0.0149943	0.0541036	-0.190974	0.145262	0.0980294	0.0991012	0.0476617	0.301917	0.181963	-0.059093	-0.0589617	0.120131	-0.089859	0.169581	0.175193	0.0715587			LIHC (n=371)	0.838627	0.41868	0.00165929	0.0190892	0.13128	0.126342	0.475613	1.3038e-07	0.00297161	0.37567	0.376317	0.0583594	0.169086	0.0056539	0.00426104	0.28059
	LUAD (n=515)	-0.07763	0.053295	-0.142216	0.0514812	0.0799654	0.0949684	0.0680841	0.37637	0.157091	-0.0681138	-0.0681138	0.25705	-0.0642437	0.00613185	0.306812	0.12698			LUAD (n=515)	0.154008	0.342814	0.00559961	0.357345	0.140985	0.0755703	0.215772	1.92602e-16	0.00207178	0.215772	0.215772	9.02178e-08	0.243729	0.916712	6.73687e-11	0.0142458
	LUSC (n=501)	-0.0985952	0.0258128	-0.159461	0.195981	0.154046	0.182583	0.250295	0.473269	0.187469	-0.107237	-0.10709	0.23133	-0.073978	0.0321969	0.0572906	0.14089			LUSC (n=501)	0.0692394	0.659731	0.00209581	9.94355e-05	0.00315243	0.000322853	3.21843e-07	8.44862e-26	0.000216783	0.0455135	0.045735	2.92222e-06	0.183397	0.578467	0.3094	0.0071784
	MESO (n=87)	-0.159151	-0.237984	-0.34968	0.166845	0.204473	0.203353	-0.322163	0.0105007	0.421941	NA	NA	0.304296	0.0416361	0.223735	-0.14308	0.299718			MESO (n=87)	0.231807	0.0629798	0.00416009	0.212149	0.117642	0.120098	0.00889386	0.94221	0.000312124	NA	NA	0.0141045	0.772625	0.0838183	0.289226	0.0155296
	OV (n=303)	-0.142862	0.088553	0.0416695	0.30684	0.067677	0.0681346	-0.0736726	0.315557	0.179897	-0.113892	-0.113892	0.23206	0.130377	0.0157112	0.0139643	0.111897			OV (n=303)	0.0553512	0.255759	0.604969	6.40414e-06	0.388589	0.386542	0.349343	3.21897e-06	0.0135329	0.136554	0.136554	0.00106177	0.0838183	0.853948	0.870219	0.142041
	PAAD (n=179)	-0.0317618	-0.0784241	-0.200609	0.0540966	0.178374	0.180557	-0.0383668	0.49916	0.161944	0.226214	0.226214	0.408415	-0.354478	0.122558	0.313276	0.211445			PAAD (n=179)	0.750316	0.412041	0.0229299	0.578467	0.0462134	0.0433967	0.694384	7.23917e-11	0.0743284	0.00956077	0.00956077	3.1876e-07	1.42437e-05	0.188286	0.000176069	0.0158948
	PCPG (n=181)	0.0839697	-0.103966	-0.225824	0.246281	0.159182	0.160717	0.141429	0.449848	-0.0280235	-0.0204743	-0.0204743	0.013685	-0.185565	0.100485	0.108051	0.15816			PCPG (n=181)	0.38352	0.278386	0.0105611	0.00509782	0.0838183	0.0808837	0.130363	1.64145e-08	0.782577	0.84373	0.84373	0.900695	0.0399356	0.294364	0.256611	0.0854065
	PRAD (n=498)	0.171901	0.0815595	-0.159657	0.15556	0.00493833	0.00694362	0.25682	0.514514	0.268291	NA	NA	0.0490324	-0.258121	0.128249	0.153767	0.489743			PRAD (n=498)	0.00192872	0.169906	0.00426104	0.00539032	0.94092	0.916712	1.05255e-06	3.59977e-27	3.01875e-07	NA	NA	0.420586	9.17175e-07	0.0235611	0.00593444	1.85134e-24
	READ (n=166)	-0.312105	-0.0884267	-0.113852	-0.0643018	0.101065	0.140743	-0.287683	0.301005	0.0783779	-0.160183	-0.160183	0.163143	-0.124847	0.0444367	0.29378	0.311538			READ (n=166)	0.00920618	0.510042	0.386542	0.634753	0.445841	0.281362	0.0169416	0.0122308	0.562827	0.215772	0.215772	0.209063	0.343506	0.749207	0.0146482	0.00928183
	SARC (n=260)	-0.142228	-0.0255612	-0.371662	0.300035	0.155931	0.163481	-0.0681396	0.209635	0.303413	-0.0962107	-0.0953148	0.152727	-0.104557	0.208991	-0.14996	0.31709			SARC (n=260)	0.059415	0.759905	2.97268e-08	1.3449e-05	0.0372026	0.0276528	0.389979	0.00403264	1.0268e-05	0.219227	0.22366	0.0410948	0.178695	0.00413139	0.0455135	3.64055e-06
	SKCM (n=471)	-0.113378	0.125315	-0.0690772	-0.0433257	0.216599	0.251283	0.0698395	0.177125	0.476938	-0.00546087	0.000485068	0.361352	0.0418471	0.269768	0.142308	0.3065			SKCM (n=471)	0.0381281	0.0201228	0.225018	0.455189	2.08741e-05	5.27275e-07	0.222022	0.000716798	3.10599e-25	0.929448	0.993326	5.34593e-14	0.47207	6.33233e-08	0.00789403	3.85279e-10
	SKCM-Metastasis (n=368)	0.000203037	0.15346	0.0019166	-0.0285556	0.190709	0.226633	0.0471573	0.155509	0.388536	0.0405555	0.0470521	0.373371	0.0592632	0.212026	0.162077	0.270749			SKCM-Metastasis (n=368)	0.996963	0.011911	0.981433	0.672361	0.00144707	0.00010109	0.475613	0.0105611	1.05187e-12	0.546643	0.475613	9.07493e-12	0.370752	0.000312124	0.00768914	2.16582e-06
	SKCM-Primary (n=103)	-0.237634	0.014841	-0.147443	0.0489055	0.20826	0.228432	0.0626977	0.113954	0.312942	-0.175575	-0.175458	0.309809	0.0946386	0.127491	0.0265334	0.184396			SKCM-Primary (n=103)	0.0397135	0.914231	0.224257	0.701139	0.0764689	0.0492014	0.62215	0.357345	0.00516063	0.142041	0.142041	0.00557604	0.44602	0.300289	0.84373	0.122817
	STAD (n=415)	-0.0553226	0.173715	-0.0686656	0.061398	0.0844011	0.117687	-0.157702	0.325052	0.247846	0.0686229	0.0686229	0.293466	-0.209446	-0.0157834	0.256121	0.0981045			STAD (n=415)	0.385496	0.00297161	0.278386	0.337561	0.175972	0.0506139	0.00726279	1.52001e-09	7.92486e-06	0.278386	0.278386	7.74776e-08	0.000224864	0.823313	3.67899e-06	0.111321
	TGCT (n=150)	-0.189808	-0.0391262	-0.304542	0.241608	0.0799844	0.100615	0.265409	0.401671	0.444796	-0.0921295	-0.0917815	0.309249	-0.0375278	0.16424	0.234342	0.110047			TGCT (n=150)	0.0495166	0.712648	0.000869174	0.010276	0.437654	0.327044	0.00450519	3.81032e-06	1.90042e-07	0.370752	0.372307	0.000708062	0.725492	0.0957905	0.0132121	0.28059
	THCA (n=509)	-0.183641	0.0853167	-0.265699	0.303591	0.143659	0.143701	0.213799	0.554967	0.450696	-0.209546	-0.209676	0.312208	-0.193234	0.372413	0.213244	0.431708			THCA (n=509)	0.000250178	0.116362	3.49008e-08	1.39315e-10	0.00539032	0.00539032	1.37613e-05	2.87049e-38	7.81484e-24	2.09444e-05	2.08741e-05	3.7131e-11	0.000103266	6.23051e-16	1.43183e-05	9.95522e-22
	THYM (n=120)	0.0971866	-0.100598	0.0487381	-0.228436	0.0280324	0.0363276	0.0169849	0.102939	-0.0237987	-0.210294	-0.0923965	-0.149473	-0.280415	-0.0874125	0.244552	-0.157441			THYM (n=120)	0.405833	0.386542	0.68304	0.0355962	0.827936	0.768194	0.899746	0.37567	0.850644	0.0553512	0.427039	0.188745	0.00822463	0.45509	0.0228163	0.166226
	UCEC (n=545)	-0.162705	0.156501	0.00278633	0.207662	0.152198	0.153187	-0.0253838	0.209185	0.188926	-0.189686	-0.190694	0.0460018	0.0237986	-0.0055134	-0.218863	0.495079			UCEC (n=545)	0.215772	0.231807	0.985704	0.105084	0.247112	0.243729	0.862305	0.102566	0.142041	0.141731	0.139625	0.743585	0.870219	0.973244	0.0841955	7.32298e-06
	UCS (n=57)	0.0926075	0.127144	-0.155742	0.163788	0.177425	0.177425	0.205454	0.43637	0.0375964	0.0193724	0.0193724	0.1933	-0.18751	-0.0499552	-0.00231084	-0.130075			UCS (n=57)	0.603241	0.464566	0.370752	0.343506	0.302004	0.302004	0.224971	0.00426104	0.84373	0.916712	0.916712	0.257445	0.276066	0.784696	0.990041	0.45509
	UVM (n=80)	-0.3362	-0.0337441	-0.149404	0.0942224	0.126538	0.128022	-0.216147	-0.0418823	0.348746	-0.103825	-0.0817313	0.318562	-0.316957	0.311339	0.299039	0.0903909			UVM (n=80)	0.00928183	0.831502	0.293413	0.518776	0.37567	0.370752	0.116195	0.782163	0.0066577	0.469471	0.576845	0.0142458	0.0146482	0.0166719	0.0223881	0.534805

## Sheet: CD8 T
Coefficients													Adj.P
	cancer	T cell CD8+ central memory_XCELL	T cell CD8+ effector memory_XCELL	T cell CD8+ naive_XCELL	T cell CD8+_CIBERSORT	T cell CD8+_CIBERSORT-ABS	T cell CD8+_EPIC	T cell CD8+_MCPCOUNTER	T cell CD8+_QUANTISEQ	T cell CD8+_TIMER	T cell CD8+_XCELL			cancer	T cell CD8+ central memory_XCELL	T cell CD8+ effector memory_XCELL	T cell CD8+ naive_XCELL	T cell CD8+_CIBERSORT	T cell CD8+_CIBERSORT-ABS	T cell CD8+_EPIC	T cell CD8+_MCPCOUNTER	T cell CD8+_QUANTISEQ	T cell CD8+_TIMER	T cell CD8+_XCELL
	ACC (n=79)	0.240788	0.133886	0.0601138	0.124532	0.309174	-0.143037	0.295386	0.0928088	0.057405	0.258301			ACC (n=79)	0.0620251	0.335385	0.677807	0.368456	0.014887	0.301114	0.0204151	0.513069	0.689886	0.0448435
	BLCA (n=408)	0.204647	0.170872	-0.0342604	0.0427817	0.238621	0.115593	0.157209	0.143809	0.0901447	0.178067			BLCA (n=408)	0.000208788	0.00223102	0.582215	0.494848	1.23501e-05	0.0443311	0.00508489	0.011205	0.121128	0.00141938
	BRCA (n=1100)	0.371701	0.0620643	0.097342	0.0371332	0.271587	0.0974805	0.295636	0.317351	0.00226	0.285237			BRCA (n=1100)	2.81677e-32	0.0761431	0.00435561	0.31756	3.49043e-17	0.00431405	2.50076e-20	2.5335e-23	0.950396	6.14627e-19
	BRCA-Basal (n=191)	0.398005	0.199358	0.0913788	0.0640592	0.27068	0.207572	0.279546	0.32298	-0.0413475	0.322991			BRCA-Basal (n=191)	2.2376e-07	0.0158432	0.304229	0.486105	0.000758268	0.0116311	0.00048319	4.12416e-05	0.657003	4.12416e-05
	BRCA-Her2 (n=82)	0.295287	0.0199718	0.159186	0.0730277	0.249313	0.104706	0.284619	0.277283	-0.0260855	0.220175			BRCA-Her2 (n=82)	0.0214485	0.892288	0.244671	0.608719	0.0550662	0.463706	0.0271917	0.0319467	0.862306	0.0924664
	BRCA-LumA (n=568)	0.36837	-0.00205183	0.0857347	0.0286902	0.253142	0.0593113	0.322077	0.336364	0.0701745	0.27065			BRCA-LumA (n=568)	5.29533e-17	0.965292	0.0772664	0.583694	2.52688e-08	0.241538	4.49917e-13	3.21771e-14	0.156341	2.1324e-09
	BRCA-LumB (n=219)	0.226369	0.0561933	0.0100106	0.0135512	0.230705	0.0736581	0.239476	0.216865	0.0103117	0.174595			BRCA-LumB (n=219)	0.0033178	0.516275	0.906251	0.882692	0.00277735	0.387423	0.00186725	0.0051091	0.905221	0.0271917
	CESC (n=306)	0.450587	0.376553	0.0311457	0.224811	0.480745	0.209084	0.301269	0.363876	0.439131	0.408323			CESC (n=306)	2.56939e-14	5.28417e-10	0.671191	0.000424323	2.22086e-16	0.00112246	1.18901e-06	2.27364e-09	1.31213e-13	9.89615e-12
	CHOL (n=36)	0.528253	0.164905	0.0877118	0.194537	0.351959	0.31197	0.431717	0.432101	0.315759	0.464476			CHOL (n=36)	0.00241989	0.427095	0.679172	0.33719	0.0593453	0.0986732	0.0177937	0.0177439	0.0943507	0.00978219
	COAD (n=458)	0.351882	0.0870308	-0.195514	0.0569842	0.432029	-0.159528	0.242504	0.338951	0.33717	0.189996			COAD (n=458)	9.7599e-09	0.206237	0.0024308	0.429079	4.52865e-13	0.0153125	0.000135898	3.756e-08	4.39152e-08	0.00327931
	DLBC (n=48)	0.0258909	0.0363563	-0.183853	-0.195381	0.0296484	-0.132485	-0.112921	0.0460662	0.0530927	0.0197036			DLBC (n=48)	0.894711	0.860166	0.326627	0.293523	0.882692	0.492719	0.552541	0.826539	0.799615	0.916428
	ESCA (n=185)	0.164219	0.0305748	-0.139387	0.0606003	0.221169	-0.0483967	0.23432	0.256174	0.186198	0.0567247			ESCA (n=185)	0.0450693	0.74112	0.0915412	0.498837	0.00569642	0.586238	0.00327931	0.00123413	0.0223117	0.525661
	GBM (n=153)	0.0959511	-0.0237775	-0.26729	-0.0768414	0.0267667	-0.0387469	0.19818	-0.0635741	-0.0634716	-0.0570586			GBM (n=153)	0.33719	0.832663	0.0033178	0.455209	0.810933	0.709833	0.0349346	0.534739	0.534739	0.580338
	HNSC (n=522)	0.517354	0.264368	-0.0947631	0.253936	0.509471	-0.0296683	0.554461	0.524386	-0.152258	0.351555			HNSC (n=522)	2.83589e-33	1.26615e-08	0.0563034	4.95837e-08	2.97848e-32	0.582215	1.06119e-38	2.78099e-34	0.00162534	8.63657e-15
	HNSC-HPV- (n=422)	0.494511	0.248312	-0.112651	0.199387	0.477482	-0.131104	0.548756	0.500431	-0.105922	0.323134			HNSC-HPV- (n=422)	1.24221e-24	1.78646e-06	0.0405864	0.000164668	6.85533e-23	0.0163389	2.85133e-31	2.77075e-25	0.0544935	2.13156e-10
	HNSC-HPV+ (n=98)	0.443527	0.244006	-0.0153027	0.243249	0.472673	0.274182	0.427868	0.470752	-0.161087	0.34093			HNSC-HPV+ (n=98)	4.06654e-05	0.0362436	0.905221	0.0366437	1.00342e-05	0.0174205	8.42136e-05	1.10513e-05	0.182687	0.00239506
	KICH (n=66)	0.140823	-0.0987968	0.140415	0.142025	0.410777	-0.208336	0.4559	0.256799	0.126175	0.183731			KICH (n=66)	0.33719	0.513069	0.33719	0.335385	0.00158271	0.136418	0.00035868	0.0603495	0.394483	0.197114
	KIRC (n=533)	0.35774	0.238863	0.0868949	0.0902741	0.355019	0.433154	0.399083	0.368628	0.173852	0.317663			KIRC (n=533)	2.04599e-14	7.93531e-07	0.0916136	0.0787313	3.21771e-14	2.76329e-21	5.89904e-18	2.69552e-15	0.000460045	1.88544e-11
	KIRP (n=290)	0.409416	0.0459185	-0.046716	0.116534	0.411112	-0.0996013	0.483129	0.478109	0.378339	0.318689			KIRP (n=290)	4.72271e-11	0.534943	0.530592	0.0912729	3.85755e-11	0.156156	1.70524e-15	3.66275e-15	1.82445e-09	6.48184e-07
	LGG (n=516)	-0.140466	-0.101191	-0.0347309	-0.150683	-0.0585029	-0.373254	0.0284652	0.0403597	-0.371467	0.0537895			LGG (n=516)	0.00431405	0.0445478	0.525661	0.00213679	0.269793	3.24926e-16	0.602486	0.461732	4.59161e-16	0.316424
	LIHC (n=371)	0.235737	0.129704	-0.133574	0.0191373	0.241774	0.0123913	0.293069	0.288232	0.334678	0.122917			LIHC (n=371)	3.01038e-05	0.0279417	0.0233586	0.781824	1.8268e-05	0.860166	1.27069e-07	2.11676e-07	9.92297e-10	0.0376533
	LUAD (n=515)	0.269285	0.150609	-0.135091	-0.0102284	0.315258	-0.0422066	0.284484	0.325498	0.301654	0.179092			LUAD (n=515)	6.2185e-09	0.00181579	0.00535308	0.860166	5.24975e-12	0.431725	7.00506e-10	8.75277e-13	4.84636e-11	0.000174443
	LUSC (n=501)	0.416798	0.239148	-0.198543	0.105036	0.431712	-0.0215732	0.394045	0.423459	0.328538	0.265923			LUSC (n=501)	2.58054e-20	4.92038e-07	3.82097e-05	0.0367423	7.76828e-22	0.695767	4.66726e-18	5.44728e-21	1.25059e-12	1.76094e-08
	MESO (n=87)	0.48548	0.170861	-0.0262485	0.153275	0.348128	0.282232	0.405722	0.375954	0.214087	0.395694			MESO (n=87)	8.64361e-06	0.164957	0.856493	0.221047	0.00240731	0.0166607	0.000314198	0.000966404	0.0744448	0.000462429
	OV (n=303)	0.354965	0.155556	-0.140206	0.0952302	0.287407	-0.140029	0.212096	0.22415	0.247058	0.188784			OV (n=303)	3.8264e-08	0.025	0.0445478	0.185453	1.34212e-05	0.0446866	0.00173814	0.000905041	0.000220082	0.00559074
	PAAD (n=179)	0.474659	0.164425	0.176543	0.209635	0.559906	0.0169114	0.549262	0.551485	0.548074	0.481507			PAAD (n=179)	3.14474e-10	0.0506133	0.0358751	0.0115622	1.54484e-14	0.862306	5.73503e-14	4.33126e-14	6.59817e-14	1.58295e-10
	PCPG (n=181)	0.259876	-0.0404298	-0.0850412	0.16252	0.41089	-0.00443292	0.386649	0.246422	0.0211004	0.0367916			PCPG (n=181)	0.00161611	0.671034	0.3475	0.056486	1.49555e-07	0.959457	9.17122e-07	0.00285239	0.834646	0.695767
	PRAD (n=498)	0.297263	0.0404283	-0.0456138	-0.0043898	0.409369	0.115277	0.229588	0.332183	-0.0125857	0.219661			PRAD (n=498)	3.22375e-09	0.493489	0.434028	0.940629	3.60744e-17	0.032336	7.80224e-06	2.30268e-11	0.844444	1.9912e-05
	READ (n=166)	0.0835033	0.1199	-0.177106	0.0518699	0.450513	-0.116147	0.13218	0.242191	0.269073	0.279854			READ (n=166)	0.513069	0.335897	0.135623	0.689341	2.65619e-05	0.347813	0.285699	0.0365211	0.0189615	0.0145252
	SARC (n=260)	0.325311	0.253929	0.0596223	0.155877	0.357814	0.00472549	0.404939	0.377712	0.235414	0.286651			SARC (n=260)	7.69512e-07	0.00016602	0.434028	0.0263077	4.0065e-08	0.950396	2.82865e-10	5.53864e-09	0.000526632	1.76921e-05
	SKCM (n=471)	0.530225	0.220258	0.0807724	0.24439	0.541809	0.262943	0.577139	0.555534	0.2075	0.450668			SKCM (n=471)	8.54376e-33	7.05276e-06	0.121236	4.92038e-07	2.53974e-34	5.07171e-08	2.43801e-39	3.06652e-36	2.49427e-05	6.10072e-23
	SKCM-Metastasis (n=368)	0.484157	0.232439	0.111275	0.244322	0.50791	0.251667	0.516973	0.497339	0.137072	0.420211			SKCM-Metastasis (n=368)	5.3342e-21	3.08155e-05	0.0570564	1.1181e-05	2.88271e-23	5.78817e-06	3.47192e-24	2.94107e-22	0.0181035	1.44526e-15
	SKCM-Primary (n=103)	0.423674	0.00285946	0.0810385	0.263462	0.425677	0.236706	0.496397	0.468551	0.2903	0.309677			SKCM-Primary (n=103)	2.87305e-05	0.977245	0.498837	0.0144195	2.61993e-05	0.029008	4.5755e-07	2.4567e-06	0.00612682	0.00327931
	STAD (n=415)	0.311308	0.19002	-0.0827538	-0.0366303	0.256577	-0.0688949	0.212637	0.224334	0.455124	0.208941			STAD (n=415)	3.06543e-09	0.00050876	0.152807	0.548373	1.51022e-06	0.244278	8.68495e-05	3.19233e-05	1.22896e-19	0.000118274
	TGCT (n=150)	0.418416	0.346968	-0.179926	-0.0875516	0.266898	-0.147069	0.331667	0.278137	0.288166	0.311304			TGCT (n=150)	5.1918e-07	4.90301e-05	0.0472977	0.366877	0.00239506	0.108989	0.000117009	0.00152292	0.00098421	0.000330835
	THCA (n=509)	0.440135	0.241342	-0.112939	0.0854159	0.531387	-0.157778	0.46894	0.490034	-0.328547	0.344057			THCA (n=509)	3.24161e-23	2.78293e-07	0.0225998	0.0882699	6.52059e-35	0.00112992	1.45954e-26	2.55538e-29	6.82307e-13	4.27736e-14
	THYM (n=120)	0.130249	-0.0298436	-0.321012	0.200825	0.468894	-0.186465	-0.204097	-0.184848	-0.291206	-0.129366			THYM (n=120)	0.225682	0.808106	0.00112992	0.0504301	4.92038e-07	0.0705121	0.046633	0.0729466	0.0033178	0.228876
	UCEC (n=545)	0.3793	0.162699	0.170821	0.221511	0.420276	-0.031634	0.347264	0.418784	0.0187759	0.377902			UCEC (n=545)	0.000678387	0.181031	0.156565	0.0593453	0.000129623	0.823359	0.0020722	0.000136873	0.888821	0.000713203
	UCS (n=57)	0.0853789	0.100908	-0.0269251	-0.0752839	0.296718	-0.183023	0.158141	0.153813	0.268799	0.11699			UCS (n=57)	0.608719	0.544297	0.881277	0.659743	0.049949	0.254495	0.335385	0.344752	0.0773476	0.488379
	UVM (n=80)	0.559221	0.234206	0.227015	0.472864	0.6028	0.312587	0.615807	0.574633	0.21123	0.388106			UVM (n=80)	4.92038e-07	0.0620783	0.0718968	4.17205e-05	3.10349e-08	0.0111205	1.24025e-08	1.97051e-07	0.094794	0.00116698

## Sheet: DC
Coefficients														Adj.P
	cancer	Myeloid dendritic cell activated_CIBERSORT	Myeloid dendritic cell activated_CIBERSORT-ABS	Myeloid dendritic cell activated_XCELL	Myeloid dendritic cell resting_CIBERSORT	Myeloid dendritic cell resting_CIBERSORT-ABS	Myeloid dendritic cell_MCPCOUNTER	Myeloid dendritic cell_QUANTISEQ	Myeloid dendritic cell_TIMER	Myeloid dendritic cell_XCELL	Plasmacytoid dendritic cell_XCELL				cancer	Myeloid dendritic cell activated_CIBERSORT	Myeloid dendritic cell activated_CIBERSORT-ABS	Myeloid dendritic cell activated_XCELL	Myeloid dendritic cell resting_CIBERSORT	Myeloid dendritic cell resting_CIBERSORT-ABS	Myeloid dendritic cell_MCPCOUNTER	Myeloid dendritic cell_QUANTISEQ	Myeloid dendritic cell_TIMER	Myeloid dendritic cell_XCELL	Plasmacytoid dendritic cell_XCELL
	ACC (n=79)	-0.337883	-0.240316	0.290815	-0.0211798	-0.0143602	0.235823	-0.130204	0.275904	0.4308	0.323627				ACC (n=79)	0.00695625	0.0667154	0.0229286	0.894808	0.918281	0.0721386	0.351777	0.0316696	0.000374348	0.0101409
	BLCA (n=408)	-0.189745	-0.128892	0.365888	0.033147	0.0691737	0.281993	0.0249518	0.195859	0.332493	0.200175				BLCA (n=408)	0.000641281	0.0241384	2.21639e-12	0.596613	0.252819	1.36148e-07	0.687482	0.000408776	2.74513e-10	0.000295323
	BRCA (n=1100)	-0.030401	-0.018924	0.431202	0.0433727	0.118067	0.307828	0.10664	0.307529	0.366322	0.374269				BRCA (n=1100)	0.423431	0.61625	2.82897e-44	0.238767	0.000496608	3.06608e-22	0.00178648	3.3067e-22	1.4708e-31	5.53985e-33
	BRCA-Basal (n=191)	0.103968	0.134188	0.485312	-0.0374788	0.0103087	0.3073	0.0669288	0.26005	0.289235	0.459001				BRCA-Basal (n=191)	0.238767	0.118201	5.42624e-11	0.680301	0.910918	0.000103367	0.462787	0.00125436	0.000291677	8.089e-10
	BRCA-Her2 (n=82)	-0.0558487	-0.0570734	0.352033	0.173906	0.204003	0.386956	0.210647	0.192324	0.370943	0.307051				BRCA-Her2 (n=82)	0.691804	0.687482	0.00513408	0.205453	0.130095	0.00182862	0.115904	0.156754	0.00294175	0.0163262
	BRCA-LumA (n=568)	-0.101576	-0.0946535	0.418112	0.0348478	0.122715	0.256005	0.131523	0.315389	0.356889	0.375288				BRCA-LumA (n=568)	0.0359915	0.0529737	2.91051e-22	0.508316	0.0101409	1.42741e-08	0.00572428	1.11627e-12	3.56462e-16	6.95223e-18
	BRCA-LumB (n=219)	0.0210834	0.0268894	0.407477	0.024944	0.098032	0.286674	0.11534	0.311744	0.327726	0.225017				BRCA-LumB (n=219)	0.810297	0.756854	1.76066e-08	0.776126	0.243297	0.000152276	0.163224	3.16753e-05	1.07361e-05	0.00370068
	CESC (n=306)	-0.270727	-0.137795	0.52605	0.16646	0.247249	0.373661	-0.0557874	0.608902	0.405145	0.433835				CESC (n=306)	1.46306e-05	0.0373876	3.60953e-20	0.0105896	8.99905e-05	5.82887e-10	0.43874	2.61024e-28	1.13922e-11	2.16253e-13
	CHOL (n=36)	0.393786	0.399931	0.530991	0.225911	0.261584	0.307086	-0.102492	0.600284	0.53532	0.454788				CHOL (n=36)	0.0334684	0.0305914	0.0023191	0.258932	0.18743	0.112225	0.622037	0.00036569	0.00210639	0.011641
	COAD (n=458)	-0.19751	-0.170926	0.64365	-0.0491179	0.0235918	0.613631	0.07012	0.660991	0.665996	0.133985				COAD (n=458)	0.00224234	0.00886229	3.61009e-32	0.497129	0.747235	1.26979e-28	0.32376	2.00063e-34	4.71751e-35	0.0445372
	DLBC (n=48)	0.0689347	0.074953	0.540241	-0.281847	-0.288497	0.255682	0.380085	0.0804814	0.219992	0.142802				DLBC (n=48)	0.71905	0.691804	0.000671078	0.114046	0.104316	0.157194	0.0256382	0.678281	0.233963	0.456904
	ESCA (n=185)	-0.0622882	0.0583341	0.406338	-0.227765	-0.200691	0.18533	-0.0929411	0.347983	0.339115	0.0986683				ESCA (n=185)	0.488374	0.514175	5.80227e-08	0.00450403	0.0131516	0.0231664	0.286652	5.48862e-06	9.98867e-06	0.254802
	GBM (n=153)	-0.0236137	-0.0144373	0.212774	-0.100938	-0.0948756	0.167206	-0.0651253	0.375583	0.0537981	0.144327				GBM (n=153)	0.821309	0.900977	0.0229286	0.318063	0.350178	0.0805941	0.526291	1.8287e-05	0.600249	0.139895
	HNSC (n=522)	-0.184903	-0.0443304	0.612675	-0.0968582	0.07577	0.415774	0.0333388	0.284635	0.536659	0.415078				HNSC (n=522)	0.000103211	0.412475	9.87082e-50	0.0532567	0.140493	5.32741e-21	0.536051	5.67127e-10	2.12566e-36	6.18213e-21
	HNSC-HPV- (n=422)	-0.160864	-0.0189472	0.599594	-0.111492	0.0474084	0.393403	0.00685225	0.333361	0.524079	0.373766				HNSC-HPV- (n=422)	0.00276923	0.752876	1.03357e-38	0.0438139	0.42911	1.80536e-15	0.910918	3.71716e-11	2.13481e-28	6.01107e-14
	HNSC-HPV+ (n=98)	-0.258696	-0.16104	0.552776	-0.00534468	0.144505	0.361452	0.118522	0.30394	0.471088	0.441801				HNSC-HPV+ (n=98)	0.025764	0.190532	7.37349e-08	0.962773	0.243297	0.0011942	0.349391	0.00752923	9.9463e-06	4.28067e-05
	KICH (n=66)	-0.286794	-0.202094	0.762313	0.0824947	0.0835865	0.521747	0.197354	0.618812	0.574058	0.157934				KICH (n=66)	0.0355528	0.157194	8.71275e-13	0.585665	0.58097	2.46889e-05	0.168381	1.42189e-07	1.90671e-06	0.279987
	KIRC (n=533)	-0.141875	-0.135612	0.407385	0.155712	0.172227	0.417201	0.0318646	0.536074	0.398053	0.218008				KIRC (n=533)	0.00481596	0.0070614	5.8773e-19	0.0018385	0.000520456	6.51515e-20	0.570971	3.34638e-34	4.53062e-18	7.26627e-06
	KIRP (n=290)	-0.0513082	-0.0427512	0.547313	0.0821112	0.0898121	0.496964	0.0694501	0.541741	0.508862	0.223971				KIRP (n=290)	0.492222	0.570971	1.31806e-20	0.255322	0.21363	1.08467e-16	0.347592	3.84078e-20	1.43338e-17	0.000719939
	LGG (n=516)	0.102015	0.108075	0.53413	0.0644713	0.0684229	0.303767	0.153096	0.593986	-0.0353447	0.150278				LGG (n=516)	0.0438139	0.0316696	4.71751e-35	0.225672	0.194306	5.43898e-11	0.00182862	8.59678e-45	0.517432	0.00223285
	LIHC (n=371)	-0.0638417	-0.0632172	0.33624	0.0180486	0.0804275	0.375167	0.0313318	0.44891	0.272972	0.00418875				LIHC (n=371)	0.314319	0.318336	6.35199e-10	0.777409	0.194699	2.89505e-12	0.624703	1.14612e-17	8.86319e-07	0.947734
	LUAD (n=515)	-0.193678	-0.132461	0.433895	0.0306641	0.106922	0.303154	-0.0449206	0.481492	0.372382	0.345244				LUAD (n=515)	4.32175e-05	0.0066386	5.90216e-23	0.571644	0.030918	2.97724e-11	0.406337	9.72786e-29	7.56415e-17	1.79359e-14
	LUSC (n=501)	-0.176988	-0.0897565	0.565248	0.0433302	0.1525	0.499301	-0.0391367	0.497247	0.580845	0.420203				LUSC (n=501)	0.000275846	0.0797562	7.24159e-40	0.42911	0.00191717	4.26569e-30	0.477777	7.74719e-30	1.77292e-42	7.30174e-21
	MESO (n=87)	-0.00993389	-0.00727373	0.343945	0.088856	0.100813	0.335045	-0.103219	0.478083	0.381025	0.409422				MESO (n=87)	0.939911	0.954518	0.00280492	0.497437	0.441873	0.00372553	0.430472	1.13412e-05	0.000794011	0.00027238
	OV (n=303)	0.0567548	0.0953574	0.596312	0.0695158	0.0755002	0.373251	-0.119839	0.34527	0.389697	0.428198				OV (n=303)	0.456904	0.192465	3.02689e-24	0.353572	0.313074	4.88967e-09	0.0917	8.33985e-08	8.06773e-10	8.0267e-12
	PAAD (n=179)	0.0126773	0.0568638	0.550716	0.067591	0.154661	0.581434	-0.0757697	0.60359	0.668272	0.152189				PAAD (n=179)	0.900977	0.536051	3.51677e-14	0.462787	0.0708012	4.68399e-16	0.411487	1.57619e-17	2.00814e-22	0.0752801
	PCPG (n=181)	-0.225608	-0.184553	0.408994	0.108269	0.109	0.358964	0.106451	0.279162	0.432933	0.0383556				PCPG (n=181)	0.00686311	0.030269	1.46091e-07	0.230224	0.227029	6.05079e-06	0.238706	0.000656091	1.97703e-08	0.680301
	PRAD (n=498)	0.0241099	0.038634	0.478148	0.138452	0.196404	0.523979	0.181229	0.480155	0.416934	0.0620637				PRAD (n=498)	0.680301	0.510105	4.81517e-24	0.00919961	0.000152103	2.06686e-29	0.000520456	3.02689e-24	4.75118e-18	0.277651
	READ (n=166)	-0.292515	-0.250814	0.616963	0.0673174	0.12291	0.516005	0.102818	0.594474	0.524999	0.0694878				READ (n=166)	0.0100902	0.0303937	4.28009e-10	0.597476	0.32528	6.6472e-07	0.420444	2.75842e-09	3.7931e-07	0.585835
	SARC (n=260)	0.00772549	0.0216497	0.4782	0.0329393	0.0539055	0.441469	0.0432476	0.521292	0.455802	0.329877				SARC (n=260)	0.918281	0.777409	1.4462e-14	0.671014	0.486132	2.39411e-12	0.575015	1.43338e-17	3.48975e-13	4.60021e-07
	SKCM (n=471)	-0.165984	-0.164307	0.577198	0.0158629	0.0933407	0.500246	0.0249423	0.398927	0.442574	0.499742				SKCM (n=471)	0.000888546	0.00100825	3.94943e-40	0.777409	0.074316	4.92441e-29	0.657634	5.11359e-18	2.67896e-22	5.48258e-29
	SKCM-Metastasis (n=368)	-0.0323398	-0.0307832	0.516036	0.104809	0.156168	0.466678	0.0324773	0.388734	0.458502	0.500512				SKCM-Metastasis (n=368)	0.610115	0.625001	2.49517e-24	0.0779836	0.0066386	1.25537e-19	0.609915	1.83803e-13	6.53912e-19	8.96063e-23
	SKCM-Primary (n=103)	-0.207756	-0.203503	0.541318	0.0180309	0.102244	0.350051	-0.10245	0.29172	0.435246	0.312657				SKCM-Primary (n=103)	0.060192	0.0664239	1.6894e-08	0.894808	0.392255	0.000771784	0.392255	0.00610711	1.46306e-05	0.00301178
	STAD (n=415)	-0.103496	-0.0430625	0.433291	0.0694239	0.130388	0.447357	-0.0686932	0.50559	0.47502	0.272408				STAD (n=415)	0.071561	0.486259	6.43866e-18	0.243511	0.020566	3.86667e-19	0.248988	8.09168e-25	9.90857e-22	2.53276e-07
	TGCT (n=150)	-0.13636	-0.136363	0.52945	0.160776	0.208678	0.462777	0.266508	0.56995	0.408919	0.400991				TGCT (n=150)	0.149006	0.149006	2.65159e-11	0.0813849	0.0207284	1.44793e-08	0.00246597	2.71106e-13	9.15965e-07	1.6141e-06
	THCA (n=509)	-0.113865	-0.0457236	0.634806	0.221214	0.300146	0.249657	-0.187522	0.435676	0.528904	0.271354				THCA (n=509)	0.0218026	0.399853	8.31434e-54	2.60783e-06	5.95336e-11	8.45989e-08	8.76299e-05	6.0677e-23	5.28969e-35	4.62103e-09
	THYM (n=120)	-0.0131381	-0.0131381	0.036517	0.0690081	0.196819	-0.182405	0.192158	-0.1529	-0.244467	-0.18985				THYM (n=120)	0.910918	0.910918	0.747235	0.538018	0.0585435	0.0806183	0.0657547	0.153258	0.0159617	0.0690089
	UCEC (n=545)	-0.427394	-0.372506	0.530114	0.277966	0.288607	0.499514	-0.10532	0.309163	0.317999	0.369352				UCEC (n=545)	9.25989e-05	0.000858478	3.7931e-07	0.0163262	0.0122315	2.38749e-06	0.414089	0.00686311	0.00533663	0.000960114
	UCS (n=57)	-0.0041382	0.0201617	0.675148	0.267727	0.263977	0.544965	0.0216189	0.396719	0.41805	0.00882938				UCS (n=57)	0.976539	0.910918	1.08423e-07	0.0824281	0.0876146	7.07262e-05	0.907526	0.00671137	0.00395891	0.954766
	UVM (n=80)	NA	NA	0.606653	0.300397	0.397288	0.625684	0.0952317	-0.178663	0.514322	0.329287				UVM (n=80)	NA	NA	1.94204e-08	0.0150545	0.000851883	4.85444e-09	0.491528	0.174985	5.49456e-06	0.00695625

## Sheet: M
Coefficients																			Adj.P
	cancer	Macrophage M0_CIBERSORT	Macrophage M0_CIBERSORT-ABS	Macrophage M1_CIBERSORT	Macrophage M1_CIBERSORT-ABS	Macrophage M1_QUANTISEQ	Macrophage M1_XCELL	Macrophage M2_CIBERSORT	Macrophage M2_CIBERSORT-ABS	Macrophage M2_QUANTISEQ	Macrophage M2_TIDE	Macrophage M2_XCELL	Macrophage_EPIC	Macrophage_TIMER	Macrophage_XCELL	Macrophage/Monocyte_MCPCOUNTER				cancer	Macrophage M0_CIBERSORT	Macrophage M0_CIBERSORT-ABS	Macrophage M1_CIBERSORT	Macrophage M1_CIBERSORT-ABS	Macrophage M1_QUANTISEQ	Macrophage M1_XCELL	Macrophage M2_CIBERSORT	Macrophage M2_CIBERSORT-ABS	Macrophage M2_QUANTISEQ	Macrophage M2_TIDE	Macrophage M2_XCELL	Macrophage_EPIC	Macrophage_TIMER	Macrophage_XCELL	Macrophage/Monocyte_MCPCOUNTER
	ACC (n=79)	-0.132281	-0.102079	0.104503	0.149748	0.314907	0.373374	0.388004	0.644572	0.358658	-0.324987	0.231847	0.260782	0.492214	0.535166	0.661971				ACC (n=79)	0.296735	0.424836	0.413375	0.235483	0.00888512	0.00168422	0.00105201	1.88456e-09	0.00265176	0.00685392	0.0584505	0.0323864	1.76989e-05	2.06118e-06	4.68996e-10
	BLCA (n=408)	-0.0428491	0.0372301	0.128312	0.238026	0.186226	0.405885	0.120984	0.406205	0.365365	-0.164613	0.251914	0.408617	0.170834	0.37087	0.292297				BLCA (n=408)	0.447512	0.508233	0.0179191	7.29589e-06	0.000518635	1.86261e-15	0.0258627	1.76938e-15	1.44333e-12	0.00222435	1.89992e-06	1.15017e-15	0.00149777	6.19506e-13	2.46084e-08
	BRCA (n=1100)	-0.0354451	0.108447	0.198069	0.394303	0.38074	0.443079	0.0969034	0.558031	0.346282	-0.513772	0.396132	0.560723	0.16554	0.524115	0.563466				BRCA (n=1100)	0.296735	0.000938997	7.63335e-10	3.24599e-37	1.32644e-34	1.18774e-47	0.00317025	3.8835e-80	1.72865e-28	3.54177e-66	1.41129e-37	6.58851e-81	3.13523e-07	3.16815e-69	1.40249e-81
	BRCA-Basal (n=191)	-0.188325	0.0372941	0.264959	0.480729	0.406583	0.542572	0.0413823	0.460871	0.396662	-0.538025	0.260233	0.477955	-0.0544817	0.46845	0.489277				BRCA-Basal (n=191)	0.0167655	0.648942	0.000644825	5.29884e-11	5.59587e-08	3.59136e-14	0.614324	4.07142e-10	1.26477e-07	6.53905e-14	0.000806964	7.07201e-11	0.508233	1.89255e-10	2.11999e-11
	BRCA-Her2 (n=82)	-0.128875	0.0956352	0.199347	0.424404	0.0732408	0.283817	0.0695022	0.40141	0.326254	-0.322826	0.140504	0.373773	0.0426673	0.361679	0.260706				BRCA-Her2 (n=82)	0.314134	0.456968	0.108782	0.000327188	0.569395	0.0202029	0.589331	0.000735883	0.00700445	0.00767342	0.270696	0.00179867	0.737926	0.00260646	0.0335815
	BRCA-LumA (n=568)	0.0295664	0.11484	0.159675	0.361022	0.382495	0.407718	0.0959396	0.578928	0.446825	-0.57192	0.462559	0.611682	0.244829	0.520161	0.635683				BRCA-LumA (n=568)	0.530656	0.0118434	0.000426267	9.53962e-17	8.44853e-19	2.17292e-21	0.0362349	3.12486e-46	6.25509e-26	6.11387e-45	6.35603e-28	6.36782e-53	3.75016e-08	4.13732e-36	3.53916e-58
	BRCA-LumB (n=219)	-0.142991	0.0360126	0.117369	0.309177	0.36339	0.50857	0.237997	0.601265	0.435508	-0.449365	0.377111	0.540906	0.266239	0.573558	0.607141				BRCA-LumB (n=219)	0.0580157	0.645791	0.12204	2.31329e-05	4.46796e-07	1.67808e-13	0.00133371	1.41011e-19	7.0106e-10	1.67005e-10	1.45424e-07	2.04921e-15	0.000306472	1.47378e-17	5.07115e-20
	CESC (n=306)	-0.168146	-0.0037579	0.379886	0.530309	0.255446	0.516825	0.245961	0.552843	0.444393	-0.416441	0.330795	0.596556	0.135059	0.516571	0.4283				CESC (n=306)	0.00685392	0.959954	1.64634e-10	9.11541e-21	2.99733e-05	1.24608e-19	5.96674e-05	8.07141e-23	2.67834e-14	1.5013e-12	3.74643e-08	2.91923e-27	0.0309159	1.2991e-19	2.88262e-13
	CHOL (n=36)	-0.0764078	0.120751	0.1296	0.376034	0.17219	0.478009	-0.00777693	0.520619	0.449124	-0.560375	0.335405	0.174252	0.297776	0.503693	0.312169				CHOL (n=36)	0.683145	0.520487	0.490797	0.0324944	0.355167	0.00511324	0.969482	0.00197282	0.00904791	0.000720556	0.0588838	0.350013	0.0962882	0.00291083	0.0801966
	COAD (n=458)	0.0872805	0.446163	0.353279	0.584821	0.301859	0.714022	0.348842	0.660189	0.438707	-0.535079	0.351286	0.721176	0.402712	0.658692	0.71198				COAD (n=458)	0.171111	2.56598e-14	4.05117e-09	8.03274e-26	6.70471e-07	6.41905e-43	6.50156e-09	9.39613e-35	7.81108e-14	1.69221e-30	5.00857e-09	3.87762e-44	1.1373e-11	1.46311e-34	1.40371e-42
	DLBC (n=48)	0.259453	0.391719	0.167829	0.183592	0.306509	0.354139	-0.0745893	0.0737648	0.210719	-0.309084	0.00866746	0.195929	0.00363915	0.340462	0.41778				DLBC (n=48)	0.118131	0.014857	0.328153	0.28311	0.0615372	0.0293121	0.665193	0.667854	0.213002	0.0592287	0.963531	0.249971	0.985268	0.0363658	0.00879871
	ESCA (n=185)	0.00432945	0.166781	0.210036	0.313658	0.244334	0.48556	0.165207	0.399045	0.171942	-0.276196	0.218471	0.463028	0.306719	0.351527	0.315184				ESCA (n=185)	0.962019	0.0316822	0.00640708	3.19746e-05	0.00142215	1.43844e-11	0.0332699	6.18976e-08	0.0267134	0.00028334	0.00449712	1.61089e-10	4.87057e-05	2.50528e-06	2.93021e-05
	GBM (n=153)	-0.214701	-0.192716	0.0571163	0.168973	0.458937	0.444649	0.127073	0.419055	0.517871	-0.441158	0.292318	0.5713	0.504837	0.43043	0.480348				GBM (n=153)	0.0153988	0.0303887	0.535008	0.0584505	3.74643e-08	1.10408e-07	0.160322	6.89521e-07	2.41248e-10	1.42699e-07	0.000810104	9.82464e-13	8.04035e-10	3.13523e-07	6.7017e-09
	HNSC (n=522)	-0.193335	0.190946	0.25834	0.546212	0.366988	0.590322	0.271938	0.686533	0.404251	-0.407971	0.331387	0.698667	0.307606	0.562933	0.577983				HNSC (n=522)	2.83322e-05	3.52427e-05	1.38599e-08	1.7857e-38	1.5947e-16	3.49187e-46	2.1453e-09	6.80401e-68	4.63774e-20	1.94372e-20	1.50354e-13	3.41612e-71	9.28218e-12	2.76046e-41	6.40897e-44
	HNSC-HPV- (n=422)	-0.171218	0.212462	0.248228	0.522168	0.395583	0.601402	0.326076	0.680755	0.355649	-0.442403	0.322405	0.681449	0.342044	0.574031	0.558164				HNSC-HPV- (n=422)	0.000893408	3.2255e-05	9.78505e-07	1.7901e-28	7.51994e-16	1.47052e-39	6.42833e-11	2.90361e-54	7.28634e-13	6.65187e-20	1.08817e-10	2.15575e-54	6.23286e-12	2.21996e-35	3.95247e-33
	HNSC-HPV+ (n=98)	-0.106457	0.150984	0.215051	0.494749	0.274508	0.550094	0.12755	0.655612	0.580639	-0.294174	0.362354	0.722574	0.278438	0.54085	0.653192				HNSC-HPV+ (n=98)	0.353758	0.181086	0.0524831	1.61088e-06	0.0121485	5.11097e-08	0.264938	9.45823e-12	5.86376e-09	0.00699152	0.000748347	4.77517e-15	0.0109127	9.45625e-08	1.18384e-11
	KICH (n=66)	0.219775	0.301584	0.251793	0.474053	0.486474	0.586276	0.329188	0.647726	0.480367	-0.611326	0.291951	0.752527	0.268139	0.529853	0.439785				KICH (n=66)	0.0920679	0.0190004	0.0524831	0.000109685	6.76263e-05	5.77146e-07	0.00984381	1.25546e-08	8.64457e-05	1.32953e-07	0.0233934	1.5169e-12	0.0380314	1.05062e-05	0.000394906
	KIRC (n=533)	-0.0739582	-0.0525368	0.0877731	0.393989	0.370555	0.423284	0.144283	0.583572	0.517492	-0.491072	0.362612	0.551054	0.337429	0.464657	0.599193				KIRC (n=533)	0.130889	0.292998	0.0713408	6.24364e-18	7.33495e-16	9.60238e-21	0.002731	3.26666e-42	5.92895e-32	1.7901e-28	3.31471e-15	7.10964e-37	3.18622e-13	2.81297e-25	5.97402e-45
	KIRP (n=290)	0.0320877	0.124856	-0.0342553	0.153905	0.465117	0.569978	0.320955	0.645265	0.591117	-0.51394	0.33585	0.597447	0.549512	0.526559	0.41122				KIRP (n=290)	0.634359	0.0549051	0.611404	0.0173861	1.06065e-14	7.18268e-23	2.81699e-07	8.24975e-31	6.42232e-25	3.74558e-18	6.86991e-08	1.47897e-25	5.04506e-21	3.93892e-19	1.74502e-11
	LGG (n=516)	-0.087369	-0.0860561	0.00613326	0.0709083	0.49134	0.611001	0.371724	0.498143	0.594521	-0.494455	0.160568	0.638727	0.371611	0.614894	0.407906				LGG (n=516)	0.0674081	0.0716954	0.905682	0.140827	1.67699e-29	7.73175e-49	1.66524e-16	2.09822e-30	1.09786e-45	6.52698e-30	0.000665368	1.32264e-54	1.69322e-16	1.30225e-49	6.74821e-20
	LIHC (n=371)	0.0366078	0.167105	0.0455773	0.303349	0.278023	0.252296	0.0495742	0.409439	0.280875	-0.357084	0.0824378	-0.227872	0.324544	0.221265	0.303925				LIHC (n=371)	0.526931	0.00265755	0.43338	1.99739e-08	3.13523e-07	3.92369e-06	0.392636	8.07431e-15	2.33575e-07	2.35241e-11	0.146183	3.38534e-05	1.66964e-09	5.78976e-05	1.87321e-08
	LUAD (n=515)	0.0543703	0.201354	0.207087	0.402908	0.330252	0.532883	0.2801	0.633727	0.470152	-0.439304	0.394136	0.634145	0.359064	0.576407	0.495012				LUAD (n=515)	0.259303	1.22149e-05	6.65661e-06	5.74475e-20	1.72948e-13	1.96317e-36	6.31579e-10	3.77299e-55	1.23356e-27	6.58241e-24	4.20225e-19	3.23556e-55	7.35254e-16	9.92707e-44	7.27103e-31
	LUSC (n=501)	-0.111593	0.159949	0.196011	0.461461	0.464491	0.664479	0.274389	0.672378	0.518321	-0.455492	0.562857	0.712184	0.261041	0.665794	0.577477				LUSC (n=501)	0.019115	0.000706881	2.91145e-05	9.93955e-26	4.41469e-26	2.44632e-60	2.67953e-09	3.17408e-62	3.88967e-33	5.06118e-25	4.78926e-40	7.83408e-73	1.62346e-08	1.27525e-60	1.50502e-42
	MESO (n=87)	0.0896932	0.111512	0.31263	0.464103	0.228063	0.579363	-0.0361773	0.582031	0.398207	-0.464566	0.419428	0.52857	0.300363	0.604105	0.666411				MESO (n=87)	0.447902	0.342741	0.00498308	1.40134e-05	0.0441001	1.42646e-08	0.757528	1.18781e-08	0.000260926	1.37278e-05	0.000106969	4.06117e-07	0.00707277	2.29495e-09	1.01791e-11
	OV (n=303)	-0.113853	-0.0123817	0.179875	0.353678	0.411769	0.65112	0.297356	0.60993	0.490361	-0.625513	0.478421	0.723225	0.339972	0.630461	0.718637				OV (n=303)	0.0859512	0.85874	0.00608047	2.11871e-08	3.69044e-11	1.78225e-30	3.38768e-06	5.99991e-26	7.09843e-16	1.32311e-27	4.386e-15	2.0477e-40	7.99812e-08	3.87593e-28	1.07546e-39
	PAAD (n=179)	-0.0530204	0.184181	0.0813175	0.348707	0.284952	0.435018	-0.0245036	0.601734	0.605534	-0.380529	0.550408	0.640423	0.311476	0.550763	0.656345				PAAD (n=179)	0.520487	0.0203691	0.324432	5.57223e-06	0.000258262	6.50499e-09	0.764405	1.37449e-17	7.47758e-18	5.71003e-07	2.1853e-14	2.08531e-20	5.78976e-05	2.095e-14	1.06723e-21
	PCPG (n=181)	0.137652	0.138604	0.22661	0.325829	0.15828	0.460991	0.0981621	0.500141	0.317632	-0.288525	0.201245	0.502648	0.470136	0.457191	0.479676				PCPG (n=181)	0.0893206	0.0871122	0.00450839	3.08427e-05	0.0502731	9.18745e-10	0.23604	1.73064e-11	4.96615e-05	0.000255058	0.0120144	1.3184e-11	3.80595e-10	1.32788e-09	1.47363e-10
	PRAD (n=498)	0.0242712	0.133723	0.165858	0.422137	0.119205	0.346607	0.133334	0.526713	0.293929	-0.370614	0.193496	0.52102	0.243643	0.324648	0.206812				PRAD (n=498)	0.646352	0.0084817	0.00104043	9.41758e-19	0.0193802	1.09485e-12	0.00867081	3.89523e-30	2.41178e-09	1.91829e-14	0.000117344	2.04209e-29	9.69137e-07	3.25589e-11	3.70342e-05
	READ (n=166)	0.110416	0.506229	0.359123	0.588965	0.339792	0.623969	0.349659	0.640772	0.238772	-0.47796	0.229745	0.692244	0.331542	0.453255	0.680127				READ (n=166)	0.333543	7.10493e-07	0.000784903	2.50252e-09	0.00156061	1.371e-10	0.00110317	2.93345e-11	0.029653	6.37932e-09	0.0363658	1.39406e-13	0.00206187	1.33538e-05	5.4385e-13
	SARC (n=260)	-0.233401	-0.154302	0.235041	0.362435	0.504882	0.595238	0.230587	0.672532	0.536866	-0.49242	0.445576	0.508056	0.410931	0.55223	0.713945				SARC (n=260)	0.000377057	0.0203631	0.000340522	1.25546e-08	1.4117e-16	5.23079e-24	0.000445608	1.75198e-32	5.88478e-19	1.00221e-15	8.46362e-13	8.42973e-17	6.44868e-11	3.6043e-20	3.3352e-38
	SKCM (n=471)	-0.15332	0.141481	0.19757	0.490219	0.376225	0.615031	0.0223175	0.58519	0.456201	-0.489401	0.240267	0.477647	0.138704	0.543846	0.659147				SKCM (n=471)	0.00150547	0.00344741	3.67304e-05	3.87109e-28	3.24761e-16	1.61454e-47	0.657185	3.81222e-42	4.29789e-24	4.81078e-28	4.07015e-07	1.34443e-26	0.00418508	1.78799e-35	1.25771e-56
	SKCM-Metastasis (n=368)	-0.192435	0.0980975	0.178041	0.451679	0.301094	0.539996	0.0525629	0.559142	0.438855	-0.421917	0.157266	0.450375	0.0424566	0.457101	0.592526				SKCM-Metastasis (n=368)	0.000430646	0.0772065	0.00115437	1.51111e-18	1.68821e-08	2.37768e-27	0.35611	1.39129e-29	1.7866e-17	4.07485e-16	0.00422758	1.95059e-18	0.45788	5.16169e-19	6.6145e-34
	SKCM-Primary (n=103)	-0.281553	-0.104393	0.0884462	0.310898	0.405714	0.64938	0.0808422	0.456398	0.318797	-0.518032	0.296987	0.35157	0.30283	0.542913	0.639075				SKCM-Primary (n=103)	0.0057468	0.329947	0.411697	0.00214164	4.05637e-05	5.05691e-13	0.452425	2.7281e-06	0.0016179	5.32346e-08	0.00344741	0.000460461	0.00283047	8.74347e-09	1.5169e-12
	STAD (n=415)	0.0308617	0.241387	0.0421523	0.302584	0.265496	0.484926	0.254316	0.55388	0.444547	-0.445034	0.464367	0.551613	0.435301	0.486602	0.596123				STAD (n=415)	0.577084	3.78167e-06	0.447512	4.4128e-09	3.17167e-07	5.48332e-23	1.03046e-06	7.08121e-31	4.04954e-19	3.71155e-19	6.13774e-21	1.34026e-30	2.60486e-18	3.6927e-23	9.54993e-37
	TGCT (n=150)	0.224467	0.39545	0.339158	0.592858	0.533447	0.519206	-0.0934973	0.231455	0.462174	-0.608446	0.222861	0.503904	0.230769	0.498295	0.591317				TGCT (n=150)	0.00845547	1.39748e-06	4.58371e-05	9.16453e-15	1.0464e-11	4.51298e-11	0.292998	0.00657953	8.82903e-09	1.12922e-15	0.00888512	2.04587e-10	0.00674235	3.53215e-10	1.11297e-14
	THCA (n=509)	0.0839678	0.274194	0.375535	0.507997	0.483949	0.477682	-0.101885	0.641762	0.430683	-0.627802	0.161356	0.478376	0.046377	0.479313	0.423168				THCA (n=509)	0.0759775	1.81787e-09	3.59205e-17	2.1994e-32	4.10117e-29	2.58403e-28	0.0307532	2.32251e-56	1.04068e-22	2.25717e-53	0.000543565	2.12041e-28	0.340015	1.67874e-28	7.06167e-22
	THYM (n=120)	-0.02977	-0.00191431	0.312093	0.395224	0.225189	0.039607	0.191645	0.302104	0.404206	-0.274329	0.135578	0.517695	0.282221	0.0669873	0.584798				THYM (n=120)	0.764879	0.985443	0.0010406	2.23835e-05	0.0200445	0.692767	0.0493156	0.00153821	1.36972e-05	0.00422758	0.171062	7.32982e-09	0.00319154	0.508233	1.96242e-11
	UCEC (n=545)	0.00153834	0.197895	0.469198	0.553345	0.302031	0.418654	0.101059	0.498353	0.366167	-0.477792	0.417685	0.648222	0.500445	0.460371	0.585882				UCEC (n=545)	0.988651	0.0767202	7.48589e-06	4.92059e-08	0.00585855	8.31951e-05	0.382627	1.51419e-06	0.000704064	1.7233e-17	8.6477e-05	2.46767e-11	1.34691e-06	1.18352e-05	4.8592e-09
	UCS (n=57)	-0.255479	0.0156247	0.316345	0.399259	0.28283	0.614158	0.275232	0.585853	0.428252	-0.429952	0.111202	0.702684	0.524329	0.510202	0.53231				UCS (n=57)	0.0768898	0.922342	0.0267134	0.00429062	0.0493156	1.93446e-06	0.0559691	7.55388e-06	0.00201792	0.00193092	0.459326	1.04009e-08	9.32874e-05	0.000156355	6.92674e-05
	UVM (n=80)	-0.0797913	0.0415282	0.348035	0.427651	0.443643	0.442206	-0.0503056	0.694318	0.46779	-0.58777	0.451857	0.442349	0.0428577	0.576745	0.644636				UVM (n=80)	0.520487	0.737091	0.0027626	0.00017171	8.91416e-05	9.4084e-05	0.683296	7.69794e-12	3.17619e-05	4.18143e-08	6.31643e-05	9.37632e-05	0.729552	8.56695e-08	6.45221e-10

## Sheet: Neu
Coefficients									Adj.P
	cancer	Neutrophil_CIBERSORT	Neutrophil_CIBERSORT-ABS	Neutrophil_MCPCOUNTER	Neutrophil_QUANTISEQ	Neutrophil_TIMER	Neutrophil_XCELL			cancer	Neutrophil_CIBERSORT	Neutrophil_CIBERSORT-ABS	Neutrophil_MCPCOUNTER	Neutrophil_QUANTISEQ	Neutrophil_TIMER	Neutrophil_XCELL
	ACC (n=79)	0.17901	0.197695	0.0156707	0.140557	0.454445	0.164906			ACC (n=79)	0.245995	0.191265	0.930217	0.377888	0.000273295	0.291305
	BLCA (n=408)	0.0599027	0.0943516	0.0228501	0.0415191	0.260257	0.00800484			BLCA (n=408)	0.395749	0.156264	0.797325	0.600499	2.73816e-06	0.924261
	BRCA (n=1100)	0.116378	0.131194	0.012222	0.0815443	0.514265	0.0677051			BRCA (n=1100)	0.00108457	0.000173503	0.816493	0.0340408	8.01141e-66	0.0861813
	BRCA-Basal (n=191)	0.0662614	0.0830756	0.0357943	0.158708	0.495461	0.011484			BRCA-Basal (n=191)	0.559158	0.425248	0.783352	0.091743	3.77967e-11	0.924261
	BRCA-Her2 (n=82)	0.152302	0.164003	0.127476	-0.00372643	0.355435	-0.166044			BRCA-Her2 (n=82)	0.334502	0.296357	0.432508	0.983446	0.00916058	0.291305
	BRCA-LumA (n=568)	0.0323342	0.0460545	0.0856195	0.0774465	0.592655	0.0741781			BRCA-LumA (n=568)	0.638494	0.444833	0.119958	0.166076	9.62367e-49	0.189579
	BRCA-LumB (n=219)	0.265235	0.278299	-0.177238	0.155382	0.526389	0.204275			BRCA-LumB (n=219)	0.00095976	0.000462355	0.0449543	0.083363	5.06294e-14	0.0162311
	CESC (n=306)	-0.0109855	0.0307597	0.0259474	0.151579	0.544494	0.0440931			CESC (n=306)	0.917838	0.763583	0.797325	0.0377736	1.39818e-21	0.638494
	CHOL (n=36)	-0.135496	-0.00286166	-0.0773424	-0.0252341	0.195369	0.215121			CHOL (n=36)	0.611758	0.986983	0.797325	0.924261	0.404603	0.351279
	COAD (n=458)	0.305822	0.337906	0.375368	0.174744	0.651974	0.264945			COAD (n=458)	1.62068e-06	6.96382e-08	1.14864e-09	0.0140666	3.01063e-33	5.04925e-05
	DLBC (n=48)	-0.0885536	-0.101313	0.250044	0.0273514	0.274488	0.0647439			DLBC (n=48)	0.74375	0.69024	0.223187	0.919058	0.172812	0.8143
	ESCA (n=185)	0.0220572	0.0596113	-0.00533503	0.133261	0.273298	-0.0274475			ESCA (n=185)	0.869096	0.600499	0.959392	0.161918	0.000963421	0.829018
	GBM (n=153)	0.0994805	0.154596	0.1734	0.0811543	0.556211	0.110706			GBM (n=153)	0.393768	0.156264	0.102116	0.510183	1.85754e-11	0.332903
	HNSC (n=522)	-0.0152727	0.0721279	0.109872	0.262502	0.664482	-0.0800773			HNSC (n=522)	0.845027	0.215625	0.0464107	2.78982e-08	6.6719e-62	0.162125
	HNSC-HPV- (n=422)	0.0331599	0.127279	0.132715	0.32144	0.66247	-0.0417553			HNSC-HPV- (n=422)	0.673124	0.0359644	0.0268574	4.55382e-10	3.33245e-50	0.579505
	HNSC-HPV+ (n=98)	-0.152683	-0.114552	0.0424733	0.0557018	0.552296	-0.0517323			HNSC-HPV+ (n=98)	0.277322	0.432508	0.8143	0.759938	1.50316e-07	0.776363
	KICH (n=66)	0.251558	0.275007	-0.0546102	0.0276091	0.365096	0.0495545			KICH (n=66)	0.102316	0.07573	0.797325	0.915264	0.0109179	0.8143
	KIRC (n=533)	0.234744	0.283497	0.161796	0.197456	0.670434	0.00520985			KIRC (n=533)	2.34533e-06	5.06105e-09	0.00215802	0.000108568	1.41781e-59	0.938667
	KIRP (n=290)	0.135074	0.18945	-0.0467069	0.0541906	0.601204	-0.0249556			KIRP (n=290)	0.0807804	0.00924418	0.632336	0.559158	2.07824e-25	0.8143
	LGG (n=516)	0.105193	0.13241	-0.0490571	NA	0.636403	0.263319			LGG (n=516)	0.0640397	0.0141516	0.432508	NA	7.37356e-54	4.02609e-08
	LIHC (n=371)	0.0680189	0.10837	0.0958836	0.0718875	0.221782	-0.00685272			LIHC (n=371)	0.342136	0.103738	0.162125	0.312096	0.000171759	0.930217
	LUAD (n=515)	0.0921813	0.169282	0.0656493	0.10262	0.532726	-0.00463839			LUAD (n=515)	0.100877	0.000776025	0.267542	0.0669226	5.91725e-36	0.941823
	LUSC (n=501)	0.200174	0.289102	0.130971	0.111962	0.433767	0.105867			LUSC (n=501)	6.16476e-05	1.14864e-09	0.015558	0.0459594	4.51344e-22	0.0627564
	MESO (n=87)	-0.049999	-0.0205139	-0.133159	0.111658	0.588385	-0.140311			MESO (n=87)	0.792018	0.917838	0.364845	0.461529	2.71987e-08	0.334502
	OV (n=303)	0.102856	0.129161	0.0945095	-0.0365493	0.550629	-0.0219392			OV (n=303)	0.208211	0.100877	0.257767	0.727213	5.40432e-20	0.843398
	PAAD (n=179)	0.0886725	0.138827	0.155879	0.249206	0.599514	0.0868539			PAAD (n=179)	0.393768	0.156264	0.100877	0.00432314	5.75951e-17	0.404048
	PCPG (n=181)	0.0469394	0.0563096	0.129786	-0.120352	0.269529	0.120303			PCPG (n=181)	0.706574	0.641626	0.191575	0.232263	0.001929	0.232263
	PRAD (n=498)	0.0644654	0.0668598	0.00994872	0.0110078	0.482019	0.0592358			PRAD (n=498)	0.3211	0.300452	0.917838	0.914732	2.51666e-24	0.368142
	READ (n=166)	0.288622	0.312347	0.221111	0.231589	0.548393	0.103917			READ (n=166)	0.0200947	0.0108558	0.091743	0.078012	1.59552e-07	0.48944
	SARC (n=260)	0.135587	0.141278	0.142548	0.00201484	0.549629	0.0116447			SARC (n=260)	0.0887612	0.076883	0.0747878	0.983446	1.54248e-19	0.917838
	SKCM (n=471)	-0.0685755	-0.0634079	-0.0247091	-0.00796137	0.513275	-0.00908185			SKCM (n=471)	0.265888	0.302629	0.756573	0.919058	1.06298e-30	0.917838
	SKCM-Metastasis (n=368)	0.0323068	0.0351492	-0.00463161	0.00104401	0.482224	0.0288995			SKCM-Metastasis (n=368)	0.706574	0.673124	0.950691	0.986983	7.67795e-21	0.74734
	SKCM-Primary (n=103)	0.0853016	0.0921083	-0.0208875	-0.164046	0.4147	-0.026895			SKCM-Primary (n=103)	0.567221	0.523725	0.917838	0.199729	8.3535e-05	0.880556
	STAD (n=415)	0.17404	0.231439	0.213388	0.142539	0.509003	0.122794			STAD (n=415)	0.00289608	3.33076e-05	0.000152301	0.0193913	4.51065e-25	0.0513857
	TGCT (n=150)	-0.0402062	-0.0402062	0.0164881	-0.233603	0.588802	0.141132			TGCT (n=150)	0.776363	0.776363	0.917838	0.0161959	5.06294e-14	0.183264
	THCA (n=509)	0.0828976	0.102831	0.0148974	0.0290355	0.52027	-0.0921894			THCA (n=509)	0.151723	0.067323	0.849318	0.685791	1.00962e-33	0.100877
	THYM (n=120)	-0.203385	-0.203061	0.411698	-0.062139	0.153264	0.226255			THYM (n=120)	0.0801635	0.0801635	3.13332e-05	0.673124	0.203124	0.0466813
	UCEC (n=545)	0.0723639	0.0727337	-0.0859018	-0.0718689	0.458234	0.146607			UCEC (n=545)	0.673124	0.673124	0.600499	0.673124	4.3774e-05	0.300452
	UCS (n=57)	0.200075	0.203679	0.192121	0.407364	0.265327	-0.0439242			UCS (n=57)	0.275281	0.265888	0.296357	0.00999083	0.124832	0.859049
	UVM (n=80)	0.0331752	0.0331752	0.312771	0.221301	-0.0167046	0.241257			UVM (n=80)	0.869096	0.869096	0.0197317	0.122002	0.924261	0.0887612
