# Supplementary material for: Tumor Derived SIGLEC Family Genes May Play Roles in Tumor Genesis, Progression, and Immune Microenvironment Regulation
Source: Front Oncol. 2020 Nov 9;10:586820. doi: 10.3389/fonc.2020.586820 (PMC7681003; doi:10.3389/fonc.2020.586820)
Supplement: Supplementary file 13 [file Table_13.xlsx]

## Sheet: B cell
Coefficients																			Adj.P
	cancer	B cell memory_CIBERSORT	B cell memory_CIBERSORT-ABS	B cell memory_XCELL	B cell naive_CIBERSORT	B cell naive_CIBERSORT-ABS	B cell naive_XCELL	B cell plasma_CIBERSORT	B cell plasma_CIBERSORT-ABS	B cell plasma_XCELL	B cell_EPIC	B cell_MCPCOUNTER	B cell_QUANTISEQ	B cell_TIMER	B cell_XCELL	Class-switched memory B cell_XCELL				cancer	B cell memory_CIBERSORT	B cell memory_CIBERSORT-ABS	B cell memory_XCELL	B cell naive_CIBERSORT	B cell naive_CIBERSORT-ABS	B cell naive_XCELL	B cell plasma_CIBERSORT	B cell plasma_CIBERSORT-ABS	B cell plasma_XCELL	B cell_EPIC	B cell_MCPCOUNTER	B cell_QUANTISEQ	B cell_TIMER	B cell_XCELL	Class-switched memory B cell_XCELL
	ACC (n=79)	0.0165504	0.0180367	-0.0544366	0.0943065	0.0691892	-0.189441	-0.1498	-0.123764	-0.3002	-0.101918	-0.0745548	-0.141492	0.186246	-0.0448879	-0.111467				ACC (n=79)	0.943572	0.942602	0.811968	0.649241	0.741151	0.298474	0.445971	0.546357	0.0462514	0.618831	0.727042	0.477645	0.307081	0.859356	0.586182
	BLCA (n=408)	0.147002	0.120339	-0.0770893	0.0703937	0.054877	-0.0989279	0.292221	0.19824	0.149619	0.186726	0.158305	0.0830995	0.140722	-0.0773989	0.1297				BLCA (n=408)	0.0264502	0.085475	0.352803	0.405699	0.545228	0.180202	3.94416e-07	0.00155007	0.0229888	0.00306108	0.0146606	0.302735	0.0360808	0.350268	0.0576071
	BRCA (n=1100)	-0.0298822	-0.0282789	-0.128528	0.0435727	0.0554766	-0.110164	-0.0367199	0.00256818	-0.188524	-0.0444606	0.00172989	0.00974689	0.00724554	-0.152053	-0.0344038				BRCA (n=1100)	0.586182	0.608365	0.000689231	0.391384	0.230841	0.00463789	0.494848	0.974529	9.69091e-08	0.381028	0.981087	0.891083	0.922553	3.6636e-05	0.528851
	BRCA-Basal (n=191)	0.0459046	0.0728315	-0.0536527	-0.101534	-0.0270887	-0.0596206	-0.23879	-0.120847	-0.134123	-0.0256158	-0.0106481	-0.0221242	-0.094449	0.0183512	0.100148				BRCA-Basal (n=191)	0.73329	0.586182	0.68527	0.411634	0.87251	0.654343	0.0105193	0.303223	0.22841	0.882736	0.943572	0.895929	0.457661	0.919913	0.419873
	BRCA-Her2 (n=82)	-0.296219	-0.29094	-0.174407	0.087867	0.115427	-0.107049	-0.0410064	-0.0501241	-0.128041	-0.103359	-0.0920818	-0.166586	-0.132294	-0.14188	-0.11532				BRCA-Her2 (n=82)	0.0527676	0.0584926	0.356719	0.672276	0.586054	0.607834	0.878816	0.83096	0.535438	0.616851	0.655862	0.381028	0.521991	0.480206	0.586054
	BRCA-LumA (n=568)	0.00899485	0.0174369	0.00881642	0.062361	0.0971858	-0.0299635	0.0488202	0.107312	-0.0720143	0.0873562	0.0571906	0.0775303	0.0310776	-0.0399438	-0.00962236				BRCA-LumA (n=568)	0.924486	0.847887	0.924486	0.379577	0.10332	0.699479	0.521991	0.0631955	0.281818	0.152806	0.428352	0.228871	0.685248	0.601374	0.922553
	BRCA-LumB (n=219)	0.19083	0.189758	0.0228471	-0.165934	-0.124015	0.0183004	-0.153049	-0.104836	-0.0686921	-0.0942481	-0.0144809	0.0993756	-0.0598497	0.0466011	0.0178423				BRCA-LumB (n=219)	0.0418269	0.0425897	0.886002	0.0857462	0.242703	0.917365	0.120213	0.365071	0.586182	0.428352	0.924486	0.391384	0.636659	0.718575	0.919913
	CESC (n=306)	-0.0850275	-0.0800099	0.0160711	0.132085	0.163655	-0.045379	-0.0486258	-0.0199385	0.0365666	0.13271	0.176964	-0.00714473	0.0602206	-0.0569777	-0.0341911				CESC (n=306)	0.379577	0.414078	0.909813	0.103404	0.034247	0.662953	0.648239	0.882736	0.732495	0.10332	0.0183734	0.956799	0.569011	0.586182	0.744723
	CHOL (n=36)	-0.0119377	0.0384474	0.0647832	-0.0939807	-0.0199007	-0.0320117	0.111556	0.151904	-0.0711655	0.125407	0.0971904	0.0648711	0.020135	-0.0743147	-0.158841				CHOL (n=36)	0.980038	0.922553	0.862523	0.76293	0.957535	0.924486	0.720373	0.614693	0.839953	0.680389	0.751436	0.862523	0.957535	0.827147	0.601374
	COAD (n=458)	0.0443871	0.0521736	-0.155991	-0.0847693	-0.00264382	-0.0665644	-0.1912	-0.105073	-0.179741	0.0302669	0.0772533	0.0346781	-0.199856	-0.0776299	-0.0429432				COAD (n=458)	0.672276	0.617098	0.0455823	0.381028	0.982357	0.524991	0.0101934	0.232016	0.0165469	0.781882	0.438131	0.74336	0.00726474	0.434934	0.68476
	DLBC (n=48)	0.156615	0.0871124	-0.0371211	-0.345069	-0.311263	-0.069686	-0.113248	-0.104435	0.110275	0.117879	0.0299471	-0.179615	0.0580464	-0.147015	-0.097108				DLBC (n=48)	0.580782	0.760491	0.922553	0.10332	0.153544	0.822756	0.685248	0.714754	0.69537	0.672276	0.924486	0.512039	0.869131	0.598362	0.73268
	ESCA (n=185)	0.154005	0.159368	0.20193	0.191434	0.274898	0.148514	-0.236561	-0.0713184	0.242928	0.317912	0.354906	0.307749	0.249291	0.245112	0.0039322				ESCA (n=185)	0.134499	0.116185	0.0350102	0.0467148	0.00208851	0.152039	0.00995743	0.586182	0.00802608	0.000228054	2.65107e-05	0.000405986	0.00642501	0.00743573	0.981112
	GBM (n=153)	-0.00020418	0.0206112	0.0491199	0.00499797	0.0281195	-0.0154869	-0.187101	-0.132017	-0.170932	0.0809486	0.273424	0.28098	0.149224	0.100243	0.0509767				GBM (n=153)	0.999277	0.919913	0.74336	0.98103	0.882736	0.925307	0.104551	0.326571	0.150983	0.586182	0.00923985	0.00734395	0.232016	0.489917	0.739525
	HNSC (n=522)	0.0100968	0.048282	0.103427	0.0695592	0.108054	0.0720316	-0.173347	0.0371693	-0.028342	0.213645	0.281599	0.301375	-0.282752	0.196987	0.0991735				HNSC (n=522)	0.922553	0.536312	0.0859133	0.32605	0.0697166	0.301487	0.00142091	0.636763	0.727042	4.1623e-05	1.47467e-08	8.66023e-10	1.45403e-08	0.000200644	0.103404
	HNSC-HPV- (n=422)	-0.00347399	0.0292394	0.0526572	0.0583678	0.0899813	0.0497921	-0.171627	0.0265041	-0.0793676	0.205006	0.28303	0.292006	-0.29378	0.166205	0.016531				HNSC-HPV- (n=422)	0.980038	0.741151	0.545228	0.489917	0.215623	0.569011	0.00502811	0.766838	0.304016	0.000541196	3.13356e-07	1.13477e-07	9.69091e-08	0.00726056	0.882736
	HNSC-HPV+ (n=98)	0.0220344	0.0719742	0.25955	0.0857428	0.163975	0.106658	-0.16263	0.0197359	0.0935056	0.259805	0.276566	0.375992	-0.232879	0.313973	0.370855				HNSC-HPV+ (n=98)	0.924486	0.704695	0.0614912	0.649241	0.326633	0.569011	0.333469	0.924486	0.614693	0.0614912	0.0431405	0.00277529	0.103404	0.0165469	0.00330184
	KICH (n=66)	0.0665966	0.0665966	-0.142715	0.0962573	0.184461	0.218492	0.149184	0.286336	-0.133556	0.0281078	0.158176	0.0630717	0.105906	0.193159	-0.0568345				KICH (n=66)	0.766838	0.766838	0.508424	0.658525	0.354722	0.230841	0.480806	0.0853046	0.541608	0.922553	0.446202	0.781882	0.626611	0.32605	0.814473
	KIRC (n=533)	0.0879579	0.0929645	0.122655	0.0315361	0.0576575	0.203941	-0.19682	-0.0587505	-0.143954	0.148425	0.289969	0.238691	-0.142979	0.143722	0.115649				KIRC (n=533)	0.182824	0.150983	0.0425897	0.701728	0.458932	0.000200644	0.000337271	0.446202	0.0130048	0.00995743	1.47467e-08	6.44057e-06	0.0134731	0.0130048	0.0580598
	KIRP (n=290)	0.182429	0.236295	0.229636	0.0279472	0.0882385	0.205167	-0.0943397	0.058908	-0.0706655	0.131296	0.41302	0.192151	0.242783	0.367602	0.224396				KIRP (n=290)	0.019074	0.00155007	0.00216965	0.815371	0.379577	0.00743573	0.339489	0.586182	0.509354	0.122257	5.69562e-10	0.0130048	0.00108717	6.14076e-08	0.00277529
	LGG (n=516)	0.0261525	0.038412	-0.0540404	-0.0314631	0.0174594	-0.0404553	-0.0934563	-0.0455641	0.00140111	-0.00339501	0.0913525	0.0561009	-0.0853841	0.00881452	-0.0428142				LGG (n=516)	0.74336	0.626611	0.483025	0.69537	0.857923	0.610499	0.13937	0.569011	0.98406	0.978494	0.150983	0.461685	0.187359	0.924486	0.587632
	LIHC (n=371)	0.124007	0.12412	0.0516225	-0.000704298	0.0246486	0.0660915	-0.0765853	-0.0414605	0.141439	0.0810788	0.113728	0.175519	0.0801295	-0.00225046	0.0543871				LIHC (n=371)	0.0854923	0.0854923	0.586182	0.99291	0.811968	0.461685	0.379577	0.655862	0.0425897	0.343442	0.121827	0.00827014	0.349468	0.982357	0.563718
	LUAD (n=515)	0.0473439	0.087838	0.0421259	-0.0483687	0.00765144	0.0438389	-0.261556	-0.134414	-0.118496	0.0463574	0.0765283	0.136407	0.0144446	0.141707	0.0822359				LUAD (n=515)	0.545228	0.161085	0.587632	0.535438	0.932245	0.584753	1.49256e-07	0.0165469	0.0425897	0.554967	0.250116	0.0150214	0.886002	0.0110931	0.20428
	LUSC (n=501)	0.119129	0.146661	0.149074	-0.0354209	0.0336171	0.0905136	-0.202969	-0.0321766	0.0144928	0.175153	0.23207	0.157192	0.0671177	0.198524	0.170347				LUSC (n=501)	0.0444875	0.00969069	0.00840372	0.655862	0.672276	0.15461	0.000163459	0.68546	0.886002	0.00150609	8.48649e-06	0.00502811	0.356719	0.000221272	0.00208851
	MESO (n=87)	0.0119124	0.00309283	0.119453	-0.162556	-0.155804	0.0322462	-0.0418844	-0.0217123	-0.0988553	0.027721	0.0855603	0.147715	-0.00421014	0.00623058	0.0228972				MESO (n=87)	0.960245	0.98406	0.527404	0.349468	0.379577	0.895929	0.857923	0.924486	0.60503	0.917365	0.654343	0.405699	0.982597	0.98103	0.924486
	OV (n=303)	0.111366	0.112762	0.00304535	-0.0654718	-0.0373837	0.0287403	-0.274999	-0.23939	-0.104728	-0.0534538	0.0418562	0.00258541	-0.0307886	-0.110871	0.131626				OV (n=303)	0.23026	0.223807	0.981495	0.554967	0.739525	0.814473	0.000200644	0.00160792	0.275519	0.626611	0.713225	0.982357	0.790864	0.230841	0.131549
	PAAD (n=179)	0.0497472	0.0686942	0.0233972	-0.0992072	-0.064956	-0.0502178	-0.0378331	0.0657784	-0.0779997	-0.00209331	0.0952949	0.0655244	0.0422905	0.0505852	0.0666018				PAAD (n=179)	0.716374	0.608151	0.892165	0.430757	0.62612	0.714197	0.785582	0.620008	0.560684	0.98406	0.457661	0.62127	0.755328	0.713225	0.616851
	PCPG (n=181)	0.0254118	0.0271229	0.214068	-0.0884247	-0.0230849	-0.0858612	-0.0383911	0.167551	0.0846651	0.167979	0.414732	-0.0173121	0.183077	0.0567238	0.221443				PCPG (n=181)	0.882736	0.875215	0.0301195	0.508237	0.895929	0.524091	0.785582	0.110029	0.527404	0.109141	7.94041e-07	0.922553	0.0744873	0.674521	0.0229888
	PRAD (n=498)	0.0395184	0.0497732	0.039441	-0.0688802	0.0759566	-0.0099938	-0.111241	0.0873468	-0.244456	0.0998039	-0.0391474	0.00681748	0.0302769	4.45551e-05	0.0171494				PRAD (n=498)	0.648239	0.560684	0.648239	0.381028	0.325103	0.924486	0.0912228	0.223205	1.21931e-05	0.141218	0.649241	0.943572	0.729034	0.999277	0.875215
	READ (n=166)	-0.236815	-0.23156	-0.248732	0.0647975	0.13134	-0.0196961	-0.272863	-0.131119	-0.207601	-0.0966482	0.0136618	0.0610653	0.124831	-0.00614145	-0.00958294				READ (n=166)	0.0959289	0.103404	0.0748135	0.732495	0.458932	0.924486	0.0444875	0.458966	0.158301	0.601374	0.950589	0.74336	0.487036	0.98103	0.970531
	SARC (n=260)	0.137109	0.143476	0.0457913	-0.252045	-0.20994	0.167393	-0.173489	-0.128568	-0.0395868	-0.197217	-0.00984427	-0.0506764	0.0401447	0.28421	0.11999				SARC (n=260)	0.116004	0.0968091	0.683936	0.000956288	0.00775184	0.043263	0.0350102	0.149407	0.729034	0.0130048	0.942602	0.652542	0.727865	0.000138879	0.185835
	SKCM (n=471)	0.113691	0.144234	0.150706	-0.00648594	0.00866657	0.0606046	-0.0353842	0.00122651	0.0415639	0.069854	0.111711	0.0564496	0.0679214	0.087853	0.0942732				SKCM (n=471)	0.0639555	0.0130048	0.00923985	0.943572	0.924486	0.430627	0.662491	0.98406	0.609814	0.348593	0.0708763	0.470992	0.364821	0.18544	0.147413
	SKCM-Metastasis (n=368)	0.139825	0.162282	0.109077	-0.0235194	-0.00736985	0.0271707	-0.0585252	-0.0300091	0.0135868	0.0278029	0.0647583	0.0348644	0.0734767	0.0491728	0.0742982				SKCM-Metastasis (n=368)	0.0425897	0.0139942	0.138013	0.817197	0.943572	0.775934	0.524991	0.74656	0.917365	0.768659	0.463901	0.714197	0.391384	0.595463	0.382141
	SKCM-Primary (n=103)	-0.0607752	-0.0327016	0.131131	-0.0775738	-0.0909863	-0.0213673	-0.0955136	-0.0772048	-0.0245388	-0.0207777	0.0779861	-0.0943132	0.00335626	-0.0087947	-0.0315779				SKCM-Primary (n=103)	0.732495	0.882736	0.419873	0.655862	0.601374	0.924486	0.586182	0.655862	0.919913	0.924486	0.654343	0.586182	0.98406	0.970531	0.886002
	STAD (n=415)	0.140155	0.153472	0.192496	0.00456996	0.109721	0.0723653	0.0298265	0.0727476	0.0151378	0.22367	0.231347	0.285549	0.144705	0.125825	0.189426				STAD (n=415)	0.0342308	0.0165469	0.00188029	0.970531	0.116185	0.381028	0.741991	0.379577	0.895929	0.000200644	0.000118736	5.07694e-07	0.0264585	0.0619031	0.00218878
	TGCT (n=150)	0.161344	0.168901	0.155858	-0.313653	-0.0722973	0.111081	-0.339329	-0.214922	-0.0800682	0.290083	0.281455	0.301532	-0.113874	0.298129	0.328897				TGCT (n=150)	0.160742	0.139263	0.182824	0.00142091	0.614693	0.410063	0.000405986	0.0436323	0.586054	0.00342436	0.00502811	0.00218878	0.391384	0.00253351	0.000689231
	THCA (n=509)	0.320552	0.327465	0.099821	-0.17741	-0.110141	0.0129109	-0.281241	-0.0536372	-0.340561	0.0363953	0.129853	0.0431195	-0.195467	0.144942	0.339073				THCA (n=509)	6.00765e-11	2.32511e-11	0.103404	0.00108717	0.0639506	0.898881	1.51946e-08	0.481889	4.06811e-12	0.648239	0.0229888	0.586182	0.000228054	0.00969069	4.06811e-12
	THYM (n=120)	0.00591152	0.0406146	-0.334569	-0.114534	-0.11444	-0.129076	-0.123947	-0.102246	-0.180138	-0.0174539	-0.237563	-0.0711339	-0.118571	-0.415656	-0.022805				THYM (n=120)	0.98103	0.822833	0.00261987	0.463576	0.463576	0.391384	0.418465	0.527404	0.168901	0.924486	0.0488048	0.662491	0.446202	8.87656e-05	0.919913
	UCEC (n=545)	-0.161258	-0.171829	-0.109939	0.274455	0.318754	-0.185773	-0.0635794	-0.0204619	-0.00657369	-0.0858557	0.0477754	0.110166	-0.110754	0.0163584	-0.0244453				UCEC (n=545)	0.343442	0.299796	0.558105	0.0456476	0.0152883	0.234121	0.739525	0.924486	0.98103	0.649241	0.817197	0.557971	0.554967	0.942602	0.922553
	UCS (n=57)	0.0828342	0.0871531	-0.146364	-0.152982	-0.0870549	-0.0735072	-0.243421	-0.186081	-0.0137103	0.0379119	0.124079	-0.0717262	0.104397	0.00676907	0.0323511				UCS (n=57)	0.739525	0.728389	0.545838	0.527155	0.728389	0.768659	0.230158	0.411634	0.967531	0.90869	0.609814	0.775934	0.668656	0.981495	0.922553
	UVM (n=80)	0.261377	0.284124	-0.0322288	-0.224	-0.121024	-0.101006	-0.129785	0.0335742	-0.0166891	-0.131759	0.0837142	-0.16361	-0.214257	0.0901386	0.109143				UVM (n=80)	0.0859133	0.0557789	0.90268	0.15931	0.545228	0.614693	0.512039	0.895929	0.943572	0.505013	0.676673	0.379577	0.185835	0.654343	0.586182

## Sheet: CD4 T
Coefficients																			Adj.P
	cancer	T cell CD4+ (non-regulatory)_QUANTISEQ	T cell CD4+ (non-regulatory)_XCELL	T cell CD4+ central memory_XCELL	T cell CD4+ effector memory_XCELL	T cell CD4+ memory activated_CIBERSORT	T cell CD4+ memory activated_CIBERSORT-ABS	T cell CD4+ memory resting_CIBERSORT	T cell CD4+ memory resting_CIBERSORT-ABS	T cell CD4+ memory_XCELL	T cell CD4+ naive_CIBERSORT	T cell CD4+ naive_CIBERSORT-ABS	T cell CD4+ naive_XCELL	T cell CD4+ Th1_XCELL	T cell CD4+ Th2_XCELL	T cell CD4+_EPIC	T cell CD4+_TIMER			cancer	T cell CD4+ (non-regulatory)_QUANTISEQ	T cell CD4+ (non-regulatory)_XCELL	T cell CD4+ central memory_XCELL	T cell CD4+ effector memory_XCELL	T cell CD4+ memory activated_CIBERSORT	T cell CD4+ memory activated_CIBERSORT-ABS	T cell CD4+ memory resting_CIBERSORT	T cell CD4+ memory resting_CIBERSORT-ABS	T cell CD4+ memory_XCELL	T cell CD4+ naive_CIBERSORT	T cell CD4+ naive_CIBERSORT-ABS	T cell CD4+ naive_XCELL	T cell CD4+ Th1_XCELL	T cell CD4+ Th2_XCELL	T cell CD4+_EPIC	T cell CD4+_TIMER
	ACC (n=79)	-0.0306297	-0.013135	-0.155698	-0.00325664	0.227374	0.227374	0.0289989	0.0977576	0.273225	0.157233	0.151396	0.0874479	-0.0073194	0.11396	0.160041	0.00659609			ACC (n=79)	0.888214	0.962123	0.44099	0.988926	0.173145	0.173145	0.888214	0.638746	0.0896834	0.433427	0.44855	0.675045	0.974392	0.585134	0.422096	0.974392
	BLCA (n=408)	0.0635135	0.0597319	0.251197	0.231622	-0.225316	-0.226183	0.081259	0.0217212	-0.0318586	0.19985	0.206324	0.233174	-0.298045	-0.507452	0.315981	0.131095			BLCA (n=408)	0.467665	0.499748	2.7723e-05	0.000125013	0.000211875	0.000201069	0.319503	0.810909	0.74933	0.00148966	0.000934784	0.000111155	2.47783e-07	5.57351e-23	3.54548e-08	0.062633
	BRCA (n=1100)	0.265596	-0.0252252	0.0910392	0.18574	-0.147152	-0.146097	0.0389846	0.0421367	-0.0950139	0.028064	0.0277004	-0.0269146	-0.240213	-0.383763	0.0610034	0.0201485			BRCA (n=1100)	3.45239e-15	0.648143	0.0298215	1.76133e-07	6.45964e-05	7.36913e-05	0.467567	0.433427	0.0219069	0.616538	0.621864	0.632611	2.05978e-12	1.98541e-33	0.177011	0.736055
	BRCA-Basal (n=191)	0.0882505	-0.0967694	0.110188	0.184104	0.0019614	0.0136163	0.000457486	0.0720383	0.0792736	0.114979	0.113803	0.0911734	-0.270989	-0.132492	0.150826	0.0740394			BRCA-Basal (n=191)	0.491709	0.449354	0.373907	0.075624	0.988926	0.924503	0.996802	0.595217	0.544972	0.337852	0.346783	0.473963	0.00341729	0.235159	0.161699	0.580261
	BRCA-Her2 (n=82)	-0.147481	0.142719	0.141307	0.233196	-0.0370797	-0.0242017	-0.110977	-0.0293651	0.256024	NA	NA	0.0855445	-0.213536	0.0125762	-0.0482416	-0.0807438			BRCA-Her2 (n=82)	0.463607	0.473963	0.478969	0.165585	0.859462	0.910928	0.603351	0.888214	0.112642	NA	NA	0.686324	0.214071	0.96232	0.817074	0.709135
	BRCA-LumA (n=568)	0.100558	-0.0208989	-0.018905	0.0389836	-0.0783501	-0.0778165	-0.0173625	0.054874	-0.03596	-0.0221149	-0.0222142	-0.0314877	-0.0674222	-0.110162	-0.0182764	0.101289			BRCA-LumA (n=568)	0.0940625	0.777327	0.804701	0.616538	0.222094	0.226979	0.823018	0.461446	0.641672	0.772136	0.772136	0.686324	0.331071	0.0635057	0.810909	0.0923465
	BRCA-LumB (n=219)	0.177798	0.047646	0.0580237	0.149069	0.090484	0.0881355	0.0434252	0.055217	0.050913	0.0932807	0.0932807	0.0985291	-0.0776817	-0.116087	-0.0639612	0.147524			BRCA-LumB (n=219)	0.069176	0.721123	0.648143	0.139797	0.461446	0.467665	0.751345	0.665315	0.694875	0.44774	0.44774	0.420175	0.53575	0.2994	0.617119	0.145654
	CESC (n=306)	0.0860604	0.0456245	-0.101765	-0.0641032	-0.0687257	-0.0613804	0.140446	0.177469	-0.112679	0.0770017	0.0770017	-0.0259378	-0.0619147	-0.0678383	-0.183625	0.0837324			CESC (n=306)	0.382867	0.665315	0.258086	0.53575	0.500589	0.554277	0.0896834	0.0239229	0.192433	0.44855	0.44855	0.804701	0.552872	0.509645	0.0180754	0.405101
	CHOL (n=36)	0.0191007	0.0929425	-0.119098	0.235055	0.215785	0.215785	0.0851808	0.0889021	0.0255927	-0.192549	-0.192549	0.0839656	-0.347612	-0.109403	0.0526243	0.0426498			CHOL (n=36)	0.962123	0.768415	0.709135	0.420175	0.461446	0.461446	0.77708	0.772136	0.942307	0.514346	0.514346	0.777219	0.145024	0.740904	0.86413	0.888214
	COAD (n=458)	-0.194247	0.0161055	0.0105598	0.0717325	-0.138448	-0.122669	-0.0453394	0.14023	0.0486563	-0.161938	-0.162054	0.00527614	-0.213495	-0.169947	0.0807657	0.053101			COAD (n=458)	0.0107019	0.886894	0.926307	0.478969	0.0934046	0.147307	0.668213	0.0905691	0.647801	0.0431957	0.0431957	0.965896	0.00394485	0.0329926	0.432051	0.619231
	DLBC (n=48)	-0.08681	-0.18845	0.0421513	0.0691184	-0.160837	-0.181885	0.195533	0.184792	-0.172265	-0.00263995	-0.0155721	-0.0889022	-0.0862005	0.0403959	-0.0575312	0.0503402			DLBC (n=48)	0.768016	0.48061	0.886894	0.804701	0.562365	0.500589	0.467567	0.491709	0.532532	0.990073	0.964347	0.767118	0.768016	0.888214	0.842587	0.859462
	ESCA (n=185)	-0.216878	0.162672	0.00803196	0.172919	0.0463932	0.0636649	0.245507	0.424405	0.25364	-0.0977356	-0.0977356	0.252808	-0.188087	-0.103342	-0.193108	0.206338			ESCA (n=185)	0.0265206	0.111836	0.962123	0.0905691	0.744325	0.632611	0.00828451	1.52033e-07	0.0057307	0.441016	0.441016	0.00589144	0.0622155	0.410429	0.0543139	0.0365454
	GBM (n=153)	-0.160487	-0.089952	-0.0442087	0.0485083	0.0399238	0.0422308	-0.0431652	0.0824611	0.0712891	0.0700065	0.0705943	0.101003	-0.0628901	0.0348334	0.0909935	-0.0761048			GBM (n=153)	0.192433	0.541852	0.772136	0.767118	0.783613	0.776435	0.772136	0.585134	0.638746	0.642782	0.639877	0.483556	0.676006	0.817074	0.53575	0.616538
	HNSC (n=522)	-0.19032	0.087322	-0.122271	0.0186646	-0.024874	0.0218653	0.104935	0.286195	0.135627	-0.11407	-0.112982	0.168996	-0.123641	0.0447344	0.0552998	0.273233			HNSC (n=522)	0.000337205	0.173145	0.0417045	0.810909	0.767118	0.777219	0.0905691	6.96315e-09	0.0210507	0.0621253	0.0635057	0.00204832	0.0395826	0.571546	0.467567	4.09204e-08
	HNSC-HPV- (n=422)	-0.15856	0.0681083	-0.111457	0.0285768	-0.0602572	-0.0145617	0.0925511	0.272231	0.0915518	-0.0933466	-0.0923219	0.107308	-0.144196	0.0169755	0.0401712	0.239901			HNSC-HPV- (n=422)	0.0128234	0.420175	0.103557	0.765652	0.471848	0.871113	0.198971	1.10553e-06	0.205061	0.194825	0.20005	0.118923	0.0292402	0.854345	0.648143	2.84685e-05
	HNSC-HPV+ (n=98)	-0.287819	0.13766	-0.069013	0.0048245	0.0595335	0.112638	0.151444	0.306887	0.269165	-0.232219	-0.231161	0.398091	-0.0350024	0.0971544	0.0601022	0.406355			HNSC-HPV+ (n=98)	0.0400987	0.44774	0.730273	0.976611	0.767118	0.538679	0.389876	0.0265206	0.0604788	0.110832	0.111836	0.00148966	0.856089	0.612231	0.767118	0.00106469
	KICH (n=66)	0.0236609	0.0745251	-0.101655	-0.0850788	NA	NA	0.0330228	0.0188678	0.219032	-0.260581	-0.260581	-0.000394695	-0.235996	0.426031	0.0722389	-0.196829			KICH (n=66)	0.920787	0.755439	0.647536	0.709135	NA	NA	0.886894	0.941169	0.232181	0.132007	0.132007	0.99751	0.185864	0.00415845	0.765469	0.314613
	KIRC (n=533)	-0.0414249	-0.0242747	-0.0237832	0.0391458	0.00463026	0.00565607	-0.0150415	0.1254	0.107373	-0.0494825	-0.0494825	0.118555	-0.0885859	0.107427	0.190283	0.0865462			KIRC (n=533)	0.616538	0.770772	0.772136	0.634782	0.964347	0.956755	0.856089	0.0431957	0.0923465	0.53575	0.53575	0.0604804	0.184356	0.0923465	0.000561422	0.197603
	KIRP (n=290)	0.0258654	0.123559	-0.142198	0.237532	0.0115474	0.0115474	-0.231223	0.194537	0.178514	NA	NA	0.121667	-0.218783	0.0488536	0.204534	0.21953			KIRP (n=290)	0.810909	0.162331	0.0940625	0.00150586	0.920787	0.920787	0.00216936	0.0145998	0.0297963	NA	NA	0.170683	0.00415845	0.657338	0.00869204	0.00407484
	LGG (n=516)	0.0256136	-0.0240203	-0.033445	0.0826877	0.108186	0.108774	0.00602502	0.0790535	0.0275239	-0.0377237	-0.0313047	-0.0196931	-0.0542536	0.0879038	0.0167747	0.0505981			LGG (n=516)	0.767118	0.770158	0.676006	0.212671	0.0858111	0.0834881	0.952879	0.241262	0.751269	0.638746	0.709135	0.804701	0.478969	0.177011	0.842464	0.514639
	LIHC (n=371)	0.0297929	0.029883	0.0758041	0.0277926	-0.118835	-0.117171	0.00689723	0.0846165	-0.0549597	0.0467527	0.0469846	0.00823475	-0.0348771	-0.122925	0.147207	0.119723			LIHC (n=371)	0.767118	0.767118	0.396969	0.772136	0.107526	0.112178	0.952879	0.314613	0.554277	0.624318	0.622376	0.940048	0.729141	0.0940625	0.0399937	0.104347
	LUAD (n=515)	-0.0414861	-0.011483	-0.125484	0.0746517	0.0341079	0.0454767	-0.103994	0.0792392	0.051753	0.0243589	0.0243589	0.0701855	0.0459282	0.0586944	0.169065	0.0610343			LUAD (n=515)	0.607911	0.888214	0.0356867	0.276281	0.665315	0.561266	0.0923465	0.230901	0.498057	0.768016	0.768016	0.319503	0.554277	0.442706	0.00204454	0.422096
	LUSC (n=501)	0.0486268	0.0150434	-0.0150914	0.211551	-0.0109972	0.010525	0.0973401	0.237043	0.0337524	-0.0699383	-0.0698765	0.163832	-0.0250377	-0.0828318	0.110648	0.163468			LUSC (n=501)	0.53575	0.856089	0.856089	6.45964e-05	0.888214	0.89347	0.124341	5.37184e-06	0.675045	0.331071	0.331071	0.00367668	0.768016	0.212671	0.0767586	0.00372586
	MESO (n=87)	0.0107005	0.041975	0.0830932	0.0188598	-0.0524141	-0.0529003	-0.0918681	-0.127273	0.00223394	NA	NA	0.0307259	0.107448	0.0410796	-0.0266989	0.201565			MESO (n=87)	0.964347	0.832364	0.665315	0.927262	0.777327	0.777219	0.634782	0.491488	0.990073	NA	NA	0.877645	0.576646	0.837955	0.888214	0.198971
	OV (n=303)	0.160448	0.0297064	0.0137012	-0.0321916	0.0148802	0.0152884	0.00543131	0.0713328	0.0548876	0.0481854	0.0481854	-0.0709752	0.0129211	-0.070334	-0.00705107	0.0452551			OV (n=303)	0.0620466	0.78244	0.90275	0.772136	0.891698	0.888214	0.965896	0.509691	0.624318	0.665315	0.665315	0.512456	0.910928	0.514639	0.962123	0.687891
	PAAD (n=179)	-0.00490325	-0.0712599	0.0924652	0.0324242	-0.0747762	-0.0738186	0.0203465	0.168026	0.0720855	-0.00432208	-0.00432208	-0.136994	0.0745351	-0.0927994	0.249669	0.0443927			PAAD (n=179)	0.974392	0.603351	0.471848	0.810047	0.580261	0.585134	0.886894	0.109714	0.60037	0.974392	0.974392	0.219853	0.580453	0.471151	0.00891472	0.762831
	PCPG (n=181)	0.207498	-0.0700939	-0.169353	0.11567	0.0974078	0.0990169	0.111377	0.285566	0.102147	-0.041715	-0.041715	0.00609047	-0.209388	0.0867114	0.125227	-0.161319			PCPG (n=181)	0.0431957	0.612231	0.110832	0.349835	0.461446	0.448698	0.38119	0.00218039	0.44099	0.768016	0.768016	0.968599	0.0417045	0.512456	0.296556	0.134972
	PRAD (n=498)	0.122093	0.000893702	0.00315228	0.101839	-0.0443334	-0.0442994	0.171194	0.340178	0.110926	NA	NA	0.0777115	-0.246294	-0.00456032	0.26891	0.236079			PRAD (n=498)	0.0655864	0.990073	0.974392	0.136328	0.612231	0.612231	0.00453008	8.95442e-11	0.0967814	NA	NA	0.309558	1.1466e-05	0.964385	9.37762e-07	2.81797e-05
	READ (n=166)	-0.270818	0.123647	-0.161765	-0.0786473	-0.0376445	-0.00995052	-0.24682	0.00909946	0.184208	-0.0719414	-0.0719414	0.0898496	-0.268668	-0.185508	0.244592	0.172126			READ (n=166)	0.0563031	0.491488	0.331071	0.675045	0.845417	0.964385	0.0894038	0.965896	0.236483	0.709135	0.709135	0.634782	0.0593334	0.232346	0.0905691	0.293306
	SARC (n=260)	-0.229722	0.0157716	-0.212466	0.161342	0.176969	0.170593	-0.223843	-0.10065	0.125355	0.0328971	0.0336004	0.0899035	0.148986	0.285761	-0.0784788	-0.10272			SARC (n=260)	0.00341729	0.888214	0.0078779	0.0625032	0.0369391	0.0454197	0.00432913	0.314613	0.170106	0.772136	0.770158	0.39906	0.0905691	0.000109584	0.467567	0.299882
	SKCM (n=471)	0.0106897	0.106801	0.023203	0.0296322	0.0281356	0.0435085	-0.0623608	-0.0359702	0.0224848	0.014282	0.0170999	0.0760872	0.10626	0.12241	0.0571439	0.0482564			SKCM (n=471)	0.89347	0.0940625	0.775986	0.736825	0.751269	0.603351	0.433427	0.665315	0.777219	0.862003	0.842464	0.293282	0.0957411	0.0513635	0.467665	0.552255
	SKCM-Metastasis (n=368)	0.0524052	0.103149	0.0327266	0.0446843	0.0486558	0.0567627	-0.0679173	-0.0391405	0.00308519	0.017212	0.0191444	0.086065	0.151582	0.120359	0.0696145	0.0279188			SKCM-Metastasis (n=368)	0.576052	0.173145	0.746849	0.634782	0.611999	0.53575	0.448698	0.675045	0.974392	0.856089	0.842587	0.295402	0.0308277	0.0967814	0.441016	0.770158
	SKCM-Primary (n=103)	-0.0462598	0.0837073	0.0906369	0.0246055	-0.0980225	-0.0858377	-0.066133	-0.0798079	-0.244085	-0.00494242	0.00515684	-0.0531122	-0.00682924	-0.0504858	-0.044754	0.0129768			SKCM-Primary (n=103)	0.783613	0.634782	0.612231	0.888214	0.576646	0.626782	0.718985	0.648143	0.0687653	0.976174	0.976016	0.768415	0.974392	0.772136	0.795245	0.952879
	STAD (n=415)	-0.0974145	0.117153	-0.0543975	0.123834	-0.113833	-0.0935753	0.0310524	0.221224	-0.0272853	0.0162957	0.0162957	0.115048	-0.0941023	-0.251669	0.215538	0.212614			STAD (n=415)	0.185864	0.0940625	0.53575	0.0768624	0.105764	0.208402	0.751269	0.000223441	0.768415	0.858075	0.858075	0.102038	0.205061	1.89733e-05	0.000355808	0.000450362
	TGCT (n=150)	0.0297369	0.0232327	-0.0409929	0.397571	-0.101473	-0.0912985	0.451484	0.537177	0.374159	0.0274616	0.028737	0.454193	-0.140087	-0.126411	0.216318	0.236353			TGCT (n=150)	0.842587	0.877645	0.775997	1.76306e-05	0.467567	0.516612	3.73976e-07	1.81841e-10	6.45964e-05	0.856089	0.849752	3.17138e-07	0.258086	0.331071	0.0500436	0.0296259
	THCA (n=509)	-0.34872	-0.0261906	-0.0280549	0.140458	0.037485	0.0375048	0.22706	0.318293	0.119231	-0.21732	-0.217261	-0.0405197	-0.106726	0.0483637	0.203376	-0.109293			THCA (n=509)	3.33841e-13	0.762831	0.744325	0.0159121	0.638746	0.638746	1.19711e-05	6.25696e-11	0.0497789	2.84685e-05	2.84685e-05	0.614723	0.0869499	0.53575	0.000110012	0.0767586
	THYM (n=120)	0.181978	-0.208135	0.144089	-0.23423	-0.25904	-0.258595	0.126596	0.116431	-0.261881	-0.184102	-0.138796	-0.31907	-0.225809	-0.274881	0.187479	-0.225825			THYM (n=120)	0.171999	0.103413	0.329447	0.062633	0.0356867	0.0356867	0.423812	0.463607	0.0329926	0.165585	0.354668	0.00501798	0.075624	0.0235128	0.155141	0.075624
	UCEC (n=545)	0.141047	-0.0168816	0.085945	0.107341	0.061052	0.060692	-0.0826059	0.00206708	0.0389443	-0.138988	-0.13748	-0.231439	0.00494235	-0.0842584	0.120833	0.15521			UCEC (n=545)	0.441016	0.938514	0.648143	0.568649	0.767118	0.767118	0.665315	0.990073	0.842587	0.44774	0.44855	0.112642	0.976611	0.657338	0.509691	0.374857
	UCS (n=57)	-0.130867	-0.106233	-0.222978	0.105756	0.125834	0.125834	0.0847106	0.0822773	0.191064	0.0459914	0.0459914	-0.0109717	0.068728	-0.0833714	0.287936	0.153242			UCS (n=57)	0.60131	0.665315	0.2994	0.665476	0.612231	0.612231	0.751269	0.757734	0.41644	0.856089	0.856089	0.968599	0.776435	0.753868	0.133111	0.518605
	UVM (n=80)	0.0778614	0.06212	-0.0550749	0.177756	-0.139646	-0.142573	0.34203	0.45488	-0.099743	-0.231497	-0.232707	0.321675	0.118267	-0.168465	-0.035951	-0.10377			UVM (n=80)	0.709135	0.768016	0.777327	0.324175	0.469452	0.463607	0.0193137	0.000474178	0.624318	0.148935	0.146715	0.0310287	0.553315	0.363355	0.859462	0.612231

## Sheet: CD8 T
Coefficients													Adj.P
	cancer	T cell CD8+ central memory_XCELL	T cell CD8+ effector memory_XCELL	T cell CD8+ naive_XCELL	T cell CD8+_CIBERSORT	T cell CD8+_CIBERSORT-ABS	T cell CD8+_EPIC	T cell CD8+_MCPCOUNTER	T cell CD8+_QUANTISEQ	T cell CD8+_TIMER	T cell CD8+_XCELL			cancer	T cell CD8+ central memory_XCELL	T cell CD8+ effector memory_XCELL	T cell CD8+ naive_XCELL	T cell CD8+_CIBERSORT	T cell CD8+_CIBERSORT-ABS	T cell CD8+_EPIC	T cell CD8+_MCPCOUNTER	T cell CD8+_QUANTISEQ	T cell CD8+_TIMER	T cell CD8+_XCELL
	ACC (n=79)	-0.0208997	-0.0837264	0.0994829	0.0890512	0.152843	-0.206823	0.000455261	0.0682581	0.0650331	0.116863			ACC (n=79)	0.931028	0.685719	0.633657	0.678674	0.396271	0.227773	0.998694	0.757327	0.773191	0.552864
	BLCA (n=408)	-0.0188603	-0.152057	-0.0173158	-0.0339028	-0.074876	0.0899691	-0.170216	-0.179108	-0.40241	0.140383			BLCA (n=408)	0.850685	0.0225295	0.861154	0.715244	0.342861	0.237182	0.00835885	0.00488619	3.72676e-13	0.0405345
	BRCA (n=1100)	-0.0138414	-0.031265	-0.019782	-0.0404804	-0.00684905	-0.12869	-0.0512561	-0.0547417	0.185165	-0.0811003			BRCA (n=1100)	0.815563	0.552864	0.728772	0.402484	0.915963	0.00053931	0.274648	0.237182	1.8788e-07	0.052002
	BRCA-Basal (n=191)	-0.0242427	-0.0653851	-0.0193511	-0.362271	-0.155816	-0.147053	-0.00908726	-0.041369	0.0694943	-0.0474828			BRCA-Basal (n=191)	0.870545	0.623649	0.898794	2.40239e-05	0.149781	0.182168	0.947926	0.773191	0.593765	0.728772
	BRCA-Her2 (n=82)	0.0861671	0.101429	0.139107	-0.0274712	-0.0237269	0.0842401	-0.00136588	-0.0376756	0.145888	0.0359216			BRCA-Her2 (n=82)	0.678674	0.629464	0.451599	0.912802	0.924027	0.685719	0.995894	0.870791	0.42992	0.873723
	BRCA-LumA (n=568)	0.0836773	0.0191746	0.0133924	0.0839607	0.124114	-0.0592579	0.0973946	0.0810564	0.117122	-0.0193142			BRCA-LumA (n=568)	0.187723	0.815563	0.872866	0.186992	0.0285508	0.371415	0.115266	0.208043	0.043886	0.815563
	BRCA-LumB (n=219)	0.0988013	0.0495896	-0.0523907	-0.138931	-0.0599343	-0.140546	-0.0112273	-0.0845934	0.0848738	0.0748493			BRCA-LumB (n=219)	0.368301	0.689288	0.678674	0.184829	0.636208	0.181601	0.936329	0.451599	0.451599	0.529355
	CESC (n=306)	-0.0476554	-0.0877919	-0.0183116	-0.110969	0.027919	0.0263248	0.10814	0.0944274	0.0267414	-0.00346469			CESC (n=306)	0.658274	0.331641	0.872866	0.208043	0.808846	0.815563	0.221889	0.29088	0.815563	0.97122
	CHOL (n=36)	0.234666	-0.0272461	0.02119	0.276431	0.280034	0.369057	0.141787	0.0639698	0.172905	0.209328			CHOL (n=36)	0.368301	0.936329	0.947926	0.275397	0.269922	0.121367	0.640796	0.850685	0.552714	0.43748
	COAD (n=458)	-0.00937336	0.00753663	-0.0853877	-0.115857	0.028802	-0.198919	-0.0226353	0.00457357	0.171061	-0.00404005			COAD (n=458)	0.936329	0.947926	0.347062	0.184829	0.808846	0.0077471	0.850685	0.966905	0.0276413	0.968621
	DLBC (n=48)	-0.0892658	-0.117827	0.169469	0.011792	-0.110707	-0.13865	-0.0815117	0.0448839	-0.30392	-0.0926942			DLBC (n=48)	0.769283	0.678674	0.514633	0.966905	0.689288	0.619678	0.792767	0.881936	0.1825	0.757327
	ESCA (n=185)	0.187582	-0.124053	-0.158743	-0.0439799	0.132349	-0.191575	0.194362	0.120083	0.112721	0.00546836			ESCA (n=185)	0.0563056	0.26062	0.13221	0.753681	0.225159	0.0505788	0.0470372	0.275397	0.315974	0.966905
	GBM (n=153)	0.18246	0.139913	-0.042821	-0.0887083	0.0303595	0.0314621	0.0631057	0.0182351	0.153919	-0.00528119			GBM (n=153)	0.13221	0.269922	0.799097	0.529355	0.852598	0.850685	0.678674	0.915963	0.221889	0.970573
	HNSC (n=522)	0.172732	0.0775714	-0.132978	-0.0662874	0.176276	-0.198726	0.271093	0.218611	-0.289431	0.13144			HNSC (n=522)	0.00117816	0.237602	0.0217038	0.330348	0.000868091	0.000137686	6.53169e-08	2.44487e-05	7.97834e-09	0.0225295
	HNSC-HPV- (n=422)	0.117305	0.0468435	-0.196662	-0.130617	0.128677	-0.314124	0.231782	0.160311	-0.28839	0.0798317			HNSC-HPV- (n=422)	0.0850881	0.58433	0.000805413	0.0470372	0.0505788	1.30838e-08	6.21893e-05	0.00996399	1.8788e-07	0.278981
	HNSC-HPV+ (n=98)	0.376027	0.177735	0.151274	0.122617	0.343291	0.290061	0.455705	0.442367	-0.234234	0.309662			HNSC-HPV+ (n=98)	0.002621	0.258502	0.347062	0.462823	0.00807707	0.0342841	0.00012534	0.000203158	0.115533	0.0217038
	KICH (n=66)	0.22079	0.217219	0.00444184	-0.0863173	0.00681437	0.194304	0.241905	-0.0582319	0.0681584	0.229296			KICH (n=66)	0.225283	0.234734	0.981598	0.689288	0.97161	0.298549	0.181601	0.808846	0.773191	0.208377
	KIRC (n=533)	0.0355799	-0.0194538	-0.0699706	-0.108487	0.0445305	0.0404425	0.0601776	0.0689489	-0.095661	0.0351535			KIRC (n=533)	0.675758	0.825577	0.318072	0.0870902	0.57158	0.619678	0.396271	0.326014	0.149781	0.678674
	KIRP (n=290)	0.271413	-0.0114544	0.0583466	0.0516326	0.29565	-0.0705944	0.335532	0.274434	0.311233	0.0978075			KIRP (n=290)	0.000145109	0.931028	0.58433	0.636208	3.14414e-05	0.465861	1.20324e-06	0.000126912	1.11813e-05	0.29088
	LGG (n=516)	0.042155	0.00148106	-0.055367	0.134825	0.168233	0.0377409	0.129752	0.0777828	-0.0622312	0.0402724			LGG (n=516)	0.588907	0.981598	0.43748	0.0217038	0.00209548	0.636208	0.0276413	0.244863	0.368301	0.612344
	LIHC (n=371)	0.0205219	0.0103143	0.0662481	-0.0254575	0.0192422	0.0963203	-0.0248866	0.0180841	-0.00388159	-0.055607			LIHC (n=371)	0.850685	0.927446	0.428638	0.808846	0.851602	0.224183	0.808846	0.861127	0.966905	0.529355
	LUAD (n=515)	0.140224	0.138109	-0.0859308	-0.0529427	0.118633	-0.0692781	0.190758	0.189576	0.202138	0.0592748			LUAD (n=515)	0.0136022	0.0156724	0.186992	0.451599	0.0460477	0.300457	0.000267749	0.000292198	0.000121606	0.385634
	LUSC (n=501)	0.133493	0.0896087	-0.0410332	-0.0938213	0.128121	-0.108738	0.147948	0.163491	0.204753	0.0989278			LUSC (n=501)	0.0225295	0.178686	0.603598	0.150138	0.0302816	0.0805352	0.00935493	0.00305866	0.00012466	0.125524
	MESO (n=87)	0.0719451	-0.0791149	-0.108397	-0.235403	-0.193956	0.308573	-0.075398	-0.112588	-0.214865	0.0897102			MESO (n=87)	0.712361	0.678674	0.552864	0.124131	0.224772	0.0257952	0.689288	0.530326	0.173004	0.639723
	OV (n=303)	0.0297863	0.0534646	-0.0153333	-0.00777874	0.0142667	0.0250105	0.0926064	0.0198391	-0.075814	-0.0215481			OV (n=303)	0.808846	0.633657	0.90728	0.947926	0.913937	0.841836	0.331641	0.870791	0.444291	0.861127
	PAAD (n=179)	0.0257224	-0.0391071	0.0902297	0.0372242	0.137616	0.109544	0.0741907	0.0471318	0.133063	-0.013469			PAAD (n=179)	0.861127	0.792767	0.451599	0.806199	0.221889	0.344161	0.565155	0.735293	0.234734	0.931028
	PCPG (n=181)	0.146076	0.0293729	-0.119283	0.0449221	0.203447	0.124549	0.163192	0.0719815	0.0792226	0.0808401			PCPG (n=181)	0.193859	0.850685	0.300457	0.757327	0.0460477	0.275397	0.134997	0.58722	0.534761	0.529238
	PRAD (n=498)	0.0718239	0.0265796	-0.114306	-0.0693667	0.218045	0.299156	0.331416	0.285028	0.127568	0.00633372			PRAD (n=498)	0.331641	0.773191	0.0870902	0.347062	0.00012534	3.81821e-08	8.05411e-10	1.84873e-07	0.0477668	0.947926
	READ (n=166)	0.064348	0.011408	-0.0777296	0.0161179	0.144306	-0.029225	-0.0454385	-0.0114402	0.257794	0.139745			READ (n=166)	0.741434	0.953139	0.678674	0.936329	0.368301	0.883964	0.820362	0.953139	0.0666539	0.385634
	SARC (n=260)	0.118118	0.13626	-0.0461135	-0.0412496	0.0483282	-0.150513	0.0901709	0.0823155	0.293033	0.0716555			SARC (n=260)	0.208043	0.13221	0.678674	0.71907	0.678674	0.084776	0.35033	0.400119	6.77303e-05	0.472962
	SKCM (n=471)	0.0803693	0.117329	-0.0135241	-0.0536258	0.0530289	-0.092416	0.0833457	0.0824123	0.123147	0.0652194			SKCM (n=471)	0.237602	0.0574885	0.878301	0.462823	0.465861	0.173004	0.224772	0.227297	0.0460477	0.356421
	SKCM-Metastasis (n=368)	0.0702967	0.13554	0.0192012	-0.0888254	0.0118054	-0.160932	0.0367512	0.0494027	0.0879532	0.0439341			SKCM-Metastasis (n=368)	0.385517	0.0521061	0.850685	0.258502	0.913937	0.0173763	0.689288	0.58722	0.262661	0.636208
	SKCM-Primary (n=103)	-0.114125	-0.0412548	-0.148403	0.018061	0.00844111	0.0517253	0.0136572	-0.0286366	0.116669	-0.056839			SKCM-Primary (n=103)	0.462823	0.827434	0.321405	0.931028	0.966732	0.791686	0.94603	0.878301	0.451599	0.760563
	STAD (n=415)	0.0223361	-0.0242694	-0.257735	-0.107403	0.0694732	-0.114087	-0.0500433	-0.0191388	0.0458732	-0.103303			STAD (n=415)	0.815563	0.808846	1.11813e-05	0.139479	0.37094	0.114583	0.561415	0.850685	0.604303	0.163116
	TGCT (n=150)	0.34547	0.33829	-0.325948	-0.281138	0.133702	-0.174785	0.332905	0.19582	0.114087	0.339634			TGCT (n=150)	0.000251432	0.000336974	0.000623008	0.00488619	0.274648	0.134222	0.000445834	0.0805352	0.365076	0.000321371
	THCA (n=509)	0.033062	-0.0540936	-0.168345	-0.095547	0.200666	-0.0701279	0.254589	0.222703	0.178061	-0.118781			THCA (n=509)	0.678674	0.444291	0.00182395	0.134997	0.000126912	0.298987	4.68443e-07	1.91697e-05	0.000805413	0.0466279
	THYM (n=120)	-0.116266	-0.122577	-0.238449	0.0460116	0.105181	-0.144037	-0.165816	-0.184461	-0.271219	-0.304673			THYM (n=120)	0.423416	0.389587	0.0513987	0.804304	0.47221	0.300457	0.225159	0.173004	0.0225295	0.00775702
	UCEC (n=545)	0.122489	0.144499	0.0799188	0.000177061	0.0805869	0.145913	0.136904	0.0681957	0.0227275	0.0309235			UCEC (n=545)	0.464686	0.371415	0.678674	0.998694	0.678674	0.368301	0.402786	0.72554	0.915963	0.878301
	UCS (n=57)	-0.0642969	0.0321484	-0.127031	-0.198587	-0.0715142	-0.0234073	-0.107689	-0.300574	-0.202259	-0.22693			UCS (n=57)	0.809229	0.912802	0.595444	0.344161	0.792767	0.935707	0.673409	0.12106	0.332695	0.269922
	UVM (n=80)	-0.0856271	0.171282	0.0174983	0.00457525	0.0798545	-0.143911	0.208304	0.0887747	-0.0829832	0.0117403			UVM (n=80)	0.678674	0.321405	0.936329	0.980758	0.689288	0.417309	0.215845	0.673409	0.678674	0.955098

## Sheet: DC
Coefficients														Adj.P
	cancer	Myeloid dendritic cell activated_CIBERSORT	Myeloid dendritic cell activated_CIBERSORT-ABS	Myeloid dendritic cell activated_XCELL	Myeloid dendritic cell resting_CIBERSORT	Myeloid dendritic cell resting_CIBERSORT-ABS	Myeloid dendritic cell_MCPCOUNTER	Myeloid dendritic cell_QUANTISEQ	Myeloid dendritic cell_TIMER	Myeloid dendritic cell_XCELL	Plasmacytoid dendritic cell_XCELL				cancer	Myeloid dendritic cell activated_CIBERSORT	Myeloid dendritic cell activated_CIBERSORT-ABS	Myeloid dendritic cell activated_XCELL	Myeloid dendritic cell resting_CIBERSORT	Myeloid dendritic cell resting_CIBERSORT-ABS	Myeloid dendritic cell_MCPCOUNTER	Myeloid dendritic cell_QUANTISEQ	Myeloid dendritic cell_TIMER	Myeloid dendritic cell_XCELL	Plasmacytoid dendritic cell_XCELL
	ACC (n=79)	0.0350623	0.0500117	-0.186883	0.0698809	0.0717066	0.15088	0.0181004	0.0881532	-0.102652	0.0166006				ACC (n=79)	0.853524	0.808028	0.241815	0.710384	0.703398	0.356877	0.925711	0.622555	0.55724	0.928988
	BLCA (n=408)	0.152875	0.121558	-0.193301	0.0337149	0.0228664	-0.0210081	0.232616	-0.311718	-0.0712451	-0.225595				BLCA (n=408)	0.0119852	0.0568132	0.00110104	0.677371	0.803223	0.815504	5.51127e-05	1.22068e-08	0.327174	0.000103312
	BRCA (n=1100)	-0.133131	-0.133985	-0.0422064	0.0919512	0.0908233	0.131827	0.00928972	0.0487725	-0.0483927	-0.135051				BRCA (n=1100)	0.000194766	0.000179481	0.342127	0.0133155	0.0147824	0.000221216	0.853524	0.256483	0.261238	0.000157296
	BRCA-Basal (n=191)	-0.138798	-0.1304	0.0944603	0.0318983	0.0548006	0.251035	0.117193	0.390785	0.148872	-0.0375545				BRCA-Basal (n=191)	0.155015	0.193052	0.368136	0.808028	0.631237	0.00373061	0.256483	1.02198e-06	0.121179	0.762608
	BRCA-Her2 (n=82)	-0.18496	-0.172332	-0.0214933	-0.0312111	-0.0372502	0.00997376	0.118996	0.141819	-0.00360126	0.138186				BRCA-Her2 (n=82)	0.252372	0.289665	0.912821	0.871281	0.847643	0.955334	0.484203	0.387599	0.990988	0.401299
	BRCA-LumA (n=568)	-0.0371405	-0.0357704	0.0380578	0.150703	0.147133	0.148316	0.0524237	0.107654	0.060665	-0.011545				BRCA-LumA (n=568)	0.569721	0.58031	0.55724	0.00278374	0.00362249	0.00331911	0.387599	0.0439032	0.321826	0.871281
	BRCA-LumB (n=219)	-0.019206	-0.027108	0.0888262	-0.0380275	-0.0157203	0.134167	0.0229294	0.128868	0.0895477	0.114553				BRCA-LumB (n=219)	0.871281	0.825179	0.369127	0.74922	0.896216	0.147048	0.847643	0.169246	0.368136	0.241815
	CESC (n=306)	-0.21968	-0.196227	-0.0747826	-0.120242	-0.0887021	0.0218837	0.2032	0.0191519	0.0417769	-0.0964613				CESC (n=306)	0.00128308	0.00434763	0.368136	0.112525	0.280763	0.829428	0.00313006	0.847643	0.646116	0.234873
	CHOL (n=36)	0.108852	0.126873	-0.0702379	-0.213854	-0.18323	-0.135014	-0.231894	0.282164	0.0211063	-0.123521				CHOL (n=36)	0.691834	0.628828	0.815504	0.368136	0.45408	0.602964	0.33972	0.218659	0.933291	0.638407
	COAD (n=458)	-0.197749	-0.179689	0.147399	-0.0844671	-0.0639366	0.207275	0.0060937	0.235307	0.194577	-0.233444				COAD (n=458)	0.00422801	0.0103559	0.0439032	0.312363	0.45408	0.00266164	0.943581	0.000559583	0.00490283	0.000628477
	DLBC (n=48)	-0.0633569	-0.0684227	0.230875	-0.207816	-0.21896	0.134224	0.203522	0.128347	0.0930558	0.021067				DLBC (n=48)	0.819533	0.808028	0.288482	0.347887	0.321826	0.570482	0.356877	0.585765	0.713365	0.930022
	ESCA (n=185)	-0.181992	-0.0884815	0.0950023	-0.11576	-0.0732019	0.178317	-0.087096	0.218108	0.0979362	0.0845655				ESCA (n=185)	0.0439032	0.390669	0.358709	0.255032	0.49379	0.0493731	0.400764	0.0119852	0.346918	0.415703
	GBM (n=153)	0.0277488	0.0370449	-0.044491	-0.0289714	-0.0274585	0.314693	-0.0481926	0.262052	0.186597	-0.0173395				GBM (n=153)	0.847643	0.807323	0.753325	0.842687	0.847643	0.00107054	0.727772	0.00774848	0.0790997	0.90179
	HNSC (n=522)	-0.208132	-0.112734	0.338429	-0.114092	0.0141335	0.354963	0.0702444	0.110641	0.331441	0.0950918				HNSC (n=522)	2.91727e-05	0.0399387	3.66103e-13	0.0372487	0.847643	1.55482e-14	0.252372	0.0439032	1.26244e-12	0.0921845
	HNSC-HPV- (n=422)	-0.16455	-0.0643118	0.306222	-0.181217	-0.0663875	0.3071	0.088527	0.107671	0.30286	0.0169325				HNSC-HPV- (n=422)	0.00420167	0.356877	5.60716e-09	0.00145125	0.342127	5.35035e-09	0.173101	0.0836675	8.28717e-09	0.842687
	HNSC-HPV+ (n=98)	-0.364733	-0.316562	0.459744	0.210282	0.344101	0.568279	-0.00225096	0.230665	0.428724	0.37515				HNSC-HPV+ (n=98)	0.00222282	0.00950714	5.04684e-05	0.117047	0.00420167	7.59113e-08	0.99328	0.080027	0.000204075	0.00152872
	KICH (n=66)	0.0377269	0.0773387	-0.0755476	0.18777	0.188148	0.0962412	-0.166726	0.0285709	0.138956	-0.250152				KICH (n=66)	0.853328	0.698193	0.70355	0.271077	0.270841	0.609554	0.342127	0.890633	0.429243	0.111289
	KIRC (n=533)	-0.101235	-0.104247	0.19223	0.162708	0.168126	0.215893	0.0105718	0.284931	0.412458	0.0533491				KIRC (n=533)	0.080027	0.0701418	0.000231216	0.00225113	0.00152839	2.69867e-05	0.890633	6.37106e-09	1.8434e-18	0.409281
	KIRP (n=290)	-0.157013	-0.144507	0.371209	0.137616	0.141827	0.48613	0.0168525	0.439766	0.490593	0.103097				KIRP (n=290)	0.0376974	0.0579236	9.64754e-09	0.0743558	0.0640578	4.60793e-15	0.870763	3.34066e-12	2.46926e-15	0.215324
	LGG (n=516)	0.00591868	0.00757097	0.0928432	0.0871093	0.0935067	0.19095	0.120485	0.031414	0.0913986	-0.00469121				LGG (n=516)	0.930022	0.919708	0.108344	0.135094	0.10529	0.000198174	0.0282204	0.650017	0.112525	0.943581
	LIHC (n=371)	-0.0350839	-0.0354496	0.0439811	0.043928	0.0561216	0.0480934	0.0393954	0.0569997	0.0553199	0.10437				LIHC (n=371)	0.675581	0.672074	0.58031	0.58031	0.460625	0.540066	0.628406	0.45408	0.469551	0.126507
	LUAD (n=515)	-0.220194	-0.189018	0.252347	0.0382254	0.0747276	0.145207	0.0831439	0.388928	0.170238	0.239041				LUAD (n=515)	7.87674e-06	0.000186987	1.56766e-07	0.568442	0.21429	0.0050248	0.149757	1.98063e-17	0.000906931	8.36793e-07
	LUSC (n=501)	-0.164624	-0.112977	0.317567	-0.127629	-0.0642409	0.251576	-0.0177013	0.37673	0.281574	0.174711				LUSC (n=501)	0.00157749	0.0431537	2.32658e-11	0.0183127	0.311582	2.89824e-07	0.821569	8.89108e-16	5.60716e-09	0.000805165
	MESO (n=87)	0.109366	0.100692	-0.0168858	0.0910241	0.0919504	0.160633	0.139578	0.163251	0.302729	-0.127286				MESO (n=87)	0.484203	0.525571	0.925711	0.572936	0.570482	0.281063	0.356877	0.272323	0.0171213	0.400764
	OV (n=303)	-0.0632812	-0.0578323	0.0207105	0.151104	0.151285	0.183703	0.154787	0.191907	0.173637	0.146243				OV (n=303)	0.484203	0.529914	0.847643	0.0498321	0.0498078	0.0131193	0.0439032	0.00901383	0.0208114	0.0596204
	PAAD (n=179)	-0.00116551	0.000764236	-0.0294573	0.123343	0.145579	0.153023	-0.0162105	0.178212	0.0941282	0.073584				PAAD (n=179)	0.994584	0.994584	0.821891	0.233614	0.135298	0.112525	0.898816	0.0568132	0.369127	0.503191
	PCPG (n=181)	0.0157105	0.0327312	0.111436	0.0992176	0.0992167	0.296264	0.0275529	0.00405449	0.148536	0.0732784				PCPG (n=181)	0.90179	0.808028	0.295865	0.356877	0.356877	0.000660932	0.83361	0.975687	0.132029	0.512878
	PRAD (n=498)	0.0259515	0.0360848	0.0648474	0.146964	0.176019	0.327462	0.247139	0.320929	0.167935	0.0245943				PRAD (n=498)	0.747983	0.626703	0.342648	0.00997836	0.00157749	1.29073e-10	3.37768e-06	3.35926e-10	0.00278374	0.762456
	READ (n=166)	-0.262048	-0.23478	0.196577	-0.0127377	0.0254584	0.27233	0.0953788	0.324866	0.213098	-0.0889003				READ (n=166)	0.0404261	0.0716387	0.147048	0.933291	0.88513	0.0314792	0.539182	0.0072439	0.110759	0.571182
	SARC (n=260)	-0.108476	-0.106818	0.257509	0.08501	0.0901483	0.0514681	-0.0804966	0.493818	0.240318	0.29425				SARC (n=260)	0.20208	0.212182	0.000327387	0.342127	0.311375	0.585765	0.366954	7.5906e-15	0.000921301	2.69867e-05
	SKCM (n=471)	-0.0506337	-0.0488584	0.174141	-0.0458155	-0.0165188	0.118423	0.0626795	0.328894	0.15599	0.169625				SKCM (n=471)	0.442427	0.460413	0.00107218	0.49379	0.83361	0.0372487	0.339864	1.20718e-11	0.00370731	0.00145125
	SKCM-Metastasis (n=368)	0.000546654	0.00121547	0.164864	-0.0283274	-0.010367	0.107134	0.0594305	0.325743	0.161205	0.181809				SKCM-Metastasis (n=368)	0.994584	0.99328	0.00746428	0.747388	0.903411	0.110759	0.423192	5.35035e-09	0.00901383	0.00278374
	SKCM-Primary (n=103)	-0.0481441	-0.0391174	0.0373904	-0.0138155	0.000115918	-0.0497518	0.0244803	0.212648	0.0754026	-0.0193842				SKCM-Primary (n=103)	0.767835	0.81988	0.825179	0.928988	0.999077	0.762456	0.882438	0.0846175	0.615155	0.903411
	STAD (n=415)	-0.0635123	-0.035884	0.115512	0.00708061	0.040962	0.158363	-0.0372003	0.168427	0.136311	-0.00702059				STAD (n=415)	0.368136	0.644911	0.0687254	0.928988	0.5874	0.00774848	0.630169	0.00426278	0.0270223	0.928988
	TGCT (n=150)	-0.103228	-0.103399	0.546208	0.201158	0.253189	0.706895	0.431122	0.52862	0.612083	0.265598				TGCT (n=150)	0.368136	0.368136	1.65707e-11	0.0439032	0.00774848	1.4462e-21	5.53138e-07	1.06812e-10	7.04586e-15	0.00481263
	THCA (n=509)	0.172562	0.21774	0.317796	0.322068	0.32161	-0.0948914	-0.452838	0.520482	0.442167	-0.164649				THCA (n=509)	0.000806221	1.16228e-05	1.36158e-11	7.61687e-12	7.77459e-12	0.094112	9.52615e-24	1.24917e-32	1.18372e-22	0.00143363
	THYM (n=120)	-0.0864549	-0.0864549	-0.195037	0.0550858	0.0911135	-0.175043	0.344125	-0.169365	-0.338251	-0.418131				THYM (n=120)	0.525571	0.525571	0.094916	0.710469	0.496131	0.143589	0.0010015	0.160052	0.00123887	2.93832e-05
	UCEC (n=545)	0.0444799	0.0682406	-0.0073652	-0.161272	-0.165159	-0.115596	0.0188149	0.255948	-0.0522216	0.12185				UCEC (n=545)	0.811144	0.686171	0.965101	0.270841	0.256483	0.445983	0.914734	0.0481431	0.767835	0.415703
	UCS (n=57)	-0.171736	-0.141522	0.0695515	-0.0717153	-0.07584	0.0427914	0.182741	0.335379	0.151103	0.136245				UCS (n=57)	0.369072	0.477752	0.762456	0.756124	0.742319	0.850722	0.346918	0.0439032	0.442427	0.494754
	UVM (n=80)	NA	NA	0.239173	0.0427141	0.0695391	0.139171	0.169278	0.221882	0.299966	0.42951				UVM (n=80)	NA	NA	0.094112	0.826445	0.703398	0.378655	0.280763	0.126507	0.0273428	0.000643261

## Sheet: M
Coefficients																			Adj.P
	cancer	Macrophage M0_CIBERSORT	Macrophage M0_CIBERSORT-ABS	Macrophage M1_CIBERSORT	Macrophage M1_CIBERSORT-ABS	Macrophage M1_QUANTISEQ	Macrophage M1_XCELL	Macrophage M2_CIBERSORT	Macrophage M2_CIBERSORT-ABS	Macrophage M2_QUANTISEQ	Macrophage M2_TIDE	Macrophage M2_XCELL	Macrophage_EPIC	Macrophage_TIMER	Macrophage_XCELL	Macrophage/Monocyte_MCPCOUNTER				cancer	Macrophage M0_CIBERSORT	Macrophage M0_CIBERSORT-ABS	Macrophage M1_CIBERSORT	Macrophage M1_CIBERSORT-ABS	Macrophage M1_QUANTISEQ	Macrophage M1_XCELL	Macrophage M2_CIBERSORT	Macrophage M2_CIBERSORT-ABS	Macrophage M2_QUANTISEQ	Macrophage M2_TIDE	Macrophage M2_XCELL	Macrophage_EPIC	Macrophage_TIMER	Macrophage_XCELL	Macrophage/Monocyte_MCPCOUNTER
	ACC (n=79)	0.0588348	0.0497308	-0.142428	-0.11634	0.211728	-0.0773941	-0.0550276	-0.0045127	0.0204264	0.0785146	-0.147193	0.259994	0.0787545	-0.0345851	0.0563481				ACC (n=79)	0.7219	0.760672	0.341461	0.455214	0.128822	0.640989	0.733655	0.97957	0.904511	0.637678	0.325859	0.0554186	0.637383	0.841579	0.7321
	BLCA (n=408)	-0.189098	-0.18498	-0.163782	-0.174036	-0.37846	-0.242311	-0.0315796	-0.113991	0.0128545	0.387273	-0.151128	-0.214507	-0.0676365	-0.269356	-0.312358				BLCA (n=408)	0.000954695	0.00125819	0.00476091	0.00256631	8.01622e-13	1.32748e-05	0.663055	0.0592322	0.866522	2.15179e-13	0.00973128	0.000146023	0.299956	9.87562e-07	8.2115e-09
	BRCA (n=1100)	-0.0321937	-0.0248949	-0.120875	-0.0708408	0.0669716	-0.145569	0.0941882	0.101425	0.339495	0.160161	0.101158	-0.0467802	0.173118	-0.0241194	-0.0417328				BRCA (n=1100)	0.438327	0.5636	0.000523026	0.0539142	0.0692829	2.0475e-05	0.00831242	0.00413647	3.71496e-26	2.31318e-06	0.00423841	0.230374	2.73047e-07	0.577424	0.290943
	BRCA-Basal (n=191)	0.468441	0.555207	-0.139398	0.0179133	0.18338	0.14629	0.0498591	0.211107	0.259145	-0.0729282	0.197267	0.184823	0.284417	0.239263	0.239428				BRCA-Basal (n=191)	8.0422e-10	3.71604e-14	0.119246	0.869587	0.0350714	0.100415	0.640989	0.0130903	0.00186942	0.468533	0.0219652	0.033497	0.00055578	0.00440133	0.0043891
	BRCA-Her2 (n=82)	-0.0282408	-0.0105757	0.093407	0.0772311	-0.0157249	0.0867785	0.0745948	0.0343026	-0.0426981	0.0266422	0.157013	0.000571452	0.0571993	0.161864	0.252242				BRCA-Her2 (n=82)	0.869587	0.95026	0.5639	0.643441	0.92658	0.599439	0.654539	0.843739	0.796043	0.873707	0.290943	0.997862	0.732005	0.275266	0.0654707
	BRCA-LumA (n=568)	0.00476149	0.0275827	0.0581264	0.0850171	0.164858	-0.0857968	-0.0727027	0.0835735	0.181158	0.0856817	-0.0298231	-0.0341182	0.037724	-0.0346802	0.026507				BRCA-LumA (n=568)	0.939034	0.653445	0.290943	0.0994491	0.000635966	0.0963118	0.167733	0.105304	0.00014874	0.0963118	0.631202	0.567495	0.522676	0.5636	0.663255
	BRCA-LumB (n=219)	0.159446	0.211705	-0.056932	0.0223984	0.210005	0.095415	0.00663705	0.0660861	0.146999	-0.101081	0.108556	0.0995126	0.123536	0.175659	0.165832				BRCA-LumB (n=219)	0.0569998	0.0088085	0.5636	0.829229	0.00931003	0.290943	0.949353	0.494231	0.081334	0.261502	0.221976	0.268592	0.153134	0.0337775	0.0469476
	CESC (n=306)	0.267568	0.316236	-0.03449	0.025205	-0.0754187	-0.00470715	-0.0453073	0.092219	0.10258	0.117167	0.00383053	0.0755361	0.0829687	0.0143803	-0.00848642				CESC (n=306)	3.05373e-05	5.07592e-07	0.67975	0.760672	0.321857	0.955352	0.581536	0.210136	0.153692	0.0963118	0.963854	0.321588	0.268186	0.869587	0.921987
	CHOL (n=36)	0.206426	0.15779	0.048824	0.156798	0.143502	-0.0361619	-0.0390228	0.139829	0.144368	-0.256335	0.08397	-0.209486	0.0925737	-0.107187	0.179425				CHOL (n=36)	0.34603	0.495901	0.846956	0.497805	0.542968	0.882188	0.873707	0.555426	0.540395	0.225496	0.731497	0.339846	0.704953	0.658205	0.431972
	COAD (n=458)	0.289358	0.358397	0.0621276	0.143277	-0.00184716	0.206479	0.102715	0.20203	0.238254	-0.164503	0.0978765	0.248731	0.243965	0.235129	0.239868				COAD (n=458)	5.79729e-06	8.33822e-09	0.434143	0.0391764	0.982388	0.00190943	0.154092	0.00243924	0.000270825	0.00278563	0.177567	0.000133388	0.000185492	0.000330375	0.000242398
	DLBC (n=48)	0.759516	0.65069	-0.074721	-0.0903697	0.236909	0.327048	-0.277985	-0.297485	0.0180283	-0.107996	0.0814399	0.09217	0.0445507	0.353484	0.417549				DLBC (n=48)	6.33319e-08	2.05527e-05	0.733655	0.684346	0.22413	0.0732612	0.138837	0.107416	0.937483	0.633502	0.717309	0.67975	0.847043	0.0499237	0.0165757
	ESCA (n=185)	0.0187949	0.19936	-0.0267965	0.124443	0.162468	0.292218	0.0897227	0.346189	0.178923	-0.0870301	0.40847	0.345734	0.277467	0.348824	0.217869				ESCA (n=185)	0.865747	0.0182388	0.796043	0.164617	0.060058	0.000280772	0.342594	1.01751e-05	0.0367967	0.361154	9.0615e-08	1.04251e-05	0.000625395	8.54394e-06	0.00904933
	GBM (n=153)	0.211899	0.224451	-0.141433	-0.0682057	0.239401	0.194218	0.0738661	0.310755	0.185171	-0.141784	0.170729	0.210973	0.301609	0.195947	0.182681				GBM (n=153)	0.0301788	0.020413	0.168199	0.56122	0.0124088	0.0491992	0.522676	0.000806516	0.0613971	0.167714	0.0883266	0.0308939	0.00120493	0.0472741	0.0654707
	HNSC (n=522)	0.271179	0.514937	-0.0651173	0.199751	0.18822	0.391109	0.126173	0.432694	0.332461	-0.0620598	0.234966	0.429521	0.32386	0.406887	0.337129				HNSC (n=522)	8.53642e-09	6.88272e-32	0.243323	3.82201e-05	0.000117629	6.96526e-18	0.0128825	5.4276e-22	5.37753e-13	0.268592	8.68091e-07	9.05704e-22	2.44107e-12	1.93659e-19	2.35414e-13
	HNSC-HPV- (n=422)	0.308377	0.546352	-0.109676	0.144136	0.153369	0.400797	0.190372	0.450812	0.321291	-0.0497072	0.251797	0.412964	0.371668	0.420671	0.310468				HNSC-HPV- (n=422)	2.83458e-09	3.32799e-30	0.058525	0.0101766	0.00608131	1.88637e-15	0.000504562	8.72364e-20	5.49765e-10	0.45052	2.05089e-06	2.09136e-16	2.35414e-13	4.61383e-17	2.18914e-09
	HNSC-HPV+ (n=98)	0.189938	0.382734	0.0977625	0.383716	0.338227	0.307778	-0.143343	0.304903	0.354148	-0.129371	0.119218	0.452056	0.153706	0.307486	0.412749				HNSC-HPV+ (n=98)	0.13285	0.000796202	0.494231	0.000771269	0.00367141	0.00912303	0.281577	0.00973128	0.00218243	0.339846	0.388034	4.08022e-05	0.244553	0.00916791	0.000242398
	KICH (n=66)	0.0586196	0.0596495	0.279745	0.2203	0.10464	-0.115199	0.0622941	0.0780117	-0.1322	-0.115326	-0.29007	-0.0731989	-0.1175	-0.0710375	0.128422				KICH (n=66)	0.733655	0.7321	0.0510973	0.138169	0.539996	0.494231	0.7219	0.655943	0.422771	0.494231	0.0422533	0.676074	0.484482	0.684346	0.436826
	KIRC (n=533)	0.270368	0.279489	-0.0991561	0.0569972	0.16104	0.364508	0.201208	0.361707	0.236995	-0.118966	0.16747	0.347734	0.265432	0.352726	0.138036				KIRC (n=533)	2.84093e-08	8.84475e-09	0.0666012	0.334545	0.00175793	1.4359e-14	6.19849e-05	2.38516e-14	1.64374e-06	0.0252714	0.0010872	2.35414e-13	5.35058e-08	1.04952e-13	0.00831242
	KIRP (n=290)	0.300722	0.345299	-0.104474	0.0614988	0.373733	0.374529	0.214913	0.489996	0.317604	-0.384879	0.199551	0.40638	0.362492	0.361463	0.203132				KIRP (n=290)	4.82249e-06	8.99927e-08	0.162111	0.453682	5.21157e-09	4.83438e-09	0.00173534	1.5671e-15	1.17805e-06	1.63243e-09	0.00387478	1.33578e-10	1.6048e-08	1.7719e-08	0.00323
	LGG (n=516)	0.144964	0.143881	0.129375	0.135577	0.039706	0.0918764	0.168497	0.225127	0.113154	-0.104284	0.220356	0.119762	0.128932	0.131044	-0.0714541				LGG (n=516)	0.00440669	0.00476091	0.0119755	0.00831242	0.518654	0.0859134	0.000796202	3.8078e-06	0.0308939	0.0487644	6.18692e-06	0.021299	0.0122939	0.0107106	0.198991
	LIHC (n=371)	0.0214058	0.0532785	0.110693	0.126416	-0.0804323	0.0646191	-0.0485906	0.0744285	0.116424	0.0600965	-0.0115407	0.00655806	0.0339279	0.00389781	0.0249365				LIHC (n=371)	0.773139	0.452844	0.0784707	0.0418321	0.22413	0.342594	0.497805	0.267748	0.0618553	0.388034	0.877678	0.932941	0.65292	0.958468	0.733655
	LUAD (n=515)	0.349582	0.420736	0.192157	0.282551	0.168555	0.431624	0.074531	0.284083	0.236941	-0.33429	0.249914	0.406156	0.245973	0.424961	0.279023				LUAD (n=515)	2.66041e-14	6.61678e-21	7.97102e-05	1.7052e-09	0.000645349	5.75888e-22	0.167714	1.41756e-09	6.63514e-07	3.68794e-13	1.32405e-07	1.97656e-19	2.19808e-07	2.4392e-21	2.83019e-09
	LUSC (n=501)	0.350302	0.484084	-0.0231112	0.148158	0.272723	0.32861	0.0614872	0.305388	0.267184	-0.166948	0.231503	0.365812	0.121271	0.319824	0.241745				LUSC (n=501)	6.05349e-14	3.23965e-27	0.717309	0.00364798	1.16356e-08	2.44107e-12	0.281577	1.14801e-10	2.41801e-08	0.000908698	1.96711e-06	3.75374e-15	0.0197085	1.11131e-11	6.01383e-07
	MESO (n=87)	0.113501	0.117871	-0.0272786	-0.0510185	-0.215389	0.0402158	0.0397558	0.0178096	0.242688	0.0416208	0.0732114	0.0976157	-0.0781097	0.0859197	0.176882				MESO (n=87)	0.431035	0.411289	0.866364	0.733655	0.0906429	0.792744	0.79474	0.909371	0.0534836	0.786554	0.635837	0.504439	0.608098	0.5639	0.177567
	OV (n=303)	0.29027	0.306576	-0.0264172	0.012163	0.0551669	0.00319091	-0.161568	-0.0283932	-0.14565	0.0018873	-0.18486	-0.026443	-0.023636	-0.0448199	0.0401242				OV (n=303)	1.62344e-05	4.59206e-06	0.760672	0.891645	0.518654	0.973017	0.0252933	0.740892	0.0469476	0.982388	0.009231	0.760672	0.789919	0.610664	0.652534
	PAAD (n=179)	0.0944596	0.167204	-0.0154933	0.0778953	0.104012	0.103076	0.146567	0.232177	0.0781904	-0.0942507	0.0121399	0.174575	0.147487	0.07847	0.166573				PAAD (n=179)	0.332819	0.0592322	0.884841	0.438327	0.276836	0.281577	0.102627	0.0064458	0.437798	0.332944	0.911228	0.0484981	0.100415	0.436826	0.06009
	PCPG (n=181)	0.0712374	0.0705862	0.0263004	0.11717	0.0407778	0.190205	0.0103442	0.254968	0.321301	-0.336371	0.0938097	0.263049	0.253589	0.241029	0.3255				PCPG (n=181)	0.494231	0.495901	0.808603	0.21926	0.705625	0.0318794	0.92658	0.00278918	0.000102911	4.09905e-05	0.340115	0.0019788	0.00296555	0.0049825	8.03905e-05
	PRAD (n=498)	0.231034	0.292472	0.0821152	0.236037	0.288928	-0.00199528	0.0219372	0.30027	0.100635	-0.216798	-0.064583	0.157794	0.220482	0.0998341	0.31361				PRAD (n=498)	1.01485e-05	1.01055e-08	0.162298	6.12744e-06	1.58434e-08	0.979058	0.740892	3.8909e-09	0.0788401	3.84172e-05	0.290943	0.00380357	2.77426e-05	0.081334	6.9596e-10
	READ (n=166)	0.319309	0.412414	0.113993	0.19607	-0.148078	0.209672	0.266353	0.309335	0.350454	-0.111859	0.0559564	0.316758	0.198395	0.277965	0.368339				READ (n=166)	0.00622429	0.000225109	0.412266	0.115335	0.261868	0.0901325	0.0263701	0.0083611	0.0023101	0.292082	0.705625	0.00668822	0.109988	0.0197085	0.00124317
	SARC (n=260)	0.313155	0.350309	-0.00906481	0.026034	0.287612	0.43463	0.15139	0.228084	0.163316	-0.23321	0.251767	0.217469	0.160139	0.469937	0.31197				SARC (n=260)	3.503e-06	1.32405e-07	0.921987	0.767618	2.46001e-05	1.50428e-11	0.0402246	0.00116524	0.0252714	0.000870363	0.000283199	0.00207157	0.0287165	1.42011e-13	3.8078e-06
	SKCM (n=471)	0.295093	0.388095	-0.0880563	0.0335999	0.156973	0.233007	-0.16221	0.0458283	0.182962	-0.151127	0.138157	0.131085	-0.0235423	0.25104	0.217771				SKCM (n=471)	1.34742e-09	2.12156e-16	0.109057	0.604687	0.00244765	2.80973e-06	0.00172103	0.455983	0.000332193	0.00367141	0.0085181	0.0127787	0.717309	3.64769e-07	1.33949e-05
	SKCM-Metastasis (n=368)	0.333843	0.424929	-0.097848	0.012106	0.160146	0.238454	-0.199383	-0.015084	0.19713	-0.141379	0.124338	0.105639	-0.0798851	0.257071	0.192531				SKCM-Metastasis (n=368)	1.2859e-09	1.61781e-15	0.118436	0.873707	0.00710691	2.79374e-05	0.000616682	0.844911	0.000715308	0.0192232	0.0425129	0.0898481	0.221976	5.26276e-06	0.000965215
	SKCM-Primary (n=103)	0.115802	0.140193	-0.0994893	-0.0585978	0.021915	0.0705111	0.0536335	0.0858083	-0.0473257	-0.0601281	0.0653414	0.0532164	0.107295	0.0729246	0.0819722				SKCM-Primary (n=103)	0.36153	0.257224	0.44936	0.672935	0.875068	0.610664	0.702434	0.522676	0.7321	0.663255	0.640989	0.704464	0.411289	0.597912	0.544292
	STAD (n=415)	0.13607	0.228671	-0.0987304	0.0288168	-0.00444587	0.131714	-0.00601344	0.171159	0.177887	-0.0550418	0.270202	0.155987	0.106967	0.132209	0.206855				STAD (n=415)	0.0197085	3.31169e-05	0.101178	0.684346	0.95026	0.0246257	0.935166	0.00261831	0.00172274	0.412266	6.04115e-07	0.00663982	0.0740324	0.0240394	0.000210881
	TGCT (n=150)	0.593846	0.710567	-0.0255456	0.320348	0.598149	0.460824	-0.224894	0.121584	0.476619	-0.39644	0.405893	0.496291	0.33342	0.541708	0.725151				TGCT (n=150)	4.32325e-14	5.4276e-22	0.829229	0.000307392	2.66041e-14	3.28473e-08	0.0155553	0.232772	8.95578e-09	3.81078e-06	2.05327e-06	1.68876e-09	0.000158842	1.73682e-11	2.89561e-23
	THCA (n=509)	0.25838	0.31381	-0.0205978	0.079668	0.511092	0.0994294	0.0861165	0.360557	-0.127516	-0.346046	-0.129751	0.432916	-0.108564	0.160033	-0.131727				THCA (n=509)	5.28917e-08	1.6573e-11	0.738522	0.138905	2.3686e-31	0.0582809	0.105134	4.77416e-15	0.0123195	6.4875e-14	0.0107106	6.22817e-22	0.0370622	0.0013407	0.00952138
	THYM (n=120)	0.0551987	0.0582759	0.182807	0.18896	0.00862797	0.109145	0.15942	0.190596	0.384975	4.34133e-05	0.202908	0.228115	0.284969	-0.0349308	0.368249				THYM (n=120)	0.672935	0.655943	0.0953327	0.0832009	0.949353	0.361154	0.153971	0.0807506	9.72067e-05	0.999633	0.0602879	0.0326628	0.00589226	0.789919	0.000217218
	UCEC (n=545)	0.0486359	0.0701579	0.114842	0.131978	0.221109	0.130649	-0.234694	-0.0262534	-0.0873186	-0.147663	0.038062	0.00303436	-0.169576	0.0604256	0.0912761				UCEC (n=545)	0.740324	0.640989	0.413475	0.332944	0.0758505	0.33838	0.0577851	0.867436	0.550711	0.0267874	0.797925	0.982388	0.191976	0.684346	0.529066
	UCS (n=57)	0.320254	0.392162	-0.105572	-0.0734983	0.199484	0.0355543	-0.0450543	0.0706408	0.238682	-0.145512	0.241388	0.00368399	0.197497	0.199842	-0.0313628				UCS (n=57)	0.0426284	0.00973128	0.581536	0.705625	0.246019	0.865366	0.821254	0.717309	0.149073	0.428487	0.14322	0.982388	0.252146	0.245472	0.873707
	UVM (n=80)	0.0737276	0.112418	0.223973	0.258956	-0.215131	0.232126	0.0205056	0.251035	0.0191997	-0.0707644	0.378815	0.268293	-0.0773005	0.298729	0.200091				UVM (n=80)	0.648206	0.457751	0.095036	0.0491992	0.109216	0.0817014	0.901573	0.0577851	0.907698	0.658205	0.00223154	0.0408516	0.635289	0.0203624	0.142568

## Sheet: Neu
Coefficients									Adj.P
	cancer	Neutrophil_CIBERSORT	Neutrophil_CIBERSORT-ABS	Neutrophil_MCPCOUNTER	Neutrophil_QUANTISEQ	Neutrophil_TIMER	Neutrophil_XCELL			cancer	Neutrophil_CIBERSORT	Neutrophil_CIBERSORT-ABS	Neutrophil_MCPCOUNTER	Neutrophil_QUANTISEQ	Neutrophil_TIMER	Neutrophil_XCELL
	ACC (n=79)	0.149824	0.146574	0.0428846	0.0571701	0.0345488	0.230725			ACC (n=79)	0.409912	0.417948	0.829144	0.773289	0.853851	0.160498
	BLCA (n=408)	-0.122201	-0.132086	0.0863332	0.266858	-0.335273	-0.114491			BLCA (n=408)	0.0862559	0.0594919	0.263722	4.04816e-06	1.38672e-09	0.111882
	BRCA (n=1100)	-0.115902	-0.115235	0.254699	-0.0441688	-0.0956096	-0.0659111			BRCA (n=1100)	0.00271984	0.00282567	2.78529e-14	0.356508	0.01846	0.130721
	BRCA-Basal (n=191)	-0.183206	-0.177491	0.115557	0.0798727	0.0683766	-0.0937374			BRCA-Basal (n=191)	0.0757531	0.0862559	0.311358	0.508147	0.570496	0.417948
	BRCA-Her2 (n=82)	-0.0266484	-0.0180127	0.213069	0.0418113	0.12121	-0.0951036			BRCA-Her2 (n=82)	0.887269	0.915082	0.216101	0.829144	0.515285	0.627788
	BRCA-LumA (n=568)	-0.0841768	-0.077532	0.102584	0.059412	0.0683539	-0.113866			BRCA-LumA (n=568)	0.177755	0.227898	0.0869521	0.375204	0.300243	0.0550639
	BRCA-LumB (n=219)	-0.106296	-0.104031	0.107711	0.0851765	0.145618	0.15548			BRCA-LumB (n=219)	0.326929	0.338376	0.320015	0.441464	0.147676	0.116829
	CESC (n=306)	-0.0412022	-0.0379651	-0.0212275	-0.0947272	-0.0640016	-0.15263			CESC (n=306)	0.686357	0.710548	0.829144	0.293815	0.506955	0.0594919
	CHOL (n=36)	-0.211396	-0.128187	0.107174	0.108112	0.0327976	-0.0351616			CHOL (n=36)	0.42266	0.654826	0.712751	0.712751	0.896652	0.890819
	COAD (n=458)	0.0393705	0.0590357	0.0627512	-0.0152771	0.266131	0.0598941			COAD (n=458)	0.700142	0.535073	0.508147	0.870051	0.000122242	0.527719
	DLBC (n=48)	-0.331103	-0.349701	-0.168947	-0.251541	-0.0684533	-0.369715			DLBC (n=48)	0.123305	0.101318	0.507641	0.293815	0.807865	0.0813298
	ESCA (n=185)	0.0849123	0.130187	-0.0665385	0.0781313	0.0594201	-0.0125551			ESCA (n=185)	0.461963	0.234757	0.57425	0.508147	0.627788	0.905019
	GBM (n=153)	-0.0111368	0.0387144	0.194558	0.0785337	0.184289	0.033955			GBM (n=153)	0.924301	0.794801	0.0987077	0.561283	0.116829	0.820706
	HNSC (n=522)	-0.131883	-0.0749569	0.144512	0.113668	0.320452	-0.101476			HNSC (n=522)	0.0230962	0.26281	0.0107929	0.0604493	1.56253e-11	0.101318
	HNSC-HPV- (n=422)	-0.0981994	-0.0349126	0.160862	0.128705	0.289818	-0.133303			HNSC-HPV- (n=422)	0.160498	0.683616	0.0107929	0.0554299	1.05074e-07	0.0453705
	HNSC-HPV+ (n=98)	-0.251951	-0.223865	0.0723132	0.0729625	0.406192	0.149939			HNSC-HPV+ (n=98)	0.0813298	0.123305	0.687698	0.686357	0.00103973	0.352525
	KICH (n=66)	0.177066	0.149493	-0.0507812	-0.187585	-0.0421339	-0.0986343			KICH (n=66)	0.350171	0.43594	0.817933	0.318432	0.829144	0.633051
	KIRC (n=533)	0.104524	0.113861	-0.0453119	-0.171247	0.261775	0.0284213			KIRC (n=533)	0.101318	0.0719199	0.535073	0.00251061	3.08822e-07	0.712751
	KIRP (n=290)	-0.0980624	-0.0409838	0.0303925	0.0545483	0.416222	-0.0279374			KIRP (n=290)	0.293815	0.699554	0.772469	0.577863	1.24489e-10	0.794801
	LGG (n=516)	0.0189093	0.0440613	-0.0118414	NA	0.0314928	0.00134279			LGG (n=516)	0.812679	0.535073	0.870051	NA	0.686357	0.984882
	LIHC (n=371)	0.0113308	0.0181052	0.0640631	0.0744138	0.0595094	-0.0552778			LIHC (n=371)	0.88974	0.829144	0.43594	0.358229	0.482155	0.511312
	LUAD (n=515)	-0.00069515	0.0416875	-0.13731	-0.0166192	0.321447	-0.0453688			LUAD (n=515)	0.991867	0.555575	0.0167798	0.829144	1.54747e-11	0.51879
	LUSC (n=501)	-0.129691	-0.0765551	-0.0924857	0.0278767	0.126964	-0.129263			LUSC (n=501)	0.029411	0.26281	0.147676	0.712751	0.0336315	0.0294946
	MESO (n=87)	-0.168723	-0.165503	-0.158931	-0.0542183	0.0238581	0.0556744			MESO (n=87)	0.302284	0.311358	0.332944	0.772469	0.887853	0.772469
	OV (n=303)	-0.0213818	-0.0220585	0.0340481	-0.055651	0.0491359	-0.0384656			OV (n=303)	0.829144	0.829144	0.765888	0.577863	0.637571	0.712751
	PAAD (n=179)	-0.04332	-0.037532	0.131325	0.247538	0.135716	-0.137823			PAAD (n=179)	0.745203	0.772469	0.247177	0.0100912	0.226444	0.216101
	PCPG (n=181)	0.0748466	0.0852245	0.22686	0.0901322	0.221046	-0.0231202			PCPG (n=181)	0.535073	0.484176	0.0224683	0.449516	0.0271919	0.852387
	PRAD (n=498)	0.0743027	0.0770145	0.162685	0.0595101	0.412136	-0.103358			PRAD (n=498)	0.311358	0.293815	0.00829131	0.424971	2.06694e-16	0.123305
	READ (n=166)	-0.000920644	0.0101144	0.109502	0.140002	0.146695	0.0185394			READ (n=166)	0.993129	0.937546	0.511312	0.394435	0.358229	0.903911
	SARC (n=260)	0.0792334	0.0818985	-0.0832599	0.351189	0.139453	-0.126867			SARC (n=260)	0.417948	0.409444	0.40003	4.107e-07	0.114254	0.158513
	SKCM (n=471)	-0.0374911	-0.0382671	0.0351105	0.173208	0.0583871	-0.00537367			SKCM (n=471)	0.627788	0.61906	0.649746	0.00237333	0.41694	0.932195
	SKCM-Metastasis (n=368)	-0.00496885	-0.00702854	0.020226	0.166237	0.0261185	-0.0161277			SKCM-Metastasis (n=368)	0.937546	0.924301	0.829144	0.0134603	0.772469	0.851416
	SKCM-Primary (n=103)	0.0526405	0.0501423	0.0958194	0.126864	0.00998863	0.0356821			SKCM-Primary (n=103)	0.770025	0.772469	0.535073	0.409444	0.937546	0.829144
	STAD (n=415)	0.018925	0.0490035	0.164503	0.233444	0.173461	0.0448017			STAD (n=415)	0.829144	0.536795	0.0107929	7.44884e-05	0.00692198	0.577863
	TGCT (n=150)	-0.13094	-0.13094	-0.118893	-0.397856	0.418161	-0.0863852			TGCT (n=150)	0.293815	0.293815	0.338376	1.10922e-05	2.96143e-06	0.508147
	THCA (n=509)	0.0222131	0.0290928	0.196963	0.174546	0.389458	-0.00902541			THCA (n=509)	0.772469	0.704055	0.000174923	0.00133712	9.59055e-17	0.890819
	THYM (n=120)	-0.121966	-0.121501	0.367727	-0.288816	-0.139193	0.117423			THYM (n=120)	0.40003	0.40003	0.000742074	0.0134603	0.320015	0.41694
	UCEC (n=545)	0.227674	0.231987	0.18248	0.274402	0.0550232	0.0456685			UCEC (n=545)	0.12096	0.114254	0.249741	0.0550639	0.772469	0.807865
	UCS (n=57)	0.0330567	0.0367229	0.230796	0.035836	0.3077	0.161398			UCS (n=57)	0.880539	0.870051	0.26281	0.870051	0.101318	0.449516
	UVM (n=80)	-0.209441	-0.209441	0.283931	0.216425	-0.0855159	-0.0880409			UVM (n=80)	0.20693	0.20693	0.0627152	0.184555	0.653857	0.642735
