# Supplementary material for: Tumor Derived SIGLEC Family Genes May Play Roles in Tumor Genesis, Progression, and Immune Microenvironment Regulation
Source: Front Oncol. 2020 Nov 9;10:586820. doi: 10.3389/fonc.2020.586820 (PMC7681003; doi:10.3389/fonc.2020.586820)
Supplement: Supplementary file 14 [file Table_14.xlsx]

## Sheet: B cell
Coefficients																			Adj.P
	cancer	B cell memory_CIBERSORT	B cell memory_CIBERSORT-ABS	B cell memory_XCELL	B cell naive_CIBERSORT	B cell naive_CIBERSORT-ABS	B cell naive_XCELL	B cell plasma_CIBERSORT	B cell plasma_CIBERSORT-ABS	B cell plasma_XCELL	B cell_EPIC	B cell_MCPCOUNTER	B cell_QUANTISEQ	B cell_TIMER	B cell_XCELL	Class-switched memory B cell_XCELL				cancer	B cell memory_CIBERSORT	B cell memory_CIBERSORT-ABS	B cell memory_XCELL	B cell naive_CIBERSORT	B cell naive_CIBERSORT-ABS	B cell naive_XCELL	B cell plasma_CIBERSORT	B cell plasma_CIBERSORT-ABS	B cell plasma_XCELL	B cell_EPIC	B cell_MCPCOUNTER	B cell_QUANTISEQ	B cell_TIMER	B cell_XCELL	Class-switched memory B cell_XCELL
	ACC (n=79)	-0.149556	-0.147902	0.146862	0.132206	0.267387	0.193061	0.0717678	0.177307	-0.0542527	-0.0610471	0.258211	0.0337004	-0.0884548	0.239739	0.163768				ACC (n=79)	0.336909	0.342465	0.346814	0.401305	0.0697371	0.210494	0.678579	0.254975	0.768245	0.734006	0.0802247	0.858996	0.606333	0.110488	0.288245
	BLCA (n=408)	0.0589185	0.0849237	0.157524	0.0180775	0.062779	0.153564	-0.245664	-0.109398	0.122384	0.122529	0.126059	0.146558	0.0275092	0.267538	0.153743				BLCA (n=408)	0.394297	0.214103	0.0136907	0.82911	0.365406	0.0165427	3.94935e-05	0.0984236	0.0611204	0.0609891	0.052366	0.0223643	0.725906	5.14788e-06	0.0165427
	BRCA (n=1100)	0.151704	0.15749	0.0536303	-0.123182	-0.0428433	0.0566849	-0.167898	-0.0891689	0.0466982	0.0708131	0.0915068	0.10808	-0.0447332	0.0827417	0.0580501				BRCA (n=1100)	3.50346e-05	1.44729e-05	0.197201	0.000925957	0.29808	0.171262	3.07711e-06	0.0224547	0.263715	0.0763294	0.0191015	0.00430783	0.278809	0.0350084	0.16096
	BRCA-Basal (n=191)	0.12614	0.14592	0.163409	-0.138415	-0.0523676	0.0908387	-0.160945	-0.0307578	0.0791748	0.124889	0.106197	0.205892	0.0509962	0.185952	0.177727				BRCA-Basal (n=191)	0.205538	0.140067	0.0895783	0.161271	0.638286	0.368261	0.0943549	0.792723	0.436557	0.210312	0.285323	0.0269318	0.648201	0.0489208	0.0611583
	BRCA-Her2 (n=82)	0.297934	0.304058	-0.0293686	-0.0920438	-0.0770628	-0.160751	-0.143862	-0.0885037	0.0290671	0.0182813	0.0794405	0.165186	-0.00786523	0.0848321	0.0122359				BRCA-Her2 (n=82)	0.0408433	0.0359751	0.876674	0.594489	0.658172	0.29808	0.363768	0.608917	0.876698	0.934953	0.648282	0.287901	0.979483	0.62644	0.962914
	BRCA-LumA (n=568)	0.124967	0.12771	-0.00403767	-0.161375	-0.0680917	0.0833662	-0.150994	-0.0921912	0.0745645	0.0566133	0.073731	0.0541069	-0.0874693	0.0685307	0.0237311				BRCA-LumA (n=568)	0.0209325	0.0182799	0.967333	0.00193592	0.241239	0.14368	0.00394253	0.0985024	0.197201	0.328485	0.201418	0.352886	0.122697	0.237696	0.718454
	BRCA-LumB (n=219)	0.202867	0.201139	0.138403	-0.0962378	0.000131474	0.0922876	-0.179573	-0.103984	0.13541	0.0642838	0.125595	0.0554116	0.0310984	0.164731	0.088872				BRCA-LumB (n=219)	0.0221938	0.0230582	0.140067	0.307881	0.998556	0.332733	0.0447971	0.272423	0.149055	0.526686	0.18423	0.596301	0.774329	0.0700416	0.353361
	CESC (n=306)	0.0930788	0.100951	0.193104	-0.0382471	-0.00377732	0.192766	-0.0848722	-0.00176632	0.144081	0.175873	0.156913	0.167971	0.241381	0.334354	0.267488				CESC (n=306)	0.241239	0.201229	0.00790671	0.662983	0.979483	0.0079825	0.278809	0.989852	0.054097	0.0171524	0.0346663	0.0228484	0.000578826	4.6641e-07	0.000115509
	CHOL (n=36)	0.141905	0.0843434	0.0668638	-0.195984	-0.205446	-0.20612	-0.136637	-0.120775	0.191449	0.0478872	-0.0894212	0.0151138	0.0461828	0.0586548	0.157641				CHOL (n=36)	0.57134	0.754496	0.806705	0.394297	0.36941	0.368336	0.587563	0.637094	0.407911	0.863913	0.734297	0.970135	0.867386	0.83217	0.515305
	COAD (n=458)	0.096375	0.106201	0.0625473	-0.00927656	0.10214	0.0269903	-0.13683	0.00714253	-0.0261305	0.152084	0.155169	0.307118	-0.0225839	0.156169	0.136187				COAD (n=458)	0.22509	0.17759	0.438818	0.934953	0.197201	0.770077	0.0718868	0.958879	0.773106	0.0417889	0.037561	5.31491e-06	0.812128	0.0360348	0.0731823
	DLBC (n=48)	-0.585802	-0.391552	-0.408525	0.233283	0.219488	-0.150468	-0.0734285	-0.0419945	-0.287574	-0.232563	-0.376436	-0.126738	-0.540096	-0.390252	0.051347				DLBC (n=48)	0.00063627	0.0412877	0.0316082	0.264028	0.289568	0.493211	0.768245	0.868118	0.161271	0.265567	0.0520726	0.58625	0.00214094	0.0418697	0.839395
	ESCA (n=185)	0.288705	0.301949	0.16627	0.02686	0.142165	0.171768	-0.108727	0.0489362	0.195029	0.345384	0.308455	0.287961	0.33514	0.268125	0.234157				ESCA (n=185)	0.000834037	0.00045851	0.0763294	0.820195	0.141772	0.0670846	0.268332	0.653601	0.0341198	4.24044e-05	0.000352953	0.000849052	8.22676e-05	0.00216009	0.00934451
	GBM (n=153)	0.121869	0.141223	0.110524	-0.037954	-0.00384194	-0.00991212	-0.04818	0.00911824	-0.164247	-0.0648021	0.152313	0.0777797	0.159556	0.189846	0.161165				GBM (n=153)	0.276529	0.209254	0.328485	0.770077	0.987502	0.95966	0.703992	0.962482	0.140067	0.602469	0.173122	0.515305	0.151325	0.077688	0.14673
	HNSC (n=522)	0.0689772	0.0959933	0.188668	0.0319718	0.064991	0.128227	-0.0272691	0.140498	0.170402	0.264031	0.307627	0.343189	-0.261413	0.326162	0.201995				HNSC (n=522)	0.248105	0.0932972	0.000352953	0.62644	0.271958	0.0209008	0.678579	0.0102934	0.00132663	1.48543e-07	3.03688e-10	9.59939e-13	1.97424e-07	1.75568e-11	0.000115509
	HNSC-HPV- (n=422)	0.0191098	0.0413976	0.132558	-0.00120505	0.027251	0.0920188	-0.0224148	0.13565	0.0716036	0.214344	0.276975	0.312717	-0.27315	0.262254	0.147377				HNSC-HPV- (n=422)	0.806705	0.564091	0.0315525	0.992258	0.715663	0.159003	0.770077	0.0272533	0.273009	0.000230019	6.65169e-07	1.19722e-08	9.97748e-07	3.07711e-06	0.0165427
	HNSC-HPV+ (n=98)	0.166927	0.195459	0.286043	0.105519	0.154788	0.228321	-0.0414565	0.0692425	0.444341	0.367422	0.328025	0.311032	-0.213825	0.411889	0.237242				HNSC-HPV+ (n=98)	0.235862	0.159388	0.0272533	0.46769	0.26845	0.0896972	0.805787	0.658172	0.000203417	0.00280321	0.00990396	0.0164162	0.117909	0.000650881	0.0756085
	KICH (n=66)	0.0558534	0.0558534	-0.104254	-0.00565629	-0.133568	-0.408405	0.12152	0.0762746	-0.0390813	-0.0905894	-0.00258037	-0.222784	-0.284406	-0.079469	-0.0236156				KICH (n=66)	0.770077	0.770077	0.564091	0.987502	0.426819	0.00482563	0.477291	0.678579	0.841394	0.62192	0.992258	0.171262	0.0684311	0.662983	0.912723
	KIRC (n=533)	-0.0314123	-0.027407	0.0347753	-0.127244	-0.0677013	0.0987859	-0.0412337	0.127214	0.0215755	0.0492384	0.138247	0.0709752	0.0666077	0.100652	0.167654				KIRC (n=533)	0.647953	0.685601	0.606333	0.0265368	0.268332	0.0943549	0.527379	0.0265368	0.768245	0.428592	0.0161531	0.250028	0.273009	0.088608	0.00230567
	KIRP (n=290)	0.194777	0.241499	0.257295	-0.170587	-0.09419	0.230253	-0.272313	-0.103457	-0.036672	-0.177015	0.200811	0.111581	0.313308	0.370015	-0.0011258				KIRP (n=290)	0.00990396	0.000849052	0.000374677	0.0259699	0.25246	0.0016604	0.000152109	0.205538	0.685601	0.0208516	0.00763241	0.171262	6.94267e-06	5.73001e-08	0.992258
	LGG (n=516)	0.127293	0.132695	-0.0015153	-0.179551	-0.0852789	-0.0303624	-0.392566	-0.315538	-0.242397	-0.364857	0.0683548	-0.1823	0.146269	0.257282	0.258515				LGG (n=516)	0.0234629	0.0182799	0.988468	0.000803398	0.151325	0.648282	2.77463e-16	1.97207e-10	2.68449e-06	5.08584e-14	0.256701	0.000650881	0.00838869	4.6641e-07	4.50231e-07
	LIHC (n=371)	-0.0134288	-0.00406139	0.0975309	-0.132161	-0.0320717	0.0392556	0.0262093	0.0850078	-0.000167716	0.0696312	0.229733	0.191243	0.0250545	0.237215	0.146672				LIHC (n=371)	0.875195	0.976185	0.165011	0.0489208	0.682521	0.617662	0.753098	0.231562	0.998556	0.327384	0.000239571	0.00255788	0.768245	0.000144619	0.0268254
	LUAD (n=515)	0.0636902	0.117359	0.0877617	-0.070199	-0.00490418	0.114133	-0.269621	-0.0965569	-0.094861	0.0798391	0.133178	0.164186	0.0752703	0.197369	0.187423				LUAD (n=515)	0.278737	0.0350084	0.132572	0.237696	0.962482	0.0410206	7.01536e-08	0.0912077	0.096974	0.174646	0.0164822	0.00205981	0.20293	0.000164043	0.000374677
	LUSC (n=501)	0.0423927	0.0668899	0.0356136	0.00551347	0.0666855	0.123894	-0.0781181	0.0663955	-0.0138683	0.184239	0.179342	0.204198	0.110355	0.146013	0.138469				LUSC (n=501)	0.503152	0.267042	0.590209	0.958731	0.268332	0.0277152	0.19414	0.26845	0.845734	0.00059607	0.000819599	0.000122475	0.0529951	0.00853669	0.0136907
	MESO (n=87)	0.0111148	0.0207134	0.0490181	-0.133371	-0.116107	0.222659	-0.106543	-0.000352127	0.140012	0.160799	0.0348062	0.181338	0.162246	0.238485	0.163769				MESO (n=87)	0.962914	0.912723	0.770077	0.357855	0.427473	0.109639	0.473999	0.998556	0.331707	0.263715	0.839694	0.205538	0.259432	0.081407	0.255666
	OV (n=303)	-0.0456108	-0.0278011	0.152389	0.0544959	0.0668934	0.0377886	-0.108543	-0.0440456	0.0500552	0.104646	0.250843	0.0864252	-0.0105302	0.169978	0.0755591				OV (n=303)	0.62192	0.770258	0.0533726	0.54552	0.42992	0.682521	0.193214	0.637094	0.587275	0.209254	0.000650881	0.296047	0.929072	0.0291145	0.368336
	PAAD (n=179)	0.00486513	0.0346421	0.0516268	0.0337586	0.0850178	0.0919144	-0.194054	-0.0647221	-0.213942	0.122298	0.163209	0.135636	-0.0607517	0.150189	0.163069				PAAD (n=179)	0.979483	0.770077	0.648201	0.770258	0.406397	0.367016	0.0408433	0.554735	0.0225367	0.22509	0.0931975	0.174818	0.58625	0.129088	0.0931975
	PCPG (n=181)	0.00287589	-0.00312686	0.0355635	-0.0879346	-0.0593185	0.117759	-0.0829325	-0.0738088	-0.11173	0.10513	0.039976	0.0244963	0.0218519	0.0520006	0.18069				PCPG (n=181)	0.988468	0.987765	0.768245	0.394297	0.596488	0.251673	0.42571	0.487898	0.272112	0.298031	0.734006	0.839694	0.859463	0.648201	0.0620806
	PRAD (n=498)	0.176946	0.179149	0.0866898	-0.111798	-0.0161223	0.0579662	-0.130556	-0.00163981	-0.0823707	0.0484398	-0.00975447	0.0626336	-0.0733636	0.106486	0.0679216				PRAD (n=498)	0.00223602	0.00200004	0.175184	0.0701861	0.836415	0.371084	0.0306821	0.988468	0.201229	0.46769	0.906198	0.332628	0.256701	0.0866397	0.288307
	READ (n=166)	-0.134863	-0.113138	-0.0394412	-0.0703727	-0.00523665	-0.01036	0.00144468	0.12242	-0.117064	0.0342195	0.0871571	0.148106	-0.160276	0.0281978	0.150704				READ (n=166)	0.335208	0.426819	0.813788	0.649468	0.987258	0.964595	0.994189	0.384183	0.408786	0.839395	0.56975	0.285323	0.25246	0.867386	0.276529
	SARC (n=260)	-0.03989	-0.0292673	0.075499	-0.117014	-0.0463665	0.164584	-0.272973	-0.199954	-0.178136	0.155577	0.181125	0.154991	-0.0406762	0.176754	0.0674206				SARC (n=260)	0.66895	0.768245	0.373077	0.161271	0.62103	0.037561	0.000230019	0.00990396	0.0233797	0.0515831	0.0212637	0.052142	0.662983	0.0246532	0.430552
	SKCM (n=471)	0.00494964	0.07062	0.172347	-0.111205	-0.054534	0.187719	0.0358847	0.159	0.125841	0.241872	0.222385	0.195428	-0.0560805	0.314108	0.215259				SKCM (n=471)	0.962482	0.25246	0.00183338	0.0570462	0.378303	0.000610481	0.59612	0.00430783	0.0288571	4.72927e-06	3.50346e-05	0.000352953	0.367016	5.45892e-10	6.84575e-05
	SKCM-Metastasis (n=368)	-0.0632632	-0.00219457	0.0853107	-0.155868	-0.106161	0.108319	-0.0171819	0.118961	0.0337055	0.153853	0.1178	0.120035	-0.104419	0.211029	0.101898				SKCM-Metastasis (n=368)	0.368336	0.987765	0.222606	0.0171104	0.121347	0.111617	0.839395	0.0756085	0.662983	0.0183988	0.0784477	0.0731823	0.128934	0.000650881	0.140067
	SKCM-Primary (n=103)	0.134427	0.189369	0.238555	-0.148132	-0.0981059	0.190235	0.07907	0.137333	0.163072	0.241687	0.294952	0.159707	-0.0571684	0.395842	0.397276				SKCM-Primary (n=103)	0.298271	0.141772	0.0528063	0.259103	0.468809	0.140067	0.58625	0.290009	0.210494	0.049927	0.0145421	0.222606	0.695739	0.00045851	0.000445
	STAD (n=415)	0.0645235	0.0884814	0.141652	-0.102512	0.0519619	0.0588216	-0.130313	-0.0342085	-0.0705858	0.182177	0.197754	0.183622	0.124811	0.179041	0.147507				STAD (n=415)	0.3407	0.189755	0.024939	0.121347	0.452542	0.387723	0.0408765	0.648282	0.291457	0.00260135	0.00098225	0.00238701	0.0515831	0.00321712	0.0195261
	TGCT (n=150)	0.118707	0.125322	-0.034399	-0.135691	-0.0200541	-0.00470153	-0.108642	-0.0221542	-0.112558	-0.0117038	0.131121	0.0283047	-0.144644	-0.0522985	-0.0129201				TGCT (n=150)	0.273009	0.252429	0.78514	0.210494	0.876698	0.982775	0.317078	0.867386	0.296047	0.943127	0.229122	0.830513	0.180166	0.662983	0.934953
	THCA (n=509)	0.162149	0.186851	0.131384	-0.129348	-0.0493149	0.0810426	-0.0142019	0.162535	0.106095	0.138406	0.154511	0.164885	-0.143777	0.169003	0.169708				THCA (n=509)	0.00238701	0.000417599	0.0182799	0.0203633	0.415377	0.171262	0.839694	0.00234119	0.0611583	0.0124625	0.0041903	0.00205981	0.00878622	0.00155515	0.00148123
	THYM (n=120)	-0.0266503	0.117795	-0.128682	-0.142634	-0.144083	-0.160015	-0.208982	-0.183622	-0.19712	-0.0969748	-0.127502	-0.108195	-0.16697	-0.233949	-0.247931				THYM (n=120)	0.858996	0.3407	0.291457	0.250028	0.244866	0.193214	0.0756085	0.128934	0.0960153	0.438818	0.296047	0.384183	0.171262	0.042338	0.0304019
	UCEC (n=545)	0.172339	0.187982	0.203895	-0.33554	-0.266131	0.0524401	-0.0369005	0.0839814	0.203367	0.105557	0.0934285	0.0364937	0.307061	0.158643	0.341581				UCEC (n=545)	0.222606	0.178539	0.141772	0.00853669	0.043326	0.753098	0.830513	0.590017	0.142272	0.469233	0.539441	0.831295	0.0182799	0.262248	0.00734196
	UCS (n=57)	0.149582	0.150107	0.276293	-0.144245	-0.119002	-0.0357772	-0.109801	-0.00261463	-0.00909887	0.309446	0.163771	-0.0840149	0.0105221	0.162191	-0.126502				UCS (n=57)	0.425455	0.423959	0.12004	0.438818	0.55006	0.871897	0.587563	0.992258	0.979483	0.0735532	0.374093	0.681527	0.976185	0.379314	0.515305
	UVM (n=80)	-0.0424428	-0.0238914	0.02381	-0.193977	-0.123075	-0.0794705	-0.400072	-0.0234957	-0.0660909	0.209328	0.215922	0.18067	0.0620144	0.164388	0.233961				UVM (n=80)	0.814433	0.903396	0.903396	0.197201	0.42571	0.638286	0.00234119	0.904059	0.695739	0.161153	0.145798	0.232485	0.719154	0.273009	0.109639

## Sheet: CD4 T
Coefficients																			Adj.P
	cancer	T cell CD4+ (non-regulatory)_QUANTISEQ	T cell CD4+ (non-regulatory)_XCELL	T cell CD4+ central memory_XCELL	T cell CD4+ effector memory_XCELL	T cell CD4+ memory activated_CIBERSORT	T cell CD4+ memory activated_CIBERSORT-ABS	T cell CD4+ memory resting_CIBERSORT	T cell CD4+ memory resting_CIBERSORT-ABS	T cell CD4+ memory_XCELL	T cell CD4+ naive_CIBERSORT	T cell CD4+ naive_CIBERSORT-ABS	T cell CD4+ naive_XCELL	T cell CD4+ Th1_XCELL	T cell CD4+ Th2_XCELL	T cell CD4+_EPIC	T cell CD4+_TIMER			cancer	T cell CD4+ (non-regulatory)_QUANTISEQ	T cell CD4+ (non-regulatory)_XCELL	T cell CD4+ central memory_XCELL	T cell CD4+ effector memory_XCELL	T cell CD4+ memory activated_CIBERSORT	T cell CD4+ memory activated_CIBERSORT-ABS	T cell CD4+ memory resting_CIBERSORT	T cell CD4+ memory resting_CIBERSORT-ABS	T cell CD4+ memory_XCELL	T cell CD4+ naive_CIBERSORT	T cell CD4+ naive_CIBERSORT-ABS	T cell CD4+ naive_XCELL	T cell CD4+ Th1_XCELL	T cell CD4+ Th2_XCELL	T cell CD4+_EPIC	T cell CD4+_TIMER
	ACC (n=79)	-0.167892	0.126134	0.0997594	-0.192465	0.0901598	0.0901598	-0.240699	-0.0446607	0.12774	0.035175	0.0296147	-0.00586174	-0.0237585	0.155461	-0.104514	0.387696			ACC (n=79)	0.342333	0.505434	0.625414	0.272172	0.654325	0.654325	0.137769	0.846438	0.502363	0.884078	0.896028	0.979338	0.905124	0.385481	0.60938	0.0058949
	BLCA (n=408)	-0.117935	0.0745241	-0.0372977	0.0988142	0.130845	0.14384	-0.0375656	0.0350595	0.0912959	-0.0979999	-0.0978842	0.122287	0.161291	0.0566448	-0.173214	0.159561			BLCA (n=408)	0.096171	0.342333	0.679288	0.182527	0.0568156	0.032668	0.678059	0.701022	0.228856	0.186433	0.186462	0.0800847	0.0134744	0.498362	0.0066747	0.0146489
	BRCA (n=1100)	0.00810467	0.0621012	0.112084	0.152894	0.0813203	0.0843473	-0.0308564	0.0699219	0.0318121	0.00152014	0.00174521	0.104356	0.000775491	-0.0636798	0.0226029	0.134104			BRCA (n=1100)	0.893888	0.164217	0.00348286	2.78054e-05	0.0508009	0.0399427	0.55928	0.106928	0.540135	0.979338	0.978604	0.00765615	0.988698	0.151502	0.679288	0.000303601
	BRCA-Basal (n=191)	-0.132143	0.118899	0.0269707	0.214045	0.161409	0.175438	-0.0715836	0.0682368	0.182983	0.100052	0.0990465	0.17046	0.0910163	0.0949761	-0.0385436	0.0729489			BRCA-Basal (n=191)	0.233224	0.297715	0.849254	0.0274065	0.120086	0.0853232	0.573329	0.600797	0.0687357	0.385481	0.388807	0.0990457	0.439517	0.41975	0.785702	0.568348
	BRCA-Her2 (n=82)	0.00701876	-0.0905946	0.12244	-0.00287905	-0.0572153	-0.0575769	-0.125298	0.00965908	-0.066817	NA	NA	-0.0199313	0.303465	-0.10191	-0.167541	0.113773			BRCA-Her2 (n=82)	0.978604	0.654325	0.525639	0.988698	0.800896	0.799783	0.512187	0.96944	0.756738	NA	NA	0.920623	0.0478016	0.618847	0.34893	0.568348
	BRCA-LumA (n=568)	0.0246313	0.097778	0.075648	0.131642	0.097017	0.0979581	-0.040818	0.0438038	-0.0269095	-0.0423517	-0.0420159	0.0958214	-0.015446	-0.0374955	0.0267695	0.156017			BRCA-LumA (n=568)	0.756738	0.104481	0.240049	0.0177737	0.106928	0.104038	0.578293	0.543871	0.730556	0.566854	0.568348	0.110892	0.850215	0.618847	0.731829	0.00332872
	BRCA-LumB (n=219)	-0.0756659	-0.074149	0.19338	0.191056	0.149241	0.152861	0.00430709	0.0663741	0.121939	0.0291787	0.0291787	0.0888459	0.0171395	-0.0151572	0.00513355	0.121867			BRCA-LumB (n=219)	0.515279	0.525639	0.0386575	0.0403471	0.133662	0.122719	0.978604	0.586606	0.252556	0.831772	0.831772	0.428551	0.897519	0.905124	0.973006	0.252556
	CESC (n=306)	-0.281993	0.0645911	0.0136286	0.19157	0.0935426	0.109304	-0.170077	-0.0954943	-0.0119676	-0.0264456	-0.0264456	0.255896	0.211833	-0.0334826	-0.0218906	0.242051			CESC (n=306)	3.64102e-05	0.502671	0.900478	0.010123	0.299733	0.204042	0.0274065	0.28744	0.905124	0.805743	0.805743	0.000237357	0.00341778	0.756738	0.846438	0.000578235
	CHOL (n=36)	-0.303163	0.0624283	-0.202149	0.154077	-0.0808645	-0.0808645	-0.0343298	-0.188952	0.461465	0.264679	0.264679	0.207886	0.293948	0.0936376	-0.103013	-0.0481792			CHOL (n=36)	0.222599	0.848198	0.45381	0.60875	0.805743	0.805743	0.905124	0.497934	0.0307164	0.304258	0.304258	0.439517	0.24123	0.769058	0.745207	0.8857
	COAD (n=458)	-0.148401	-0.0517445	0.0618186	-0.00286804	0.0548772	0.0804123	-0.114378	0.200678	0.0952773	-0.0278574	-0.0274433	0.27875	-0.0806078	0.052611	0.138107	0.23073			COAD (n=458)	0.0633403	0.618847	0.525639	0.979338	0.592058	0.38039	0.182527	0.00651882	0.290804	0.805743	0.805743	4.8017e-05	0.379651	0.615293	0.0898967	0.00131734
	DLBC (n=48)	0.0717475	0.20056	-0.128734	0.238786	0.340463	0.367662	-0.41019	-0.413631	0.232442	-0.133759	-0.129266	0.027312	0.289043	0.22061	0.259664	0.110964			DLBC (n=48)	0.805743	0.415957	0.638733	0.320313	0.110892	0.0772975	0.0399427	0.0386575	0.331846	0.626519	0.638733	0.920623	0.198568	0.358798	0.269907	0.690275
	ESCA (n=185)	-0.106193	0.183117	-0.160266	0.10985	0.139389	0.17261	0.180251	0.413769	0.265385	-0.0193842	-0.0193842	0.312638	-0.0639632	-0.175026	0.054093	0.242494			ESCA (n=185)	0.342333	0.0633403	0.117198	0.33037	0.188358	0.0853232	0.0687357	3.07163e-07	0.00298667	0.893888	0.893888	0.00027631	0.618847	0.0799085	0.677154	0.00798016
	GBM (n=153)	-0.179646	-0.0478965	0.118536	0.0170353	-0.0188653	-0.0183967	-0.000279084	0.145026	-0.102544	-0.00115456	-0.000890681	0.0312592	0.103499	-0.160086	0.143618	0.314928			GBM (n=153)	0.126284	0.756738	0.360618	0.905124	0.902744	0.905124	0.997418	0.251056	0.439695	0.99405	0.994917	0.846438	0.439383	0.188358	0.256564	0.00190124
	HNSC (n=522)	-0.27741	0.0995557	-0.239494	-0.0287228	0.239816	0.278873	-0.0962108	0.0730387	0.160795	-0.108249	-0.108855	0.239653	0.133741	0.206217	0.037144	0.380426			HNSC (n=522)	2.41141e-08	0.106928	1.98617e-06	0.717501	1.98617e-06	2.14778e-08	0.119135	0.277297	0.00312687	0.0703531	0.0687357	1.98617e-06	0.0191954	6.78584e-05	0.629464	6.84982e-16
	HNSC-HPV- (n=422)	-0.224802	0.0560594	-0.205459	-0.0121342	0.179978	0.217286	-0.0472785	0.104453	0.139294	-0.106936	-0.106754	0.207658	0.0926634	0.13703	0.0515191	0.373342			HNSC-HPV- (n=422)	9.31726e-05	0.478089	0.000445431	0.896493	0.0028352	0.000182995	0.571676	0.128718	0.0307164	0.119135	0.119135	0.000380761	0.192313	0.0337378	0.524755	1.76814e-12
	HNSC-HPV+ (n=98)	-0.337694	0.232732	-0.210895	-0.0114011	0.396233	0.443579	-0.31893	-0.126088	0.147563	-0.0526128	-0.0567185	0.268799	0.223623	0.418916	-0.0262083	0.309257			HNSC-HPV+ (n=98)	0.00918813	0.108912	0.157582	0.959163	0.00138773	0.000200767	0.0155316	0.446546	0.360618	0.796257	0.77108	0.052646	0.125121	0.00055355	0.896493	0.0202919
	KICH (n=66)	0.0982366	0.0573169	0.185976	-0.0607217	NA	NA	0.0657543	0.0321391	-0.156361	0.141323	0.141323	-0.0303958	0.225532	0.0153647	-0.109114	0.0875231			KICH (n=66)	0.653937	0.805743	0.329325	0.799783	NA	NA	0.775004	0.893888	0.420448	0.476087	0.476087	0.896493	0.207638	0.95165	0.615992	0.689521
	KIRC (n=533)	-0.067807	0.037423	0.0533776	0.0625692	-0.0212246	-0.0201728	-0.276155	-0.0769219	-0.0891501	0.0293906	0.0293906	0.0975885	0.0747532	0.0354483	-0.0337897	0.0867722			KIRC (n=533)	0.333392	0.638733	0.464178	0.377729	0.805743	0.809688	9.34021e-08	0.266636	0.177483	0.718314	0.718314	0.127422	0.280171	0.654325	0.676463	0.188907
	KIRP (n=290)	0.183442	-0.0210964	0.158965	0.289548	0.0478316	0.0478316	-0.173486	0.227857	-0.0513284	NA	NA	0.0899312	0.00243061	-0.0614798	0.0750086	0.3316			KIRP (n=290)	0.0199479	0.856996	0.0515256	4.28729e-05	0.654325	0.654325	0.0307164	0.00220038	0.629464	NA	NA	0.335739	0.983138	0.550892	0.439517	1.53778e-06
	LGG (n=516)	-0.0209266	-0.0558342	-0.122661	0.0909932	0.0486954	0.0491229	0.258075	0.333919	0.025459	-0.159284	-0.15311	-0.0695028	0.22341	0.125684	-0.288903	0.549194			LGG (n=516)	0.805743	0.431374	0.0386575	0.15675	0.505434	0.502671	3.83673e-07	6.81923e-12	0.756738	0.00402556	0.00641117	0.312971	1.8782e-05	0.0333621	1.0925e-08	3.27501e-36
	LIHC (n=371)	-0.0334718	-0.0314086	-0.0856377	0.0380454	0.164802	0.166421	-0.145096	0.0296288	0.153993	-0.0701289	-0.0701756	0.154237	0.103995	0.227399	0.0642328	-0.0245806			LIHC (n=371)	0.723963	0.748849	0.28744	0.684344	0.0146489	0.0134744	0.0383693	0.760932	0.0253429	0.388807	0.388807	0.0252227	0.174143	0.000280593	0.440169	0.805743
	LUAD (n=515)	-0.186935	-0.00132905	0.0495886	0.0593708	-0.00820464	0.00166107	-0.00935863	0.215287	0.0425552	-0.0866865	-0.0866865	0.210251	-0.00891234	-0.0987393	0.218783	0.167477			LUAD (n=515)	0.000387724	0.98749	0.490642	0.385481	0.913829	0.983138	0.905124	2.94463e-05	0.571676	0.174917	0.174917	4.60741e-05	0.905124	0.108974	2.10224e-05	0.00193427
	LUSC (n=501)	-0.112648	-0.0164792	0.00360659	0.183026	0.0121356	0.0286863	0.0737564	0.210671	0.00911402	0.0130935	0.0132202	0.0753712	0.0109711	-0.0488595	0.121764	0.143567			LUSC (n=501)	0.0633403	0.847382	0.96944	0.000702454	0.892034	0.720733	0.278803	6.06047e-05	0.905124	0.885622	0.885622	0.268474	0.896493	0.505434	0.0399427	0.0119468
	MESO (n=87)	-0.234534	-0.182019	-0.104673	0.159547	0.262861	0.26175	-0.231656	-0.0867142	0.146653	NA	NA	0.270675	0.137058	0.191804	0.10293	0.184576			MESO (n=87)	0.114568	0.259239	0.568348	0.332688	0.0683433	0.0687357	0.119135	0.648152	0.377729	NA	NA	0.0574877	0.419192	0.226276	0.573329	0.251056
	OV (n=303)	-0.0410343	0.0550345	0.127871	-0.0152237	-0.0176721	-0.0161154	-0.111232	0.017418	-0.0844371	0.0234469	0.0234469	0.0243568	0.165933	-0.140358	0.181661	0.163755			OV (n=303)	0.716646	0.615992	0.149192	0.896493	0.8857	0.893888	0.228534	0.8857	0.38039	0.846438	0.846438	0.844147	0.0438751	0.106128	0.025113	0.0478178
	PAAD (n=179)	0.0587038	0.0262548	-0.0321416	-0.000628508	-0.0411279	-0.0405473	-0.11116	0.188653	0.0171806	0.0342736	0.0342736	0.101218	-0.123351	-0.114	0.144503	0.223182			PAAD (n=179)	0.654325	0.855405	0.821107	0.99507	0.769058	0.77108	0.335106	0.0628599	0.900713	0.805743	0.805743	0.385481	0.278803	0.329325	0.184158	0.021069
	PCPG (n=181)	0.0919867	-0.0543759	0.0684865	0.0611856	-0.0591423	-0.0582077	0.0960912	0.0773748	-0.146697	0.0341639	0.0341639	-0.0182423	0.136761	-0.104821	0.0682791	0.285804			PCPG (n=181)	0.44453	0.688489	0.60938	0.649797	0.654325	0.658889	0.423976	0.543871	0.182527	0.805743	0.805743	0.897631	0.225438	0.375495	0.610152	0.00190124
	PRAD (n=498)	0.0419714	0.00266035	0.135666	0.0872987	-0.0180507	-0.0177938	0.0566594	0.177896	0.0394766	NA	NA	0.0941869	0.0374213	-0.0282298	0.0404511	0.212314			PRAD (n=498)	0.618847	0.978604	0.0322455	0.219646	0.846438	0.846438	0.460968	0.00257568	0.638733	NA	NA	0.175623	0.654325	0.753683	0.629464	0.000193345
	READ (n=166)	-0.219331	-0.153777	0.0730893	0.125228	-0.1943	-0.17601	-0.0414369	0.153175	-0.00863971	-0.0685322	-0.0685322	0.122098	-0.0710539	0.0573378	0.151365	0.280993			READ (n=166)	0.130842	0.335106	0.693916	0.446546	0.198548	0.262361	0.841021	0.335739	0.96944	0.716646	0.716646	0.463511	0.703338	0.769058	0.342333	0.0386575
	SARC (n=260)	-0.066806	-0.00670805	-0.213806	0.240269	0.0213254	0.0284425	-0.0950147	0.126523	0.146753	-0.0360456	-0.0359896	0.171046	-0.0210517	0.076868	0.0212502	0.463191			SARC (n=260)	0.516883	0.959163	0.00641117	0.00169808	0.85995	0.805743	0.329808	0.158764	0.0898967	0.756738	0.756738	0.0388986	0.861071	0.439517	0.85995	2.80246e-12
	SKCM (n=471)	-0.256158	0.0135268	-0.102325	0.0716064	0.271135	0.294175	-0.0638283	0.0075103	0.351322	-0.00628114	-0.00376131	0.222353	0.0230022	0.234638	0.00873186	0.18424			SKCM (n=471)	9.26009e-07	0.885622	0.109684	0.307407	1.85976e-07	1.11634e-08	0.367339	0.924132	1.76814e-12	0.942862	0.96944	3.21521e-05	0.796257	9.47635e-06	0.91165	0.00088433
	SKCM-Metastasis (n=368)	-0.199325	0.0316292	-0.0564818	0.0787422	0.283493	0.303145	-0.0657238	-0.00206079	0.309495	-0.0109821	-0.00895325	0.196083	0.015663	0.235854	-0.014982	0.0857443			SKCM-Metastasis (n=368)	0.00176876	0.74295	0.506173	0.329808	1.72154e-06	2.63242e-07	0.423976	0.983138	1.41456e-07	0.905124	0.920623	0.00205364	0.884078	0.000117617	0.885622	0.278803
	SKCM-Primary (n=103)	-0.31288	-0.119412	-0.155354	0.153201	0.146719	0.172111	-0.145204	-0.0950615	0.215197	-0.0136052	-0.00839239	0.206526	0.133341	0.0448086	0.034499	0.361179			SKCM-Primary (n=103)	0.010123	0.439517	0.298589	0.304258	0.329812	0.236393	0.33299	0.568348	0.111927	0.942862	0.96944	0.129781	0.378691	0.805743	0.854032	0.00194965
	STAD (n=415)	-0.0351932	0.0540834	-0.072069	-0.0145179	0.095892	0.123709	-0.075691	0.191251	0.0701106	0.0701233	0.0701233	0.281304	-0.0340132	-0.03372	0.083374	0.171214			STAD (n=415)	0.693916	0.512187	0.351944	0.885622	0.188358	0.0693755	0.329812	0.00190124	0.367339	0.367339	0.367339	8.85355e-07	0.706523	0.710038	0.277063	0.00651882
	TGCT (n=150)	0.0233714	0.0676313	-0.0402105	0.0267719	0.0377702	0.0388975	0.131216	0.226008	0.00855858	-0.163111	-0.163368	0.127237	-0.00179028	-0.191896	0.0577875	0.199704			TGCT (n=150)	0.885622	0.634106	0.799783	0.864134	0.805743	0.805743	0.28744	0.0333621	0.959163	0.158764	0.158764	0.304258	0.98911	0.0835341	0.689329	0.0687357
	THCA (n=509)	-0.0781815	0.0102179	0.0654794	0.121629	-0.0378109	-0.0377114	0.0373137	0.234425	0.0102589	-0.0343672	-0.0342697	0.162027	0.0502155	0.0823267	-0.137861	0.257557			THCA (n=509)	0.237582	0.900478	0.335653	0.0386575	0.626519	0.626669	0.629464	4.07957e-06	0.900478	0.654325	0.654325	0.00301811	0.485586	0.204042	0.0153883	3.07163e-07
	THYM (n=120)	-0.0349222	0.026073	0.116365	0.138282	-0.137165	-0.126415	0.0731835	0.15291	0.0689271	0.0349765	0.151239	0.0674247	-0.235102	-0.120342	0.0600308	0.0593506			THYM (n=120)	0.846438	0.8857	0.423037	0.329812	0.331846	0.375518	0.653937	0.272172	0.67074	0.846438	0.278795	0.6787	0.0545623	0.40033	0.717501	0.718314
	UCEC (n=545)	-0.368999	0.0601827	-0.0114796	0.124054	0.332204	0.332424	-0.150283	-0.018267	0.0426687	-0.166396	-0.167173	0.0337941	0.21383	-0.117057	-0.056913	0.0819579			UCEC (n=545)	0.00348286	0.756738	0.959163	0.460968	0.0113423	0.0113423	0.352457	0.920623	0.836435	0.300805	0.298809	0.870698	0.153136	0.497934	0.77108	0.654325
	UCS (n=57)	0.120149	0.262508	0.204993	0.105823	0.198072	0.198072	0.0297168	0.149891	-0.0719177	-0.169893	-0.169893	0.078655	0.0518564	-0.0081186	-0.089724	0.182185			UCS (n=57)	0.618847	0.182254	0.329812	0.654325	0.342333	0.342333	0.905124	0.502671	0.781184	0.431374	0.431374	0.756738	0.846438	0.978604	0.717501	0.388807
	UVM (n=80)	-0.149702	0.0777277	-0.0979696	0.0774887	0.00891476	0.0133982	-0.00983703	0.0963023	0.341073	-0.107607	-0.107423	0.171911	-0.287499	0.143971	0.0672698	0.129684			UVM (n=80)	0.388807	0.701022	0.620038	0.701022	0.96944	0.954917	0.96944	0.626519	0.0159231	0.576681	0.576681	0.324416	0.0540311	0.419192	0.748849	0.476087

## Sheet: CD8 T
Coefficients													Adj.P
	cancer	T cell CD8+ central memory_XCELL	T cell CD8+ effector memory_XCELL	T cell CD8+ naive_XCELL	T cell CD8+_CIBERSORT	T cell CD8+_CIBERSORT-ABS	T cell CD8+_EPIC	T cell CD8+_MCPCOUNTER	T cell CD8+_QUANTISEQ	T cell CD8+_TIMER	T cell CD8+_XCELL			cancer	T cell CD8+ central memory_XCELL	T cell CD8+ effector memory_XCELL	T cell CD8+ naive_XCELL	T cell CD8+_CIBERSORT	T cell CD8+_CIBERSORT-ABS	T cell CD8+_EPIC	T cell CD8+_MCPCOUNTER	T cell CD8+_QUANTISEQ	T cell CD8+_TIMER	T cell CD8+_XCELL
	ACC (n=79)	0.104415	0.111346	0.0752416	-0.0859442	0.0669474	-0.033369	0.178391	0.0675169	-0.00967149	-0.0875364			ACC (n=79)	0.516096	0.483787	0.633574	0.590814	0.670877	0.845673	0.214822	0.669016	0.952917	0.584147
	BLCA (n=408)	0.184725	0.187611	0.0341665	0.0727528	0.211159	0.0406822	0.223746	0.172972	-0.00948433	0.163967			BLCA (n=408)	0.00124187	0.00102001	0.630069	0.261918	0.000177762	0.571786	6.69686e-05	0.00253564	0.905938	0.00438033
	BRCA (n=1100)	0.13708	0.0834875	0.109339	0.0568244	0.14202	0.0412603	0.143484	0.145582	-0.0241581	0.118006			BRCA (n=1100)	6.69686e-05	0.0200046	0.00174452	0.129797	3.53468e-05	0.301451	2.93912e-05	2.22046e-05	0.578114	0.000684598
	BRCA-Basal (n=191)	0.336722	0.137685	0.206701	0.0374929	0.160804	0.0697907	0.153089	0.188793	-0.021103	0.263649			BRCA-Basal (n=191)	2.93912e-05	0.125049	0.0150517	0.720583	0.0660832	0.495049	0.082109	0.0281346	0.845673	0.00142955
	BRCA-Her2 (n=82)	0.0747944	0.0179537	-0.137414	0.185353	0.172016	-0.186839	0.23007	0.160189	-0.133293	0.0805024			BRCA-Her2 (n=82)	0.637548	0.922864	0.364535	0.196773	0.242446	0.192639	0.0956128	0.285095	0.38104	0.61947
	BRCA-LumA (n=568)	0.0625705	0.00198557	0.087498	0.0338872	0.103212	0.0541028	0.0959877	0.100283	-0.019447	0.0508754			BRCA-LumA (n=568)	0.251688	0.973815	0.0865866	0.575857	0.0402243	0.333707	0.0573164	0.0465609	0.748981	0.364063
	BRCA-LumB (n=219)	0.223381	0.23122	0.144169	0.0943479	0.177023	0.0583839	0.230876	0.256402	0.0116075	0.18503			BRCA-LumB (n=219)	0.00491365	0.00355138	0.0856513	0.301451	0.0306816	0.555999	0.0035626	0.00113137	0.918993	0.0236964
	CESC (n=306)	0.328371	0.305299	0.143071	0.289422	0.36937	0.186534	0.260955	0.278995	0.246135	0.329545			CESC (n=306)	2.43111e-07	1.71743e-06	0.0367648	6.27056e-06	3.4095e-09	0.00488962	5.15498e-05	1.47292e-05	0.000148162	2.21267e-07
	CHOL (n=36)	-0.0261789	0.191315	0.182336	0.058615	-0.00666666	0.010169	0.188129	-0.0209156	-0.100288	0.043242			CHOL (n=36)	0.922864	0.388422	0.413298	0.815501	0.977008	0.96584	0.397344	0.935474	0.66844	0.863465
	COAD (n=458)	0.236252	-0.0155611	-0.0808786	0.0685961	0.274771	-0.107166	0.113794	0.155491	0.105041	0.208859			COAD (n=458)	0.000293017	0.857272	0.287498	0.373707	2.07969e-05	0.133397	0.108651	0.0229444	0.142119	0.00156734
	DLBC (n=48)	0.391916	0.541471	0.0201172	0.359709	0.505328	0.430259	0.475467	0.501529	0.38608	0.350554			DLBC (n=48)	0.0259116	0.000899313	0.933315	0.0439809	0.00227857	0.0123906	0.00454029	0.00247791	0.0281346	0.0502139
	ESCA (n=185)	0.251427	0.0864601	-0.0251184	0.0903861	0.276687	-0.00144274	0.311342	0.268687	0.137455	0.129711			ESCA (n=185)	0.00203878	0.364063	0.815501	0.343795	0.000623658	0.984664	9.32395e-05	0.00092286	0.117957	0.142512
	GBM (n=153)	0.0515158	-0.0312362	-0.272991	-0.0682733	0.0109304	-0.218352	-0.101791	-0.215352	-0.231526	-0.00929835			GBM (n=153)	0.650817	0.80122	0.00355138	0.563078	0.933315	0.0239706	0.353492	0.0262755	0.015626	0.939972
	HNSC (n=522)	0.330907	0.264862	-0.0394536	0.276927	0.400173	0.0752859	0.403667	0.37365	-0.244292	0.223009			HNSC (n=522)	1.30716e-12	3.12045e-08	0.51869	5.67744e-09	1.37328e-18	0.16018	8.38878e-19	3.8089e-16	3.77613e-07	4.15788e-06
	HNSC-HPV- (n=422)	0.273528	0.201048	-0.072252	0.218771	0.362902	0.0139784	0.38666	0.349248	-0.230002	0.174671			HNSC-HPV- (n=422)	2.8428e-07	0.000201031	0.242583	4.92005e-05	1.69223e-12	0.845673	2.94388e-14	1.22715e-11	1.88727e-05	0.00144825
	HNSC-HPV+ (n=98)	0.439481	0.473635	0.0763857	0.415578	0.474695	0.232598	0.331133	0.357358	-0.200023	0.316817			HNSC-HPV+ (n=98)	7.37646e-05	1.60006e-05	0.594413	0.000201031	1.5314e-05	0.055985	0.00421005	0.00181774	0.108946	0.00641795
	KICH (n=66)	-0.102576	0.0918567	0.135858	-0.0439816	-0.125878	-0.115549	0.00983107	-0.0535859	-0.0935513	-0.234588			KICH (n=66)	0.553039	0.588985	0.397946	0.808812	0.442815	0.495049	0.952917	0.761026	0.584147	0.108946
	KIRC (n=533)	0.203891	0.25915	0.287605	0.243916	0.336884	0.335126	0.305302	0.254434	0.217134	0.240983			KIRC (n=533)	4.9299e-05	1.93403e-07	4.64919e-09	9.48297e-07	2.43169e-12	3.0743e-12	3.67768e-10	2.99051e-07	1.51075e-05	1.3024e-06
	KIRP (n=290)	0.17327	0.167218	0.124531	0.13143	0.323124	-0.14887	0.336299	0.253354	0.13198	0.239994			KIRP (n=290)	0.0129044	0.0170195	0.0853842	0.0667173	9.43255e-07	0.0359431	2.99051e-07	0.000159879	0.0660832	0.000369821
	LGG (n=516)	-0.111623	-0.0572863	-0.0306576	-0.0279352	0.036966	-0.374843	0.0326021	0.0390924	-0.419723	0.0338021			LGG (n=516)	0.0316091	0.323714	0.619941	0.645627	0.555999	7.26212e-16	0.594413	0.53035	8.04334e-20	0.584147
	LIHC (n=371)	0.282051	0.0604844	0.091193	0.133003	0.260379	-0.0102315	0.329462	0.318113	0.252101	0.237693			LIHC (n=371)	8.61467e-07	0.380499	0.154547	0.0296041	6.27056e-06	0.902194	5.05058e-09	1.99225e-08	1.34106e-05	4.04005e-05
	LUAD (n=515)	0.11123	0.11242	-0.0540723	0.00102392	0.22685	-0.0127632	0.15804	0.182963	0.135786	0.117804			LUAD (n=515)	0.0296041	0.028089	0.346993	0.984369	2.69374e-06	0.845673	0.00140265	0.000176807	0.0064538	0.0208009
	LUSC (n=501)	0.106232	0.0929415	-0.114522	0.0214769	0.204143	0.0382376	0.160724	0.212174	0.162389	0.14586			LUSC (n=501)	0.0429778	0.0801213	0.02784	0.737369	3.53468e-05	0.539807	0.00140265	1.67868e-05	0.00124187	0.00389252
	MESO (n=87)	0.336712	0.0812781	-0.243938	0.0487333	0.145248	0.37442	0.134985	0.174978	0.057572	0.24021			MESO (n=87)	0.00442885	0.584147	0.0501772	0.748981	0.29206	0.00138414	0.332905	0.182031	0.698513	0.0536072
	OV (n=303)	-0.0530177	0.029648	-0.0442952	-0.0534404	0.0192053	0.107161	0.0577078	0.0228852	-0.036256	-0.0482127			OV (n=303)	0.539807	0.737369	0.604422	0.538409	0.836153	0.155154	0.499341	0.801483	0.669016	0.578114
	PAAD (n=179)	0.170222	0.0282114	0.11838	0.0667562	0.262997	0.0597706	0.230638	0.260898	0.216412	0.0975664			PAAD (n=179)	0.052305	0.800176	0.202551	0.521161	0.00162002	0.571786	0.00624997	0.00177439	0.0112442	0.31424
	PCPG (n=181)	-0.0920342	-0.0492383	0.102557	0.0147128	0.0182819	0.100677	0.00881291	0.0725598	-0.136516	0.0831477			PCPG (n=181)	0.353492	0.633574	0.294834	0.902194	0.871227	0.303054	0.938147	0.486375	0.136606	0.403381
	PRAD (n=498)	0.0689787	-0.0314536	0.0111888	0.0301189	0.21859	0.0189745	0.140086	0.181777	-0.0536955	0.102347			PRAD (n=498)	0.25738	0.633574	0.87468	0.644945	3.53468e-05	0.786055	0.0106327	0.000684598	0.392197	0.0703177
	READ (n=166)	0.0676655	0.195244	-0.0807166	0.137502	0.228161	0.0759147	0.0681664	0.118782	0.0683219	0.22332			READ (n=166)	0.633574	0.117408	0.578114	0.303054	0.0599028	0.594413	0.633574	0.38104	0.633574	0.0660832
	SARC (n=260)	0.320529	0.16059	0.00827939	0.213808	0.314468	0.0746875	0.348477	0.31822	0.00880531	0.260069			SARC (n=260)	2.39119e-06	0.0272884	0.933315	0.00231327	3.86262e-06	0.363138	2.43111e-07	2.82766e-06	0.930713	0.000161377
	SKCM (n=471)	0.4104	0.205405	0.188009	0.306151	0.463299	0.250682	0.466784	0.483523	0.150346	0.395478			SKCM (n=471)	2.69854e-18	4.73355e-05	0.000203809	3.76802e-10	1.43126e-23	5.08724e-07	8.31928e-24	1.49902e-25	0.0035626	6.51817e-17
	SKCM-Metastasis (n=368)	0.373611	0.217668	0.219145	0.289628	0.430301	0.252608	0.429149	0.467507	0.148175	0.381188			SKCM-Metastasis (n=368)	7.21655e-12	0.000152383	0.000138812	2.93959e-07	7.26212e-16	9.53121e-06	8.32273e-16	8.46288e-19	0.0128751	2.43169e-12
	SKCM-Primary (n=103)	0.406307	0.0650378	0.176819	0.379361	0.448657	0.205789	0.50354	0.435803	0.0557369	0.32812			SKCM-Primary (n=103)	9.94787e-05	0.631257	0.132923	0.00032068	1.40825e-05	0.0720095	6.10759e-07	2.53555e-05	0.673971	0.00228774
	STAD (n=415)	0.250547	0.15654	0.0863055	0.141797	0.299985	0.0874912	0.249113	0.265648	0.345213	0.298638			STAD (n=415)	5.37291e-06	0.00585846	0.157623	0.0138684	3.18065e-08	0.152721	6.13265e-06	1.24744e-06	8.68724e-11	3.66019e-08
	TGCT (n=150)	0.109016	0.00867297	-0.185031	0.0368633	0.230814	0.0383369	0.253639	0.253816	-0.0214944	0.0960444			TGCT (n=150)	0.296028	0.940476	0.0502139	0.748981	0.0122831	0.739015	0.00509598	0.00509107	0.857272	0.364063
	THCA (n=509)	0.186163	0.103492	-0.0476094	0.0768919	0.287932	0.152309	0.246174	0.221583	-0.176897	0.194809			THCA (n=509)	0.000148982	0.046063	0.413298	0.153407	1.44749e-09	0.00224822	3.43238e-07	5.37186e-06	0.000322169	6.69686e-05
	THYM (n=120)	0.168368	-0.0273066	0.0292608	0.209349	0.353397	0.0714019	0.0389265	0.0632652	-0.0394062	0.0828746			THYM (n=120)	0.128123	0.843777	0.831663	0.0502139	0.0003963	0.578114	0.765724	0.61947	0.763674	0.516096
	UCEC (n=545)	0.225947	0.0655597	0.00832715	0.244482	0.343164	0.244881	0.446824	0.478368	0.259961	0.189123			UCEC (n=545)	0.0660832	0.645627	0.952917	0.0452048	0.00308298	0.0449809	6.01129e-05	1.47292e-05	0.031403	0.135563
	UCS (n=57)	-0.143371	-0.196496	-0.0435546	0.00406265	0.162593	0.0124926	0.0702364	0.103467	-0.262533	0.0239811			UCS (n=57)	0.427628	0.255618	0.831663	0.981877	0.363138	0.950644	0.715651	0.584147	0.105585	0.912569
	UVM (n=80)	0.414639	0.139058	0.333193	0.301888	0.365338	0.251305	0.44939	0.415242	0.191161	0.370326			UVM (n=80)	0.000639309	0.343795	0.00781138	0.0181518	0.00312666	0.0546858	0.000168757	0.000629872	0.160392	0.00267425

## Sheet: DC
Coefficients														Adj.P
	cancer	Myeloid dendritic cell activated_CIBERSORT	Myeloid dendritic cell activated_CIBERSORT-ABS	Myeloid dendritic cell activated_XCELL	Myeloid dendritic cell resting_CIBERSORT	Myeloid dendritic cell resting_CIBERSORT-ABS	Myeloid dendritic cell_MCPCOUNTER	Myeloid dendritic cell_QUANTISEQ	Myeloid dendritic cell_TIMER	Myeloid dendritic cell_XCELL	Plasmacytoid dendritic cell_XCELL				cancer	Myeloid dendritic cell activated_CIBERSORT	Myeloid dendritic cell activated_CIBERSORT-ABS	Myeloid dendritic cell activated_XCELL	Myeloid dendritic cell resting_CIBERSORT	Myeloid dendritic cell resting_CIBERSORT-ABS	Myeloid dendritic cell_MCPCOUNTER	Myeloid dendritic cell_QUANTISEQ	Myeloid dendritic cell_TIMER	Myeloid dendritic cell_XCELL	Plasmacytoid dendritic cell_XCELL
	ACC (n=79)	-0.276185	-0.243859	-0.0162346	-0.0992674	-0.097097	0.247925	-0.0900875	-0.0656072	0.119853	0.0675521				ACC (n=79)	0.0459751	0.0836265	0.924071	0.561371	0.565963	0.0787823	0.587602	0.705373	0.469338	0.700351
	BLCA (n=408)	-0.189158	-0.130275	0.313382	0.0154893	0.0398481	0.25285	-0.0198952	0.225099	0.264575	0.24444				BLCA (n=408)	0.00121679	0.0337332	1.57362e-08	0.857624	0.587602	8.25615e-06	0.800152	9.10105e-05	2.87651e-06	1.72544e-05
	BRCA (n=1100)	-0.0612291	-0.0593733	0.154569	0.00331998	0.0412429	0.143301	-0.0293422	0.18792	0.108401	0.131072				BRCA (n=1100)	0.113539	0.126447	8.82238e-06	0.942798	0.322848	4.23176e-05	0.520062	4.09229e-08	0.00261819	0.000218038
	BRCA-Basal (n=191)	-0.119551	-0.113843	0.342885	-0.0171344	0.0194715	0.235882	-0.0206286	0.247402	0.189531	0.284584				BRCA-Basal (n=191)	0.210078	0.238307	2.83228e-05	0.876372	0.868541	0.00630928	0.865556	0.00405075	0.0337332	0.000749902
	BRCA-Her2 (n=82)	0.0719329	0.0666551	0.108445	-0.0324226	0.00817989	0.0257896	-0.163446	0.168465	0.01213	0.0525313				BRCA-Her2 (n=82)	0.683955	0.705373	0.529504	0.865556	0.967509	0.878286	0.29057	0.269659	0.943145	0.769477
	BRCA-LumA (n=568)	-0.011897	-0.0104971	0.116474	-0.0200627	0.0205217	0.0653659	-0.0214503	0.188365	0.0785959	0.154006				BRCA-LumA (n=568)	0.865556	0.875597	0.0229814	0.75751	0.753205	0.240945	0.74215	0.000107672	0.144717	0.00195019
	BRCA-LumB (n=219)	-0.0839979	-0.0799414	0.178195	0.0532969	0.0952394	0.149886	-0.0551745	0.153033	0.175571	0.204826				BRCA-LumB (n=219)	0.389658	0.418277	0.0355659	0.601975	0.316077	0.0839812	0.587602	0.0783998	0.0389009	0.0135983
	CESC (n=306)	-0.170273	-0.111674	0.354091	0.163866	0.185559	0.203939	0.0669292	0.351582	0.271846	0.226412				CESC (n=306)	0.0138375	0.128877	2.51337e-08	0.0184774	0.00684612	0.00267387	0.415011	3.18941e-08	3.38121e-05	0.00075567
	CHOL (n=36)	0.032158	0.0410773	0.136734	0.116328	0.0816863	0.109126	0.277486	-0.118044	0.196089	0.150127				CHOL (n=36)	0.892621	0.876372	0.583461	0.641038	0.753205	0.66871	0.194531	0.635859	0.405708	0.549503
	COAD (n=458)	-0.0573071	-0.0419946	0.366049	-0.0477541	-0.0103992	0.372039	0.0286501	0.326146	0.339674	0.0408366				COAD (n=458)	0.504845	0.628351	8.94193e-09	0.582454	0.899873	4.67956e-09	0.751339	4.24724e-07	1.18952e-07	0.635859
	DLBC (n=48)	0.280493	0.284311	0.0688615	0.35751	0.362424	0.0789287	-0.131478	0.493577	0.125206	0.392634				DLBC (n=48)	0.146923	0.141944	0.773781	0.0535358	0.0500683	0.741065	0.565963	0.00418387	0.583461	0.0310263
	ESCA (n=185)	-0.200735	-0.0535717	0.27477	0.0428163	0.0745109	0.276176	-0.155493	0.206086	0.188785	0.145301				ESCA (n=185)	0.0200269	0.615896	0.000941866	0.700351	0.477273	0.000881238	0.0830241	0.0168729	0.0310263	0.110484
	GBM (n=153)	-0.0815766	-0.0743756	0.185678	-0.0268274	-0.0220196	0.0222548	-0.072994	0.301273	0.00466036	0.108352				GBM (n=153)	0.504845	0.549151	0.0706725	0.849584	0.868541	0.868541	0.555824	0.00156894	0.976525	0.338852
	HNSC (n=522)	-0.146782	-0.0756513	0.318629	-0.0391236	0.0771709	0.307621	0.155516	0.0488049	0.201936	0.275195				HNSC (n=522)	0.00435351	0.175921	1.63457e-11	0.549151	0.165414	1.00819e-10	0.00234656	0.426894	4.59591e-05	1.11789e-08
	HNSC-HPV- (n=422)	-0.134332	-0.0625562	0.28214	-0.0119638	0.0911547	0.31155	0.150576	0.0742998	0.197394	0.21891				HNSC-HPV- (n=422)	0.0205806	0.344185	1.37757e-07	0.875597	0.137159	4.67956e-09	0.0086177	0.240945	0.000395003	7.07315e-05
	HNSC-HPV+ (n=98)	-0.177816	-0.116626	0.366162	-0.184108	-0.0561059	0.156972	0.131437	0.063247	0.0943312	0.396177				HNSC-HPV+ (n=98)	0.177598	0.423125	0.00186592	0.160243	0.723265	0.245405	0.353737	0.691498	0.542938	0.000653172
	KICH (n=66)	0.151987	0.12564	-0.0977665	-0.195967	-0.193673	-0.207488	-0.0529012	-0.0985241	-0.165003	0.031296				KICH (n=66)	0.362531	0.476772	0.585604	0.211971	0.218004	0.179977	0.777096	0.583461	0.316077	0.872494
	KIRC (n=533)	-0.0302125	-0.0260284	0.263581	0.104898	0.114166	0.135773	0.0839373	0.185415	0.00512736	0.0854087				KIRC (n=533)	0.651892	0.705373	1.37757e-07	0.0589699	0.0373812	0.011229	0.141944	0.000357724	0.940945	0.134527
	KIRP (n=290)	-0.0829842	-0.0763982	0.302461	0.0725655	0.0797863	0.266577	0.0788469	0.296897	0.322557	0.180623				KIRP (n=290)	0.310191	0.355219	7.16333e-06	0.389216	0.33272	9.78336e-05	0.338852	1.06128e-05	1.33994e-06	0.0114662
	LGG (n=516)	0.0971585	0.101192	0.417147	0.0466643	0.0498934	0.205994	0.00190858	0.489737	0.0134447	0.138876				LGG (n=516)	0.0779767	0.0650012	2.60723e-19	0.465274	0.423125	4.21083e-05	0.984111	1.3338e-27	0.857739	0.00810401
	LIHC (n=371)	-0.104127	-0.103698	0.265421	-0.0366519	0.0118971	0.221569	-0.0169675	0.264025	0.205804	0.182047				LIHC (n=371)	0.113485	0.114382	5.94017e-06	0.635859	0.876372	0.000214807	0.849549	6.49866e-06	0.000643834	0.00281891
	LUAD (n=515)	-0.0836515	-0.0373347	0.238988	0.134654	0.184328	0.263081	-0.0703692	0.368343	0.244247	0.179636				LUAD (n=515)	0.128877	0.565963	9.74127e-07	0.00923031	0.000234313	4.98319e-08	0.212735	2.41012e-15	5.2486e-07	0.000353704
	LUSC (n=501)	-0.125933	-0.0769437	0.187435	-0.0868647	-0.0188054	0.225877	-0.0283736	0.213344	0.167899	0.134707				LUSC (n=501)	0.0177416	0.175872	0.000234313	0.120842	0.78004	6.32834e-06	0.671409	2.09756e-05	0.00110304	0.0105281
	MESO (n=87)	0.0177251	0.0231849	0.224576	0.227178	0.2361	0.24858	0.00232431	0.270319	0.366753	0.283087				MESO (n=87)	0.90624	0.879596	0.0848478	0.0821596	0.0706725	0.0535358	0.993138	0.0337332	0.00237817	0.0246167
	OV (n=303)	-0.0268987	-0.0142188	0.0812264	-0.032289	-0.0313716	0.0801119	-0.0130936	0.0942571	0.0674349	-0.0452182				OV (n=303)	0.776084	0.876372	0.33272	0.733062	0.741065	0.338852	0.88108	0.240945	0.439264	0.617049
	PAAD (n=179)	0.0846217	0.103392	0.184535	0.0949265	0.128189	0.299816	0.164524	0.309019	0.256082	0.0256674				PAAD (n=179)	0.418277	0.302131	0.0405327	0.3508	0.177032	0.00038548	0.0738169	0.000236112	0.00296664	0.835523
	PCPG (n=181)	-0.22282	-0.221587	-0.0304183	0.0638124	0.0637836	0.134541	0.0667398	-1.01939e-05	0.0158382	-0.0690268				PCPG (n=181)	0.0120025	0.0125463	0.794138	0.565963	0.565963	0.158837	0.550555	0.999896	0.88108	0.541355
	PRAD (n=498)	0.001731	0.0126015	0.168716	-0.0141573	-0.000622699	0.18392	-0.039523	0.154355	0.105792	0.0439663				PRAD (n=498)	0.984286	0.868541	0.00237544	0.85984	0.996317	0.000836455	0.574368	0.0058601	0.0729626	0.537036
	READ (n=166)	-0.218775	-0.184786	0.240575	-0.0608887	-0.0237913	0.198696	-0.0560725	0.209242	0.225145	0.0539801				READ (n=166)	0.0842164	0.156944	0.0546181	0.700351	0.876372	0.125333	0.723194	0.102805	0.0765306	0.733062
	SARC (n=260)	-0.047537	-0.0375966	0.315435	0.0342924	0.0422465	0.386099	0.146976	0.298483	0.331178	0.196469				SARC (n=260)	0.600016	0.692972	5.24891e-06	0.718558	0.646022	9.43748e-09	0.0535358	1.72544e-05	1.33994e-06	0.00714756
	SKCM (n=471)	-0.15147	-0.150668	0.373967	0.0689715	0.126468	0.424652	-0.127931	0.221538	0.191805	0.335127				SKCM (n=471)	0.00444834	0.00459567	7.31896e-15	0.245019	0.0198666	2.60723e-19	0.0183246	1.49771e-05	0.000231696	8.22895e-12
	SKCM-Metastasis (n=368)	0.000215667	0.000580887	0.29282	0.131681	0.171693	0.404988	-0.0770904	0.227558	0.172025	0.286366				SKCM-Metastasis (n=368)	0.999285	0.996317	2.81984e-07	0.0353694	0.00448221	1.04362e-13	0.254591	0.000103745	0.00444834	5.33349e-07
	SKCM-Primary (n=103)	-0.318141	-0.315866	0.466102	0.0300946	0.0963797	0.303547	-0.36347	0.079951	0.1729	0.35716				SKCM-Primary (n=103)	0.00436933	0.00458348	7.51528e-06	0.856515	0.495989	0.00684612	0.000881238	0.576502	0.158135	0.00110304
	STAD (n=415)	-0.12492	-0.0775455	0.363106	0.1498	0.185935	0.415426	0.0851224	0.409279	0.344249	0.122342				STAD (n=415)	0.0389062	0.23423	1.17927e-11	0.011229	0.00124915	2.41012e-15	0.180552	6.44434e-15	1.69081e-10	0.0441129
	TGCT (n=150)	-0.0186073	-0.0158428	0.239383	0.0362102	0.0764125	0.255599	0.0379524	0.174309	0.226303	0.00302404				TGCT (n=150)	0.876372	0.889165	0.011229	0.769611	0.521381	0.00644241	0.75751	0.0789768	0.0177416	0.984286
	THCA (n=509)	-0.0814751	-0.0466724	0.290846	0.0744979	0.112995	0.0508912	0.0394642	0.137229	0.237541	0.0713625				THCA (n=509)	0.141944	0.459299	1.6284e-09	0.183818	0.0338397	0.408666	0.548295	0.00816838	1.32078e-06	0.209707
	THYM (n=120)	-0.189638	-0.189638	-0.0386321	0.0347374	0.196759	0.0520892	0.17385	0.0930767	0.0116681	-0.0791889				THYM (n=120)	0.0916448	0.0916448	0.78004	0.807857	0.0792955	0.705373	0.128877	0.478901	0.931943	0.558885
	UCEC (n=545)	-0.387424	-0.380861	0.314886	0.245943	0.251194	0.27382	-0.197595	0.146379	0.315052	0.382351				UCEC (n=545)	0.000944045	0.00117776	0.0093116	0.0523187	0.0462403	0.0277695	0.131295	0.295194	0.0093116	0.00112163
	UCS (n=57)	-0.106273	-0.10769	0.41586	0.164081	0.160627	0.262836	0.107785	0.0970376	0.248818	0.123588				UCS (n=57)	0.587602	0.587397	0.00688774	0.382693	0.394168	0.119916	0.587397	0.628351	0.141944	0.542938
	UVM (n=80)	NA	NA	0.364595	0.433717	0.50576	0.448131	0.2811	-0.03225	0.310535	0.247853				UVM (n=80)	NA	NA	0.00436933	0.000449545	2.15434e-05	0.000259632	0.0354445	0.865487	0.0179065	0.0706725

## Sheet: M
Coefficients																			Adj.P
	cancer	Macrophage M0_CIBERSORT	Macrophage M0_CIBERSORT-ABS	Macrophage M1_CIBERSORT	Macrophage M1_CIBERSORT-ABS	Macrophage M1_QUANTISEQ	Macrophage M1_XCELL	Macrophage M2_CIBERSORT	Macrophage M2_CIBERSORT-ABS	Macrophage M2_QUANTISEQ	Macrophage M2_TIDE	Macrophage M2_XCELL	Macrophage_EPIC	Macrophage_TIMER	Macrophage_XCELL	Macrophage/Monocyte_MCPCOUNTER				cancer	Macrophage M0_CIBERSORT	Macrophage M0_CIBERSORT-ABS	Macrophage M1_CIBERSORT	Macrophage M1_CIBERSORT-ABS	Macrophage M1_QUANTISEQ	Macrophage M1_XCELL	Macrophage M2_CIBERSORT	Macrophage M2_CIBERSORT-ABS	Macrophage M2_QUANTISEQ	Macrophage M2_TIDE	Macrophage M2_XCELL	Macrophage_EPIC	Macrophage_TIMER	Macrophage_XCELL	Macrophage/Monocyte_MCPCOUNTER
	ACC (n=79)	0.204564	0.209046	0.209886	0.249999	0.189004	-0.0193932	0.102509	0.283045	0.00120355	-0.0757234	0.0894895	0.141591	0.225625	0.0284615	0.148482				ACC (n=79)	0.128659	0.119542	0.117967	0.0584287	0.16474	0.890087	0.470048	0.0300946	0.991937	0.598062	0.526021	0.311578	0.0914646	0.851868	0.288924
	BLCA (n=408)	-0.044375	0.0124327	0.0678942	0.156291	0.197812	0.327127	0.0907928	0.302641	0.231253	-0.124858	0.261623	0.316823	0.0566195	0.291786	0.229962				BLCA (n=408)	0.477112	0.851868	0.268504	0.00621875	0.000399039	1.26055e-09	0.128076	2.396e-08	2.79026e-05	0.0319395	1.91146e-06	4.72241e-09	0.365063	7.76346e-08	3.12718e-05
	BRCA (n=1100)	0.0251179	0.0827655	0.0395055	0.128489	0.105925	0.152861	0.00282457	0.190118	0.183735	-0.149337	0.159243	0.263659	0.0283991	0.178452	0.19076				BRCA (n=1100)	0.508602	0.0187644	0.292913	0.000160779	0.00210254	5.89345e-06	0.935365	1.23704e-08	3.74797e-08	9.78253e-06	2.3274e-06	9.53655e-16	0.45441	9.40415e-08	1.11736e-08
	BRCA-Basal (n=191)	-0.0285602	0.102445	0.19362	0.305749	0.230587	0.414881	-0.0217585	0.275882	0.350915	-0.345153	0.28088	0.419968	-0.00872643	0.39964	0.376447				BRCA-Basal (n=191)	0.767527	0.250675	0.0214419	0.000137632	0.00520944	8.19604e-08	0.82517	0.000657409	9.15925e-06	1.26452e-05	0.000506457	5.322e-08	0.918196	2.83759e-07	1.68653e-06
	BRCA-Her2 (n=82)	0.134601	0.188937	0.0345974	0.0721943	-0.0228271	0.0198499	-0.097117	-0.0132883	0.119441	0.032465	-0.0610124	0.157682	-0.163015	-0.0670348	-0.160219				BRCA-Her2 (n=82)	0.343873	0.167928	0.823749	0.618082	0.876817	0.890087	0.497466	0.919448	0.401217	0.833539	0.672294	0.258773	0.242912	0.644587	0.250675
	BRCA-LumA (n=568)	0.0265469	0.063045	0.0252814	0.0993745	0.116333	0.189205	0.0674288	0.205108	0.184435	-0.179176	0.187686	0.290536	0.0964654	0.21635	0.257499				BRCA-LumA (n=568)	0.618082	0.218615	0.637463	0.0436131	0.0173642	5.33711e-05	0.185336	1.07104e-05	8.4834e-05	0.00014006	6.22698e-05	1.80563e-10	0.0514414	3.27532e-06	2.23352e-08
	BRCA-LumB (n=219)	0.114627	0.183999	0.110468	0.188986	0.118262	0.145788	-0.111642	0.13572	-0.0118183	-0.136273	0.0610769	0.198714	-0.0263147	0.15717	0.17279				BRCA-LumB (n=219)	0.169652	0.0216856	0.187013	0.018164	0.156207	0.0749959	0.183351	0.0978713	0.890087	0.0966564	0.480037	0.0127235	0.772483	0.0530995	0.0319395
	CESC (n=306)	-0.13881	-0.0331151	0.217613	0.298743	0.00716953	0.332998	0.137585	0.293235	0.353314	-0.148246	0.297306	0.387768	0.124872	0.33827	0.206151				CESC (n=306)	0.0388179	0.650342	0.000740835	2.1601e-06	0.918196	8.68656e-08	0.0406106	3.27532e-06	1.19073e-08	0.0270365	2.38477e-06	2.42299e-10	0.066508	5.16862e-08	0.00146062
	CHOL (n=36)	-0.0878489	-0.0506048	-0.123388	-0.140849	-0.214791	-0.0345043	-0.0957234	-0.210739	0.0204366	0.335745	0.224285	-0.00177394	-0.0593754	-0.135973	-0.365338				CHOL (n=36)	0.676698	0.823749	0.552877	0.49957	0.293605	0.873859	0.650515	0.304285	0.918196	0.0821928	0.269899	0.991937	0.790056	0.514038	0.0555452
	COAD (n=458)	-0.0144203	0.211277	0.119952	0.288414	0.205677	0.308338	0.234039	0.391511	0.282621	-0.243527	0.196827	0.364468	0.185731	0.268561	0.395785				COAD (n=458)	0.851868	0.00113857	0.079588	5.28844e-06	0.00156299	1.00703e-06	0.00027906	1.80563e-10	8.54731e-06	3.27532e-06	0.00255146	4.38153e-09	0.00473765	2.40221e-05	1.07675e-10
	DLBC (n=48)	-0.157244	-0.0830836	0.44203	0.485299	0.217567	0.237781	0.341806	0.509924	0.0231914	-0.347923	0.182922	0.385178	-0.569096	0.166314	0.191905				DLBC (n=48)	0.408896	0.667885	0.00872384	0.00319559	0.243106	0.196664	0.0520622	0.00170707	0.90057	0.0470706	0.335676	0.0258617	0.000319488	0.381299	0.30995
	ESCA (n=185)	-0.055336	0.17722	0.197067	0.339124	0.14164	0.344086	0.0396108	0.331376	0.194111	-0.185065	0.339387	0.319266	0.205015	0.267504	0.229824				ESCA (n=185)	0.53562	0.0329805	0.0172301	1.29282e-05	0.094363	9.78253e-06	0.661485	2.13713e-05	0.0187644	0.0258617	1.27748e-05	4.55046e-05	0.0127666	0.000789928	0.00458865
	GBM (n=153)	-0.162822	-0.147451	0.0289073	0.0849528	0.304958	0.277776	0.017918	0.268451	0.164117	-0.353284	0.0138606	0.242383	0.168332	0.201565	0.33203				GBM (n=153)	0.0936757	0.132603	0.791467	0.407084	0.000807513	0.00252626	0.870176	0.00371041	0.0914646	7.98784e-05	0.890087	0.00982111	0.0830337	0.0344091	0.000234226
	HNSC (n=522)	-0.250326	-0.025428	0.1778	0.332623	0.0922362	0.282157	0.0466114	0.321819	0.263402	-0.124434	0.209681	0.387676	-0.0350189	0.242194	0.202249				HNSC (n=522)	1.138e-07	0.643596	0.000233857	6.29179e-13	0.0710424	1.82863e-09	0.384911	4.0445e-12	2.32113e-08	0.0127235	1.12293e-05	1.92237e-17	0.515681	3.20305e-07	2.36177e-05
	HNSC-HPV- (n=422)	-0.215364	0.012721	0.147527	0.294041	0.134275	0.288424	0.114889	0.345883	0.257435	-0.113804	0.187282	0.376365	0.0188334	0.246322	0.181636				HNSC-HPV- (n=422)	5.03654e-05	0.843351	0.00718484	1.62323e-08	0.0155662	3.07981e-08	0.0399073	1.47226e-11	9.98793e-07	0.0420091	0.000482983	1.3181e-13	0.767527	2.99907e-06	0.000737107
	HNSC-HPV+ (n=98)	-0.313429	-0.183814	0.267545	0.415189	-0.15649	0.206571	-0.203587	0.140076	0.260623	-0.180776	0.249357	0.344486	-0.216415	0.170236	0.231267				HNSC-HPV+ (n=98)	0.00649536	0.131583	0.0228889	0.000171961	0.207331	0.0870885	0.0915192	0.264511	0.0271787	0.138839	0.0348053	0.0023781	0.0722259	0.166496	0.0527969
	KICH (n=66)	-0.127009	-0.132016	-0.142072	-0.110407	-0.0901342	-0.0993413	-0.0349763	-0.0959668	-0.17007	0.0667735	-0.071042	-0.121579	-0.110558	-0.296453	-0.10989				KICH (n=66)	0.397496	0.377567	0.343706	0.464976	0.54831	0.510168	0.830534	0.523809	0.247904	0.661485	0.643596	0.418326	0.464976	0.0319395	0.465826
	KIRC (n=533)	-0.169564	-0.16047	0.0681279	0.215931	0.124654	0.0892812	-0.0750478	0.178691	0.122684	-0.268536	0.126908	0.213534	-0.0395348	0.107403	0.339727				KIRC (n=533)	0.00072469	0.00143564	0.207416	1.18491e-05	0.0159653	0.0914646	0.162565	0.000350923	0.0177987	3.34646e-08	0.0140353	1.4829e-05	0.477433	0.0391683	1.07493e-12
	KIRP (n=290)	0.0496234	0.116292	-0.154997	-0.0122724	0.328193	0.451253	0.203311	0.46727	0.428832	-0.281613	0.227639	0.51804	0.409035	0.36944	0.48222				KIRP (n=290)	0.507774	0.0999804	0.0256174	0.873859	4.04449e-07	4.49111e-13	0.00253593	5.45386e-14	8.24559e-12	1.71037e-05	0.000654046	1.92237e-17	9.3743e-11	8.08976e-09	6.24535e-15
	LGG (n=516)	-0.0449795	-0.0436917	0.0101673	0.0509356	0.351985	0.4665	0.214302	0.335427	0.438365	-0.320796	0.0512605	0.494685	0.184827	0.43788	0.331056				LGG (n=516)	0.408896	0.423848	0.861886	0.350509	5.45386e-14	6.68393e-25	9.78253e-06	8.45721e-13	8.22352e-22	9.30471e-12	0.348033	2.1553e-28	0.000159819	8.22352e-22	1.76732e-12
	LIHC (n=371)	-0.0444182	0.040874	0.137906	0.294308	0.207009	0.184505	0.0108355	0.266711	0.186403	-0.204411	0.0729463	-0.0581598	0.219611	0.214986	0.188457				LIHC (n=371)	0.492006	0.525371	0.0212336	1.57077e-07	0.000330656	0.0015006	0.873859	2.52905e-06	0.00134171	0.000396805	0.248506	0.366199	0.000131456	0.000186113	0.00116939
	LUAD (n=515)	0.00730389	0.10789	0.0813552	0.215402	0.220919	0.262034	0.109463	0.356577	0.314112	-0.260343	0.272603	0.418148	0.204211	0.345023	0.295046				LUAD (n=515)	0.890087	0.0319395	0.11317	6.26938e-06	3.46065e-06	2.64859e-08	0.0298648	9.46937e-15	1.28982e-11	3.20087e-08	6.75105e-09	1.83596e-20	1.9039e-05	7.56693e-14	2.45037e-10
	LUSC (n=501)	0.0424775	0.165994	0.0253724	0.179194	0.20034	0.229089	0.0849545	0.337844	0.323407	-0.172049	0.21456	0.305305	0.190168	0.236882	0.239759				LUSC (n=501)	0.436877	0.000761005	0.64851	0.000262415	3.85558e-05	2.23386e-06	0.102001	6.12141e-13	6.554e-12	0.000468852	9.78253e-06	1.07675e-10	9.96646e-05	9.35435e-07	6.73917e-07
	MESO (n=87)	-0.0347858	-0.0281894	0.225191	0.282283	0.131367	0.485642	-0.0769757	0.257676	0.338249	-0.284935	0.31521	0.601765	0.116553	0.421468	0.4581				MESO (n=87)	0.804235	0.842827	0.0671135	0.0185203	0.310474	1.03347e-05	0.555581	0.0329805	0.00376679	0.0175406	0.00761416	9.47543e-09	0.370159	0.000192188	3.85558e-05
	OV (n=303)	-0.0396027	-0.0106924	-0.078926	0.00425547	-0.0375926	0.14798	0.126033	0.218754	0.213243	-0.0429413	0.0875657	0.231971	0.153116	0.121305	0.26067				OV (n=303)	0.607889	0.890087	0.29326	0.951488	0.625833	0.0364123	0.079588	0.0013536	0.00181163	0.572509	0.239958	0.000643616	0.0305206	0.0916846	0.000106221
	PAAD (n=179)	-0.0817126	0.0402371	0.0114858	0.146729	0.067259	0.179489	0.0741103	0.321111	0.391399	-0.0771519	0.261829	0.43083	0.237956	0.286545	0.362849				PAAD (n=179)	0.370159	0.664428	0.897937	0.0914646	0.46501	0.0354036	0.418353	6.56883e-05	6.92727e-07	0.399831	0.00143564	3.00157e-08	0.00417193	0.00043055	5.00163e-06
	PCPG (n=181)	-0.0832048	-0.0833193	0.060828	0.0700476	0.0288569	0.00371054	0.115206	0.0841604	-0.116884	0.152067	-0.203075	0.0959272	0.109614	-0.0138739	0.133137				PCPG (n=181)	0.368612	0.368612	0.513622	0.451994	0.767527	0.96526	0.201253	0.365418	0.194387	0.083672	0.0179921	0.295926	0.226554	0.88532	0.133458
	PRAD (n=498)	0.0399464	0.073213	-0.0654215	0.0522148	0.0610071	0.0692483	-0.0238199	0.150783	0.0226729	-0.0981178	-0.0588795	0.187347	-0.0573476	0.0096309	0.00569437				PRAD (n=498)	0.497466	0.198573	0.255267	0.370159	0.29326	0.226554	0.688929	0.00486656	0.705901	0.0775528	0.310474	0.000367217	0.324945	0.873859	0.918196
	READ (n=166)	0.145727	0.25528	0.170778	0.25123	0.0919776	0.310439	0.156958	0.279906	0.141843	-0.178925	0.0433001	0.249058	0.176369	0.107771	0.26922				READ (n=166)	0.242466	0.0300369	0.162565	0.0324292	0.470048	0.00675045	0.202764	0.0162765	0.255021	0.0620808	0.747309	0.0340334	0.147991	0.396591	0.0212178
	SARC (n=260)	-0.343522	-0.297143	0.296992	0.37815	0.306584	0.431963	0.242214	0.486096	0.366542	-0.308423	0.360849	0.483506	0.315119	0.383208	0.538114				SARC (n=260)	2.23553e-07	9.79982e-06	9.85198e-06	8.95304e-09	4.91032e-06	2.13505e-11	0.000398516	2.03057e-14	2.67889e-08	4.23123e-06	4.4539e-08	2.89841e-14	2.52955e-06	5.35964e-09	5.56545e-18
	SKCM (n=471)	-0.235808	-0.0175091	0.208976	0.39531	0.318061	0.45133	0.0897014	0.436779	0.31388	-0.398966	0.0983368	0.441575	0.159669	0.388957	0.506064				SKCM (n=471)	1.84304e-06	0.767527	2.52054e-05	5.70326e-17	4.27154e-11	3.85257e-22	0.0914646	7.7474e-21	8.26064e-11	2.75159e-17	0.0628122	2.6723e-21	0.00159111	2.08151e-16	2.1553e-28
	SKCM-Metastasis (n=368)	-0.248092	-0.0499881	0.18439	0.352977	0.243126	0.397222	0.107885	0.401784	0.316903	-0.353162	0.0593257	0.450266	0.127016	0.335406	0.478257				SKCM-Metastasis (n=368)	9.79982e-06	0.432742	0.0013145	9.3743e-11	1.47805e-05	1.52833e-13	0.0734873	8.08933e-14	9.12975e-09	9.3743e-11	0.350249	1.92237e-17	0.032309	9.68765e-10	7.43324e-20
	SKCM-Primary (n=103)	-0.285964	-0.121276	0.246823	0.37921	0.433415	0.475714	0.104469	0.384184	0.127	-0.45685	0.118995	0.305503	0.152696	0.403455	0.472673				SKCM-Primary (n=103)	0.00821352	0.304285	0.0251112	0.000266304	2.08751e-05	2.26964e-06	0.378743	0.000216436	0.280522	6.26938e-06	0.312814	0.00432232	0.185336	9.01703e-05	2.63543e-06
	STAD (n=415)	-0.124121	0.0164464	0.105462	0.253165	0.109879	0.323216	0.18413	0.388106	0.314487	-0.199545	0.203342	0.363154	0.284337	0.294138	0.389324				STAD (n=415)	0.0305206	0.803164	0.0700512	2.934e-06	0.0579884	1.17277e-09	0.000863612	9.64713e-14	3.68347e-09	0.000285395	0.000216436	4.40997e-12	1.11291e-07	3.74797e-08	8.08933e-14
	TGCT (n=150)	-0.0750273	0.0441877	0.0308119	0.215854	0.145113	0.147871	0.0888497	0.25875	0.297711	-0.223041	0.0774191	0.128633	0.0224004	0.0824176	0.231904				TGCT (n=150)	0.450539	0.661243	0.767527	0.018164	0.124521	0.116957	0.368612	0.00377412	0.000714636	0.0144413	0.435513	0.179829	0.833539	0.404613	0.0106209
	THCA (n=509)	-0.0331239	0.0662156	0.191854	0.257932	0.159855	0.237992	-0.0907314	0.32249	0.0968647	-0.191187	-0.0317352	0.275964	-0.00955319	0.159293	0.343886				THCA (n=509)	0.540065	0.207416	6.99192e-05	5.05078e-08	0.00107534	6.08466e-07	0.0771683	4.37002e-12	0.0579884	7.43669e-05	0.555581	5.16485e-09	0.869506	0.00112284	1.12035e-13
	THYM (n=120)	-0.188333	-0.168684	0.0601769	0.17301	-0.070944	0.0874585	0.0871283	0.174671	0.225595	-0.068059	0.0209633	0.304833	0.151234	0.0803613	0.331248				THYM (n=120)	0.0751468	0.113537	0.59762	0.102852	0.526021	0.436291	0.436877	0.0998292	0.0301858	0.544232	0.861886	0.00233134	0.162152	0.474743	0.00082701
	UCEC (n=545)	-0.0436607	0.0651119	0.178334	0.248726	0.227767	0.278719	0.0480432	0.30431	0.125443	-0.301241	0.355759	0.448729	0.398871	0.323246	0.288118				UCEC (n=545)	0.747309	0.618082	0.147991	0.0364123	0.0584287	0.0180626	0.717686	0.00899891	0.325607	8.36735e-07	0.00172512	4.27331e-05	0.0003608	0.00504471	0.0142401
	UCS (n=57)	-0.385461	-0.224075	0.311162	0.355094	0.0847282	0.440716	0.243951	0.404005	0.213587	-0.154844	0.227123	0.44265	0.257079	0.381517	0.203482				UCS (n=57)	0.00988823	0.162152	0.0428168	0.0187813	0.618082	0.0023933	0.123063	0.00632575	0.18509	0.352191	0.156036	0.00228734	0.101272	0.0108347	0.207416
	UVM (n=80)	-0.235951	-0.124388	0.417835	0.47545	0.316752	0.230891	-0.0883877	0.437768	0.223055	-0.307593	0.215662	0.176203	0.083106	0.372228	0.543222				UVM (n=80)	0.0679443	0.366199	0.000461611	4.55046e-05	0.0112062	0.0747438	0.522062	0.000219765	0.0857847	0.0142401	0.0966564	0.185336	0.546135	0.00218026	1.80788e-06

## Sheet: Neu
Coefficients									Adj.P
	cancer	Neutrophil_CIBERSORT	Neutrophil_CIBERSORT-ABS	Neutrophil_MCPCOUNTER	Neutrophil_QUANTISEQ	Neutrophil_TIMER	Neutrophil_XCELL			cancer	Neutrophil_CIBERSORT	Neutrophil_CIBERSORT-ABS	Neutrophil_MCPCOUNTER	Neutrophil_QUANTISEQ	Neutrophil_TIMER	Neutrophil_XCELL
	ACC (n=79)	0.0215092	0.0374891	0.199954	0.0188377	0.164108	0.139855			ACC (n=79)	0.918128	0.874912	0.255697	0.932858	0.372237	0.443426
	BLCA (n=408)	-0.0722336	-0.0425072	0.00224407	-0.0189881	0.203171	-0.0484332			BLCA (n=408)	0.372237	0.621706	0.978056	0.85204	0.00108982	0.574524
	BRCA (n=1100)	-0.0693443	-0.0620102	0.0377489	-0.00296371	0.186513	0.033426			BRCA (n=1100)	0.105912	0.165815	0.441142	0.961869	6.78496e-08	0.508894
	BRCA-Basal (n=191)	0.000191367	0.00851874	0.12343	-0.0259034	0.309406	-0.0783519			BRCA-Basal (n=191)	0.998	0.955131	0.281388	0.864634	0.000487321	0.515474
	BRCA-Her2 (n=82)	-0.0983159	-0.093424	-0.282717	-0.100078	-0.0843099	0.0554163			BRCA-Her2 (n=82)	0.621706	0.641846	0.0713184	0.618106	0.676973	0.791647
	BRCA-LumA (n=568)	-0.0596676	-0.0542017	0.00913773	0.0327869	0.234379	0.0373523			BRCA-LumA (n=568)	0.376989	0.4247	0.903872	0.66591	1.27585e-06	0.617694
	BRCA-LumB (n=219)	-0.126763	-0.110146	-0.0227509	-0.0202843	0.17527	0.0979406			BRCA-LumB (n=219)	0.234954	0.3252	0.874912	0.876186	0.0677863	0.376989
	CESC (n=306)	-0.180104	-0.160445	-0.0597413	-0.052295	0.177867	-0.15731			CESC (n=306)	0.0237962	0.0434813	0.54169	0.606826	0.0237962	0.0488687
	CHOL (n=36)	-0.162241	-0.241984	-0.255489	-0.127059	-0.278086	-0.225183			CHOL (n=36)	0.574524	0.370572	0.33783	0.670869	0.281388	0.401926
	COAD (n=458)	0.178957	0.212922	0.317409	0.0300465	0.350359	0.149577			COAD (n=458)	0.0237962	0.00409545	1.27585e-06	0.789637	5.53314e-08	0.0634233
	DLBC (n=48)	0.428177	0.449616	0.076678	-0.122616	0.300924	0.242113			DLBC (n=48)	0.0328666	0.0237962	0.789637	0.652522	0.178099	0.3252
	ESCA (n=185)	-0.0385517	0.0186475	0.0164947	0.105002	0.157636	-0.0623047			ESCA (n=185)	0.780455	0.893414	0.90097	0.370572	0.121774	0.618106
	GBM (n=153)	0.138719	0.162834	0.251004	0.042542	0.248195	0.185582			GBM (n=153)	0.281388	0.178099	0.0237962	0.789637	0.0242655	0.108339
	HNSC (n=522)	-0.111509	-0.0559433	-0.100776	-0.0148697	0.34983	-0.242355			HNSC (n=522)	0.0634233	0.422086	0.0978996	0.869481	1.04214e-13	1.04119e-06
	HNSC-HPV- (n=422)	-0.0652639	-0.00397755	-0.0782522	0.033408	0.33382	-0.252512			HNSC-HPV- (n=422)	0.401926	0.962173	0.310265	0.700292	2.46798e-10	4.9303e-06
	HNSC-HPV+ (n=98)	-0.237509	-0.202215	-0.0999664	-0.224231	0.33099	-0.075432			HNSC-HPV+ (n=98)	0.0978996	0.178099	0.574524	0.121774	0.0152737	0.676973
	KICH (n=66)	-0.187158	-0.19013	0.0570002	0.100235	-0.204387	-0.00846691			KICH (n=66)	0.333795	0.3252	0.795027	0.633778	0.281388	0.966857
	KIRC (n=533)	0.0129912	0.0433765	0.176614	0.128545	0.319307	-0.0264026			KIRC (n=533)	0.876186	0.574524	0.00157022	0.0349937	8.72091e-11	0.763424
	KIRP (n=290)	0.00314909	0.0458482	-0.0910306	-0.152747	0.422134	-0.0572607			KIRP (n=290)	0.976192	0.670869	0.349601	0.0645722	6.82641e-11	0.57486
	LGG (n=516)	0.109205	0.135664	-0.118139	NA	0.47707	0.13518			LGG (n=516)	0.0722074	0.0237962	0.0494919	NA	3.68741e-26	0.0237962
	LIHC (n=371)	-0.0185582	0.00708799	-0.123837	-0.0493496	0.122303	-0.00174014			LIHC (n=371)	0.864634	0.942981	0.0882201	0.57486	0.0935274	0.978403
	LUAD (n=515)	-0.0035111	0.0577272	0.0609772	0.0570278	0.296975	0.0248841			LUAD (n=515)	0.962173	0.409972	0.376989	0.41065	5.0827e-10	0.767833
	LUSC (n=501)	-0.0387852	0.0210902	0.0949625	-0.0592696	0.131586	0.030295			LUSC (n=501)	0.617694	0.791647	0.128415	0.404416	0.0264967	0.700292
	MESO (n=87)	-0.269494	-0.237519	-0.170183	-0.00385872	0.281738	0.0400331			MESO (n=87)	0.0628654	0.105912	0.310265	0.978403	0.0488687	0.85204
	OV (n=303)	-0.0330936	-0.0343088	0.164628	0.103432	0.0695039	0.0895457			OV (n=303)	0.779343	0.774616	0.0491523	0.281388	0.48255	0.370572
	PAAD (n=179)	-0.0538333	-0.0358543	0.154354	0.181864	0.305919	0.0376415			PAAD (n=179)	0.676973	0.791647	0.145483	0.0724696	0.000663638	0.789637
	PCPG (n=181)	-0.0884023	-0.0925746	0.131998	-0.0168042	-0.0168482	0.0462154			PCPG (n=181)	0.459911	0.441142	0.255697	0.90097	0.90097	0.742695
	PRAD (n=498)	0.0211532	0.0233859	-0.0685558	-0.0215752	0.154235	-0.0145109			PRAD (n=498)	0.802316	0.789637	0.370572	0.801709	0.0153315	0.876186
	READ (n=166)	0.125117	0.143686	0.0255192	0.0589869	0.134021	-0.0301109			READ (n=166)	0.443426	0.376989	0.89355	0.767833	0.41065	0.876186
	SARC (n=260)	0.00639362	0.0127811	0.153497	-0.157905	0.405496	-0.0387753			SARC (n=260)	0.961065	0.907072	0.0713184	0.0634233	1.19468e-09	0.742309
	SKCM (n=471)	-0.0890515	-0.08508	-0.147814	-0.0977474	0.434417	-0.0818151			SKCM (n=471)	0.178099	0.209349	0.0152737	0.125367	2.21167e-20	0.234954
	SKCM-Metastasis (n=368)	-0.038385	-0.0351439	-0.145029	-0.0643025	0.403944	-0.0254833			SKCM-Metastasis (n=368)	0.670869	0.700292	0.0374401	0.438495	1.50102e-13	0.789637
	SKCM-Primary (n=103)	-0.0290513	-0.0244308	-0.16256	-0.258151	0.375782	-0.221904			SKCM-Primary (n=103)	0.876186	0.893414	0.281388	0.0488687	0.00118767	0.0978996
	STAD (n=415)	-0.096844	-0.0567491	0.0579738	-0.0709275	0.204959	-0.0603464			STAD (n=415)	0.182699	0.478797	0.464141	0.372237	0.000773747	0.443426
	TGCT (n=150)	0.0956946	0.0956946	0.0444279	0.00677213	0.230402	0.0602052			TGCT (n=150)	0.450695	0.450695	0.774616	0.962173	0.0322504	0.670869
	THCA (n=509)	-0.0377271	-0.0277311	-0.0805178	-0.100491	0.13273	-0.068284			THCA (n=509)	0.618106	0.738992	0.22575	0.100261	0.0239557	0.328579
	THYM (n=120)	0.0283103	0.0278229	0.240407	-0.124171	0.267829	0.119041			THYM (n=120)	0.876186	0.876186	0.0494919	0.393641	0.0259872	0.41065
	UCEC (n=545)	0.112666	0.112934	0.0275967	-0.0881028	0.111882	-0.0971553			UCEC (n=545)	0.508894	0.508894	0.891836	0.621706	0.511056	0.582234
	UCS (n=57)	0.198386	0.201096	-0.177692	0.0740791	-0.0837658	-0.129397			UCS (n=57)	0.365453	0.35556	0.41065	0.776848	0.742695	0.574524
	UVM (n=80)	0.0156429	0.0156429	0.239201	-0.0496532	0.106725	-0.137497			UVM (n=80)	0.942981	0.942981	0.125235	0.802316	0.574524	0.441142
